# Supplementary material for: Reprogrammed CRISPR-Cas13b suppresses SARS-CoV-2 replication and circumvents its mutational escape through mismatch tolerance
Source: Nat Commun. 2021 Jul 13;12:4270. doi: 10.1038/s41467-021-24577-9 (PMC8277810; doi:10.1038/s41467-021-24577-9)
Supplement: Supplementary file 2 — Supplementary Data file 1 [file 41467_2021_24577_MOESM2_ESM.xlsx]

## Sheet: Sheet1
crRNA ID	Sequence	Predicted secondary structure	Minimum free energy (kcal/mol)			Target ID	Sequence	Predicted secondary structure	Minimum free energy (kcal/mol)	Gene
crRNA_1_30	TTGTTACCTGGGAAGGTATAAACCTTTAAT	...........((((((....))))))...	-5.3			Target_1_30	ATTAAAGGTTTATACCTTCCCAGGTAACAA	....(((((....)))))............	-4	Intergenic
crRNA_2_31	TTTGTTACCTGGGAAGGTATAAACCTTTAA	.((..(((((....)))))..)).......	-5.3			Target_2_31	TTAAAGGTTTATACCTTCCCAGGTAACAAA	...(((((....))))).............	-4	Intergenic
crRNA_3_32	GTTTGTTACCTGGGAAGGTATAAACCTTTA	((((((.((((....)))))))))).....	-8.2			Target_3_32	TAAAGGTTTATACCTTCCCAGGTAACAAAC	..(((((....)))))..............	-4	Intergenic
crRNA_4_33	GGTTTGTTACCTGGGAAGGTATAAACCTTT	(((((((.((((....)))))))))))...	-11.9			Target_4_33	AAAGGTTTATACCTTCCCAGGTAACAAACC	...(((((.(((((....)))))..)))))	-7.2	Intergenic
crRNA_5_34	TGGTTTGTTACCTGGGAAGGTATAAACCTT	.(((((((.((((....)))))))))))..	-11.9			Target_5_34	AAGGTTTATACCTTCCCAGGTAACAAACCA	..(((((.(((((....)))))..))))).	-8.5	Intergenic
crRNA_6_35	TTGGTTTGTTACCTGGGAAGGTATAAACCT	..(((((((.((((....))))))))))).	-11.9			Target_6_35	AGGTTTATACCTTCCCAGGTAACAAACCAA	.(((((.(((((....)))))..)))))..	-8.5	Intergenic
crRNA_7_36	GTTGGTTTGTTACCTGGGAAGGTATAAACC	...(((((((.((((....)))))))))))	-10.7			Target_7_36	GGTTTATACCTTCCCAGGTAACAAACCAAC	(((((.(((((....)))))..)))))...	-8.7	Intergenic
crRNA_8_37	GGTTGGTTTGTTACCTGGGAAGGTATAAAC	.....((((((.((((....))))))))))	-7.4			Target_8_37	GTTTATACCTTCCCAGGTAACAAACCAACC	((((.(((((....)))))..)))).....	-4.5	Intergenic
crRNA_9_38	TGGTTGGTTTGTTACCTGGGAAGGTATAAA	............(((((....)))))....	-5.1			Target_9_38	TTTATACCTTCCCAGGTAACAAACCAACCA	....(((((....)))))............	-3.7	Intergenic
crRNA_10_39	TTGGTTGGTTTGTTACCTGGGAAGGTATAA	.............(((((....)))))...	-5.1			Target_10_39	TTATACCTTCCCAGGTAACAAACCAACCAA	...(((((....))))).............	-3.7	Intergenic
crRNA_11_40	GTTGGTTGGTTTGTTACCTGGGAAGGTATA	..............(((((....)))))..	-5.1			Target_11_40	TATACCTTCCCAGGTAACAAACCAACCAAC	..(((((....)))))..............	-3.7	Intergenic
crRNA_12_41	AGTTGGTTGGTTTGTTACCTGGGAAGGTAT	...............(((((....))))).	-5.1			Target_12_41	ATACCTTCCCAGGTAACAAACCAACCAACT	.(((((....)))))...............	-3.7	Intergenic
crRNA_13_42	AAGTTGGTTGGTTTGTTACCTGGGAAGGTA	................(((((....)))))	-4.5			Target_13_42	TACCTTCCCAGGTAACAAACCAACCAACTT	(((((....)))))................	-3.7	Intergenic
crRNA_14_43	AAAGTTGGTTGGTTTGTTACCTGGGAAGGT	..................((((....))))	-3.2			Target_14_43	ACCTTCCCAGGTAACAAACCAACCAACTTT	((((....))))..................	-2.3	Intergenic
crRNA_15_44	GAAAGTTGGTTGGTTTGTTACCTGGGAAGG	...........(((.....)))........	-1.9			Target_15_44	CCTTCCCAGGTAACAAACCAACCAACTTTC	........(((.....)))...........	-1.8	Intergenic
crRNA_16_45	CGAAAGTTGGTTGGTTTGTTACCTGGGAAG	............(((.....))).......	-1.9			Target_16_45	CTTCCCAGGTAACAAACCAACCAACTTTCG	.......(((.....)))............	-1.8	Intergenic
crRNA_17_46	TCGAAAGTTGGTTGGTTTGTTACCTGGGAA	.............(((.....)))......	-1.9			Target_17_46	TTCCCAGGTAACAAACCAACCAACTTTCGA	......(((.....))).............	-1.8	Intergenic
crRNA_18_47	ATCGAAAGTTGGTTGGTTTGTTACCTGGGA	..............(((.....))).....	-1.9			Target_18_47	TCCCAGGTAACAAACCAACCAACTTTCGAT	.....(((.....)))..............	-1.8	Intergenic
crRNA_19_48	GATCGAAAGTTGGTTGGTTTGTTACCTGGG	((((((...))))))(((.....)))....	-3.1			Target_19_48	CCCAGGTAACAAACCAACCAACTTTCGATC	....(((.....)))...............	-1.8	Intergenic
crRNA_20_49	AGATCGAAAGTTGGTTGGTTTGTTACCTGG	.((((((...))))))(((.....)))...	-2.9			Target_20_49	CCAGGTAACAAACCAACCAACTTTCGATCT	...(((.....)))................	-1.8	Intergenic
crRNA_21_50	GAGATCGAAAGTTGGTTGGTTTGTTACCTG	..((((((...))))))(((.....)))..	-2.9			Target_21_50	CAGGTAACAAACCAACCAACTTTCGATCTC	..(((.....))).................	-1.8	Intergenic
crRNA_22_51	AGAGATCGAAAGTTGGTTGGTTTGTTACCT	...((((((...))))))(((.....))).	-2.9			Target_22_51	AGGTAACAAACCAACCAACTTTCGATCTCT	.(((.....)))..................	-1.8	Intergenic
crRNA_23_52	AAGAGATCGAAAGTTGGTTGGTTTGTTACC	((.(((((((.......))))))).))...	-3.6			Target_23_52	GGTAACAAACCAACCAACTTTCGATCTCTT	(((.....)))...................	-2	Intergenic
crRNA_24_53	CAAGAGATCGAAAGTTGGTTGGTTTGTTAC	.((.(((((((.......))))))).))..	-3.7			Target_24_53	GTAACAAACCAACCAACTTTCGATCTCTTG	..............................	0	Intergenic
crRNA_25_54	ACAAGAGATCGAAAGTTGGTTGGTTTGTTA	(((((.((((((...))))))..)))))..	-3.8			Target_25_54	TAACAAACCAACCAACTTTCGATCTCTTGT	..............................	0	Intergenic
crRNA_26_55	TACAAGAGATCGAAAGTTGGTTGGTTTGTT	.(((((.((((((...))))))..))))).	-4.2			Target_26_55	AACAAACCAACCAACTTTCGATCTCTTGTA	..............................	0	Intergenic
crRNA_27_56	CTACAAGAGATCGAAAGTTGGTTGGTTTGT	..(((((.((((((...))))))..)))))	-3.9			Target_27_56	ACAAACCAACCAACTTTCGATCTCTTGTAG	..............................	0	Intergenic
crRNA_28_57	TCTACAAGAGATCGAAAGTTGGTTGGTTTG	........(((((((.......))))))).	-2.5			Target_28_57	CAAACCAACCAACTTTCGATCTCTTGTAGA	..............................	0	Intergenic
crRNA_29_58	ATCTACAAGAGATCGAAAGTTGGTTGGTTT	.........(((((((.......)))))))	-1.7			Target_29_58	AAACCAACCAACTTTCGATCTCTTGTAGAT	..............................	0	Intergenic
crRNA_30_59	GATCTACAAGAGATCGAAAGTTGGTTGGTT	(((((.....)))))...............	-4.5			Target_30_59	AACCAACCAACTTTCGATCTCTTGTAGATC	...............(((((.....)))))	-2.6	Intergenic
crRNA_31_60	AGATCTACAAGAGATCGAAAGTTGGTTGGT	.(((((.....)))))..............	-4.2			Target_31_60	ACCAACCAACTTTCGATCTCTTGTAGATCT	..............(((((.....))))).	-3.7	Intergenic
crRNA_32_61	CAGATCTACAAGAGATCGAAAGTTGGTTGG	..(((((.....))))).............	-4.2			Target_32_61	CCAACCAACTTTCGATCTCTTGTAGATCTG	.............(((((.....)))))..	-3.7	Intergenic
crRNA_33_62	ACAGATCTACAAGAGATCGAAAGTTGGTTG	...(((((.....)))))............	-4.2			Target_33_62	CAACCAACTTTCGATCTCTTGTAGATCTGT	............(((((.....)))))...	-3.7	Intergenic
crRNA_34_63	AACAGATCTACAAGAGATCGAAAGTTGGTT	....(((((.....)))))...........	-4.2			Target_34_63	AACCAACTTTCGATCTCTTGTAGATCTGTT	...........(((((.....)))))....	-3.7	Intergenic
crRNA_35_64	GAACAGATCTACAAGAGATCGAAAGTTGGT	.....(((((.....)))))..........	-4.2			Target_35_64	ACCAACTTTCGATCTCTTGTAGATCTGTTC	..........(((((.....))))).....	-3.7	Intergenic
crRNA_36_65	AGAACAGATCTACAAGAGATCGAAAGTTGG	......(((((.....))))).........	-4.2			Target_36_65	CCAACTTTCGATCTCTTGTAGATCTGTTCT	.........(((((.....)))))......	-3.7	Intergenic
crRNA_37_66	GAGAACAGATCTACAAGAGATCGAAAGTTG	.......(((((.....)))))........	-4.2			Target_37_66	CAACTTTCGATCTCTTGTAGATCTGTTCTC	........(((((.....))))).......	-3.7	Intergenic
crRNA_38_67	AGAGAACAGATCTACAAGAGATCGAAAGTT	........(((((.....))))).......	-4.2			Target_38_67	AACTTTCGATCTCTTGTAGATCTGTTCTCT	.......(((((.....)))))........	-3.7	Intergenic
crRNA_39_68	TAGAGAACAGATCTACAAGAGATCGAAAGT	.........(((((.....)))))......	-4.2			Target_39_68	ACTTTCGATCTCTTGTAGATCTGTTCTCTA	......(((((.....))))).........	-3.7	Intergenic
crRNA_40_69	TTAGAGAACAGATCTACAAGAGATCGAAAG	..........(((((.....))))).....	-4.2			Target_40_69	CTTTCGATCTCTTGTAGATCTGTTCTCTAA	.....(((((.....)))))..........	-3.7	Intergenic
crRNA_41_70	TTTAGAGAACAGATCTACAAGAGATCGAAA	...........(((((.....)))))....	-4.2			Target_41_70	TTTCGATCTCTTGTAGATCTGTTCTCTAAA	....(((((.....)))))...........	-3.7	Intergenic
crRNA_42_71	GTTTAGAGAACAGATCTACAAGAGATCGAA	((((...)))).(((((.....)))))...	-4.4			Target_42_71	TTCGATCTCTTGTAGATCTGTTCTCTAAAC	...(((((.....)))))............	-3.7	Intergenic
crRNA_43_72	CGTTTAGAGAACAGATCTACAAGAGATCGA	.............(((((.....)))))..	-4.2			Target_43_72	TCGATCTCTTGTAGATCTGTTCTCTAAACG	..(((((.....))))).............	-3.7	Intergenic
crRNA_44_73	TCGTTTAGAGAACAGATCTACAAGAGATCG	..............(((((.....))))).	-4.2			Target_44_73	CGATCTCTTGTAGATCTGTTCTCTAAACGA	.(((((.....)))))..............	-3.7	Intergenic
crRNA_45_74	TTCGTTTAGAGAACAGATCTACAAGAGATC	...............(((((.....)))))	-3			Target_45_74	GATCTCTTGTAGATCTGTTCTCTAAACGAA	(((((.....)))))...............	-3.5	Intergenic
crRNA_46_75	GTTCGTTTAGAGAACAGATCTACAAGAGAT	((((.......))))..((((.....))))	-3.8			Target_46_75	ATCTCTTGTAGATCTGTTCTCTAAACGAAC	...((...((((.......))))...))..	-1.1	Intergenic
crRNA_47_76	AGTTCGTTTAGAGAACAGATCTACAAGAGA	.((((.......))))..............	-3.3			Target_47_76	TCTCTTGTAGATCTGTTCTCTAAACGAACT	..............((((.......)))).	-2.1	Intergenic
crRNA_48_77	AAGTTCGTTTAGAGAACAGATCTACAAGAG	..((((.......)))).............	-3.3			Target_48_77	CTCTTGTAGATCTGTTCTCTAAACGAACTT	.............((((.......))))..	-2.1	Intergenic
crRNA_49_78	AAAGTTCGTTTAGAGAACAGATCTACAAGA	...((((.......))))............	-3.3			Target_49_78	TCTTGTAGATCTGTTCTCTAAACGAACTTT	............((((.......))))...	-2.1	Intergenic
crRNA_50_79	TAAAGTTCGTTTAGAGAACAGATCTACAAG	....((((.......))))...........	-3.3			Target_50_79	CTTGTAGATCTGTTCTCTAAACGAACTTTA	...........((((.......))))....	-2.1	Intergenic
crRNA_51_80	TTAAAGTTCGTTTAGAGAACAGATCTACAA	.....((((.......))))..........	-3.3			Target_51_80	TTGTAGATCTGTTCTCTAAACGAACTTTAA	..........((((.......)))).....	-2.1	Intergenic
crRNA_52_81	TTTAAAGTTCGTTTAGAGAACAGATCTACA	......((((.......)))).........	-3.3			Target_52_81	TGTAGATCTGTTCTCTAAACGAACTTTAAA	.........((((.......))))......	-2.1	Intergenic
crRNA_53_82	TTTTAAAGTTCGTTTAGAGAACAGATCTAC	.......((((.......))))........	-3.3			Target_53_82	GTAGATCTGTTCTCTAAACGAACTTTAAAA	........((((.......)))).......	-2.1	Intergenic
crRNA_54_83	ATTTTAAAGTTCGTTTAGAGAACAGATCTA	........((((.......)))).......	-3.3			Target_54_83	TAGATCTGTTCTCTAAACGAACTTTAAAAT	.......((((.......))))........	-2.1	Intergenic
crRNA_55_84	GATTTTAAAGTTCGTTTAGAGAACAGATCT	(((((....((((.......))))))))).	-4.3			Target_55_84	AGATCTGTTCTCTAAACGAACTTTAAAATC	......((((.......)))).........	-2.1	Intergenic
crRNA_56_85	AGATTTTAAAGTTCGTTTAGAGAACAGATC	..........((((.......)))).....	-3.3			Target_56_85	GATCTGTTCTCTAAACGAACTTTAAAATCT	.....((((.......))))..........	-2.1	Intergenic
crRNA_57_86	CAGATTTTAAAGTTCGTTTAGAGAACAGAT	...........((((.......))))....	-3.3			Target_57_86	ATCTGTTCTCTAAACGAACTTTAAAATCTG	....((((.......))))...........	-2.1	Intergenic
crRNA_58_87	ACAGATTTTAAAGTTCGTTTAGAGAACAGA	............((((.......))))...	-3.3			Target_58_87	TCTGTTCTCTAAACGAACTTTAAAATCTGT	...((((.......))))............	-2.1	Intergenic
crRNA_59_88	CACAGATTTTAAAGTTCGTTTAGAGAACAG	.............((((.......))))..	-3.3			Target_59_88	CTGTTCTCTAAACGAACTTTAAAATCTGTG	..((((.......)))).............	-2.1	Intergenic
crRNA_60_89	ACACAGATTTTAAAGTTCGTTTAGAGAACA	..............((((.......)))).	-3.3			Target_60_89	TGTTCTCTAAACGAACTTTAAAATCTGTGT	.((((.......))))..............	-2.1	Intergenic
crRNA_61_90	CACACAGATTTTAAAGTTCGTTTAGAGAAC	...............((((.......))))	-2			Target_61_90	GTTCTCTAAACGAACTTTAAAATCTGTGTG	((((.......))))...............	-2.1	Intergenic
crRNA_62_91	CCACACAGATTTTAAAGTTCGTTTAGAGAA	..........((((((.....))))))...	-0.9			Target_62_91	TTCTCTAAACGAACTTTAAAATCTGTGTGG	..............................	0	Intergenic
crRNA_63_92	GCCACACAGATTTTAAAGTTCGTTTAGAGA	...........((((((.....))))))..	-0.9			Target_63_92	TCTCTAAACGAACTTTAAAATCTGTGTGGC	..............................	0	Intergenic
crRNA_64_93	AGCCACACAGATTTTAAAGTTCGTTTAGAG	............((((((.....)))))).	-0.9			Target_64_93	CTCTAAACGAACTTTAAAATCTGTGTGGCT	..............................	0	Intergenic
crRNA_65_94	CAGCCACACAGATTTTAAAGTTCGTTTAGA	.............((((((.....))))))	-0.1			Target_65_94	TCTAAACGAACTTTAAAATCTGTGTGGCTG	..............................	0	Intergenic
crRNA_66_95	ACAGCCACACAGATTTTAAAGTTCGTTTAG	..............................	0			Target_66_95	CTAAACGAACTTTAAAATCTGTGTGGCTGT	..............................	0	Intergenic
crRNA_67_96	GACAGCCACACAGATTTTAAAGTTCGTTTA	..............................	0			Target_67_96	TAAACGAACTTTAAAATCTGTGTGGCTGTC	..............................	0	Intergenic
crRNA_68_97	TGACAGCCACACAGATTTTAAAGTTCGTTT	..............................	0			Target_68_97	AAACGAACTTTAAAATCTGTGTGGCTGTCA	..............................	0	Intergenic
crRNA_69_98	GTGACAGCCACACAGATTTTAAAGTTCGTT	(((.....)))...................	-1.8			Target_69_98	AACGAACTTTAAAATCTGTGTGGCTGTCAC	...................(((.....)))	-0.1	Intergenic
crRNA_70_99	AGTGACAGCCACACAGATTTTAAAGTTCGT	.(((.....)))..................	-1.6			Target_70_99	ACGAACTTTAAAATCTGTGTGGCTGTCACT	..................(((.....))).	-1.3	Intergenic
crRNA_71_100	GAGTGACAGCCACACAGATTTTAAAGTTCG	..(((.....))).................	-1.6			Target_71_100	CGAACTTTAAAATCTGTGTGGCTGTCACTC	.................(((.....)))..	-1.3	Intergenic
crRNA_72_101	CGAGTGACAGCCACACAGATTTTAAAGTTC	...(((.....)))................	-1.6			Target_72_101	GAACTTTAAAATCTGTGTGGCTGTCACTCG	..............(.(((.....))).).	-1.7	Intergenic
crRNA_73_102	CCGAGTGACAGCCACACAGATTTTAAAGTT	....(((.....)))...............	-1.6			Target_73_102	AACTTTAAAATCTGTGTGGCTGTCACTCGG	...........(((.(((.....))).)))	-3.8	Intergenic
crRNA_74_103	GCCGAGTGACAGCCACACAGATTTTAAAGT	.....(((.....)))..............	-1.6			Target_74_103	ACTTTAAAATCTGTGTGGCTGTCACTCGGC	..........(((.(((.....))).))).	-4.2	Intergenic
crRNA_75_104	AGCCGAGTGACAGCCACACAGATTTTAAAG	......(((.....))).............	-1.6			Target_75_104	CTTTAAAATCTGTGTGGCTGTCACTCGGCT	...............(((((.....)))))	-4.6	Intergenic
crRNA_76_105	CAGCCGAGTGACAGCCACACAGATTTTAAA	.......(((.....)))............	-1.6			Target_76_105	TTTAAAATCTGTGTGGCTGTCACTCGGCTG	..............(((((.....))))).	-5.2	Intergenic
crRNA_77_106	GCAGCCGAGTGACAGCCACACAGATTTTAA	........(((.....)))...........	-1.6			Target_77_106	TTAAAATCTGTGTGGCTGTCACTCGGCTGC	...........(((((((.....)))))))	-7.1	Intergenic
crRNA_78_107	TGCAGCCGAGTGACAGCCACACAGATTTTA	.........(((.....)))..........	-1.6			Target_78_107	TAAAATCTGTGTGGCTGTCACTCGGCTGCA	.........((((((((.....))))))))	-8.9	Intergenic
crRNA_79_108	ATGCAGCCGAGTGACAGCCACACAGATTTT	..........(((.....))).........	-1.6			Target_79_108	AAAATCTGTGTGGCTGTCACTCGGCTGCAT	.......(((((((((.....)))))))))	-10.3	Intergenic
crRNA_80_109	CATGCAGCCGAGTGACAGCCACACAGATTT	...........(((.....)))........	-1.6			Target_80_109	AAATCTGTGTGGCTGTCACTCGGCTGCATG	......(((((((((.....))))))))).	-10.9	Intergenic
crRNA_81_110	GCATGCAGCCGAGTGACAGCCACACAGATT	((.((((......)).))))..........	-2			Target_81_110	AATCTGTGTGGCTGTCACTCGGCTGCATGC	.....(((((((((.....)))))))))..	-10.9	Intergenic
crRNA_82_111	AGCATGCAGCCGAGTGACAGCCACACAGAT	.((.((((......)).)))).........	-2.2			Target_82_111	ATCTGTGTGGCTGTCACTCGGCTGCATGCT	....(((((((((.....)))))))))...	-10.9	Intergenic
crRNA_83_112	AAGCATGCAGCCGAGTGACAGCCACACAGA	..((.((((......)).))))........	-2.2			Target_83_112	TCTGTGTGGCTGTCACTCGGCTGCATGCTT	...(((((((((.....)))))))))....	-10.9	Intergenic
crRNA_84_113	TAAGCATGCAGCCGAGTGACAGCCACACAG	...((.((((......)).)))).......	-2.2			Target_84_113	CTGTGTGGCTGTCACTCGGCTGCATGCTTA	..(((((((((.....))))))))).....	-10.9	Intergenic
crRNA_85_114	CTAAGCATGCAGCCGAGTGACAGCCACACA	....((.((((......)).))))......	-2.2			Target_85_114	TGTGTGGCTGTCACTCGGCTGCATGCTTAG	.(((((((((.....)))))))))......	-10.9	Intergenic
crRNA_86_115	ACTAAGCATGCAGCCGAGTGACAGCCACAC	(((..((.....))..)))...........	-2.7			Target_86_115	GTGTGGCTGTCACTCGGCTGCATGCTTAGT	(((((((((.....))))))))).......	-10.8	Intergenic
crRNA_87_116	CACTAAGCATGCAGCCGAGTGACAGCCACA	((((..((.....))..)))).........	-5.7			Target_87_116	TGTGGCTGTCACTCGGCTGCATGCTTAGTG	((((((((.....)))))))).........	-9.3	Intergenic
crRNA_88_117	GCACTAAGCATGCAGCCGAGTGACAGCCAC	.((((..((.....))..))))........	-5.9			Target_88_117	GTGGCTGTCACTCGGCTGCATGCTTAGTGC	(((((((.....)))))))...........	-8.8	Intergenic
crRNA_89_118	TGCACTAAGCATGCAGCCGAGTGACAGCCA	((((((..((.....))..)))).))....	-6.6			Target_89_118	TGGCTGTCACTCGGCTGCATGCTTAGTGCA	.(((((.....)))))((((.....)))).	-8.8	Intergenic
crRNA_90_119	GTGCACTAAGCATGCAGCCGAGTGACAGCC	((.((((..((.....))..))))))....	-7.1			Target_90_119	GGCTGTCACTCGGCTGCATGCTTAGTGCAC	(((((.....)))))((((.....))))..	-8.7	Intergenic
crRNA_91_120	AGTGCACTAAGCATGCAGCCGAGTGACAGC	.((.((((..((.....))..))))))...	-6.9			Target_91_120	GCTGTCACTCGGCTGCATGCTTAGTGCACT	((((.....))))(((((.....)))))..	-8.4	Intergenic
crRNA_92_121	GAGTGCACTAAGCATGCAGCCGAGTGACAG	..((.((((..((.....))..))))))..	-6.9			Target_92_121	CTGTCACTCGGCTGCATGCTTAGTGCACTC	..((((((.(((.....))).)))).))..	-8.4	Intergenic
crRNA_93_122	TGAGTGCACTAAGCATGCAGCCGAGTGACA	...((.((((..((.....))..)))))).	-6.9			Target_93_122	TGTCACTCGGCTGCATGCTTAGTGCACTCA	.((((((.(((.....))).)))).))...	-8.4	Intergenic
crRNA_94_123	GTGAGTGCACTAAGCATGCAGCCGAGTGAC	.......((((..((.....))..))))..	-5.9			Target_94_123	GTCACTCGGCTGCATGCTTAGTGCACTCAC	((((((.(((.....))).)))).))....	-8.4	Intergenic
crRNA_95_124	CGTGAGTGCACTAAGCATGCAGCCGAGTGA	........((((..((.....))..)))).	-5.9			Target_95_124	TCACTCGGCTGCATGCTTAGTGCACTCACG	.((((.(((.....))).))))........	-6.9	Intergenic
crRNA_96_125	GCGTGAGTGCACTAAGCATGCAGCCGAGTG	((.((.((((.....)))).))))......	-6.3			Target_96_125	CACTCGGCTGCATGCTTAGTGCACTCACGC	((((.(((.....))).)))).........	-6.8	Intergenic
crRNA_97_126	TGCGTGAGTGCACTAAGCATGCAGCCGAGT	.((.((.((((.....)))).)))).....	-6.3			Target_97_126	ACTCGGCTGCATGCTTAGTGCACTCACGCA	(((.(((.....))).)))((......)).	-5.5	Intergenic
crRNA_98_127	CTGCGTGAGTGCACTAAGCATGCAGCCGAG	(((((((..((...))..))))))).....	-7.8			Target_98_127	CTCGGCTGCATGCTTAGTGCACTCACGCAG	....((((..(((.....)))..)).))..	-5.4	Intergenic
crRNA_99_128	ACTGCGTGAGTGCACTAAGCATGCAGCCGA	.(((((((..((...))..)))))))....	-8.5			Target_99_128	TCGGCTGCATGCTTAGTGCACTCACGCAGT	...(((((.(((.....))).....)))))	-6.8	Intergenic
crRNA_100_129	TACTGCGTGAGTGCACTAAGCATGCAGCCG	..(((((((..((...))..)))))))...	-8.5			Target_100_129	CGGCTGCATGCTTAGTGCACTCACGCAGTA	..(((((.(((.....))).....))))).	-7.5	Intergenic
crRNA_101_130	ATACTGCGTGAGTGCACTAAGCATGCAGCC	...(((((((..((...))..)))))))..	-8.5			Target_101_130	GGCTGCATGCTTAGTGCACTCACGCAGTAT	.(((((.(((.....))).....)))))..	-7.5	Intergenic
crRNA_102_131	TATACTGCGTGAGTGCACTAAGCATGCAGC	....(((((((..((...))..))))))).	-8.5			Target_102_131	GCTGCATGCTTAGTGCACTCACGCAGTATA	(((((.(((.....))).....)))))...	-7.1	Intergenic
crRNA_103_132	TTATACTGCGTGAGTGCACTAAGCATGCAG	.....(((((((..((...))..)))))))	-7.9			Target_103_132	CTGCATGCTTAGTGCACTCACGCAGTATAA	((((.(((.....))).....)))).....	-5	Intergenic
crRNA_104_133	ATTATACTGCGTGAGTGCACTAAGCATGCA	.......((((((..((...))..))))))	-4.9			Target_104_133	TGCATGCTTAGTGCACTCACGCAGTATAAT	...(((((..(((....)))..)))))...	-4.6	Intergenic
crRNA_105_134	AATTATACTGCGTGAGTGCACTAAGCATGC	.........(((((..((...))..)))))	-3.2			Target_105_134	GCATGCTTAGTGCACTCACGCAGTATAATT	..(((((..(((....)))..)))))....	-4.6	Intergenic
crRNA_106_135	TAATTATACTGCGTGAGTGCACTAAGCATG	................((((.....)))).	-2.7			Target_106_135	CATGCTTAGTGCACTCACGCAGTATAATTA	.(((((..(((....)))..))))).....	-4.6	Intergenic
crRNA_107_136	TTAATTATACTGCGTGAGTGCACTAAGCAT	..........((((((....)))...))).	-2.6			Target_107_136	ATGCTTAGTGCACTCACGCAGTATAATTAA	(((((..(((....)))..)))))......	-4.5	Intergenic
crRNA_108_137	ATTAATTATACTGCGTGAGTGCACTAAGCA	...........((((((....)))...)))	-1.9			Target_108_137	TGCTTAGTGCACTCACGCAGTATAATTAAT	....((.(((......))).))........	-3.9	Intergenic
crRNA_109_138	TATTAATTATACTGCGTGAGTGCACTAAGC	............(((......)))......	-1.8			Target_109_138	GCTTAGTGCACTCACGCAGTATAATTAATA	...((.(((......))).)).........	-3.9	Intergenic
crRNA_110_139	TTATTAATTATACTGCGTGAGTGCACTAAG	.............(((......))).....	-1.8			Target_110_139	CTTAGTGCACTCACGCAGTATAATTAATAA	..((.(((......))).))..........	-3.9	Intergenic
crRNA_111_140	GTTATTAATTATACTGCGTGAGTGCACTAA	..............(((......)))....	-1.8			Target_111_140	TTAGTGCACTCACGCAGTATAATTAATAAC	.((.(((......))).))...........	-3.9	Intergenic
crRNA_112_141	AGTTATTAATTATACTGCGTGAGTGCACTA	...............(((......)))...	-1.8			Target_112_141	TAGTGCACTCACGCAGTATAATTAATAACT	((.(((......))).))............	-3.7	Intergenic
crRNA_113_142	TAGTTATTAATTATACTGCGTGAGTGCACT	................(((......)))..	-1.8			Target_113_142	AGTGCACTCACGCAGTATAATTAATAACTA	(.(((......))).)..............	-2.5	Intergenic
crRNA_114_143	TTAGTTATTAATTATACTGCGTGAGTGCAC	.................(((......))).	-1.8			Target_114_143	GTGCACTCACGCAGTATAATTAATAACTAA	.(((......))).................	-1.9	Intergenic
crRNA_115_144	ATTAGTTATTAATTATACTGCGTGAGTGCA	...............((((.....))))..	-1.2			Target_115_144	TGCACTCACGCAGTATAATTAATAACTAAT	(((......)))..................	-1.9	Intergenic
crRNA_116_145	AATTAGTTATTAATTATACTGCGTGAGTGC	................((((.....)))).	-1.2			Target_116_145	GCACTCACGCAGTATAATTAATAACTAATT	((......))....................	-1.2	Intergenic
crRNA_117_146	TAATTAGTTATTAATTATACTGCGTGAGTG	((((((.....))))))((((.....))))	-1.3			Target_117_146	CACTCACGCAGTATAATTAATAACTAATTA	.............((((((.....))))))	-0.1	Intergenic
crRNA_118_147	GTAATTAGTTATTAATTATACTGCGTGAGT	(((((((.....)))))))...........	-1.9			Target_118_147	ACTCACGCAGTATAATTAATAACTAATTAC	............((((((.....)))))).	-0.4	Intergenic
crRNA_119_148	AGTAATTAGTTATTAATTATACTGCGTGAG	.(((((((.....)))))))..........	-2.2			Target_119_148	CTCACGCAGTATAATTAATAACTAATTACT	...........((((((.....))))))..	-0.4	Intergenic
crRNA_120_149	CAGTAATTAGTTATTAATTATACTGCGTGA	(((((..(((((...)))))))))).....	-2.6			Target_120_149	TCACGCAGTATAATTAATAACTAATTACTG	.....(((((...............)))))	-2.2	Intergenic
crRNA_121_150	ACAGTAATTAGTTATTAATTATACTGCGTG	.(((((..(((((...))))))))))....	-3.3			Target_121_150	CACGCAGTATAATTAATAACTAATTACTGT	...((((((...............))))))	-4.3	Intergenic
crRNA_122_151	GACAGTAATTAGTTATTAATTATACTGCGT	(.(((((..(((((...)))))))))))..	-3.5			Target_122_151	ACGCAGTATAATTAATAACTAATTACTGTC	..((((((...............)))))).	-4.6	Intergenic
crRNA_123_152	CGACAGTAATTAGTTATTAATTATACTGCG	((.(((((..(((((...))))))))))))	-4.2			Target_123_152	CGCAGTATAATTAATAACTAATTACTGTCG	.((((((...............))))))..	-4.6	Intergenic
crRNA_124_153	ACGACAGTAATTAGTTATTAATTATACTGC	....(((((..(((((...)))))))))).	-3.3			Target_124_153	GCAGTATAATTAATAACTAATTACTGTCGT	((((((...............))))))...	-4.1	Intergenic
crRNA_125_154	AACGACAGTAATTAGTTATTAATTATACTG	.....(((((..(((((...))))))))))	-2.7			Target_125_154	CAGTATAATTAATAACTAATTACTGTCGTT	(((((...............))))).....	-2.6	Intergenic
crRNA_126_155	CAACGACAGTAATTAGTTATTAATTATACT	........(((((((.....)))))))...	-2.2			Target_126_155	AGTATAATTAATAACTAATTACTGTCGTTG	....((((((.....)))))).........	-0.4	Intergenic
crRNA_127_156	TCAACGACAGTAATTAGTTATTAATTATAC	.........(((((((.....)))))))..	-2.2			Target_127_156	GTATAATTAATAACTAATTACTGTCGTTGA	......(((((.((........)).)))))	-1.3	Intergenic
crRNA_128_157	GTCAACGACAGTAATTAGTTATTAATTATA	..........(((((((.....))))))).	-2.2			Target_128_157	TATAATTAATAACTAATTACTGTCGTTGAC	.....(((((.((........)).))))).	-1.6	Intergenic
crRNA_129_158	TGTCAACGACAGTAATTAGTTATTAATTAT	((((...))))(((((((.....)))))))	-1.7			Target_129_158	ATAATTAATAACTAATTACTGTCGTTGACA	....(((((.((........)).)))))..	-1.6	Intergenic
crRNA_130_159	CTGTCAACGACAGTAATTAGTTATTAATTA	(((((...))))).................	-2.6			Target_130_159	TAATTAATAACTAATTACTGTCGTTGACAG	((((((.....))))))(((((...)))))	-4.2	Intergenic
crRNA_131_160	CCTGTCAACGACAGTAATTAGTTATTAATT	.(((((...)))))................	-3			Target_131_160	AATTAATAACTAATTACTGTCGTTGACAGG	................(((((...))))).	-5	Intergenic
crRNA_132_161	TCCTGTCAACGACAGTAATTAGTTATTAAT	..(((((...)))))...............	-3			Target_132_161	ATTAATAACTAATTACTGTCGTTGACAGGA	...............(((((...)))))..	-5	Intergenic
crRNA_133_162	GTCCTGTCAACGACAGTAATTAGTTATTAA	...(((((...)))))..............	-3			Target_133_162	TTAATAACTAATTACTGTCGTTGACAGGAC	..............(((((...)))))...	-5	Intergenic
crRNA_134_163	TGTCCTGTCAACGACAGTAATTAGTTATTA	....(((((...))))).............	-3			Target_134_163	TAATAACTAATTACTGTCGTTGACAGGACA	.............(((((...)))))....	-5	Intergenic
crRNA_135_164	GTGTCCTGTCAACGACAGTAATTAGTTATT	.....(((((...)))))............	-3			Target_135_164	AATAACTAATTACTGTCGTTGACAGGACAC	............(((((...))))).....	-5	Intergenic
crRNA_136_165	CGTGTCCTGTCAACGACAGTAATTAGTTAT	......(((((...)))))...........	-3			Target_136_165	ATAACTAATTACTGTCGTTGACAGGACACG	...........(((((...)))))......	-5	Intergenic
crRNA_137_166	TCGTGTCCTGTCAACGACAGTAATTAGTTA	.......(((((...)))))..........	-3			Target_137_166	TAACTAATTACTGTCGTTGACAGGACACGA	..........(((((...))))).......	-5	Intergenic
crRNA_138_167	CTCGTGTCCTGTCAACGACAGTAATTAGTT	........(((((...))))).........	-3			Target_138_167	AACTAATTACTGTCGTTGACAGGACACGAG	.........(((((...)))))........	-5	Intergenic
crRNA_139_168	ACTCGTGTCCTGTCAACGACAGTAATTAGT	(((.((...(((((...)))))..)).)))	-3.1			Target_139_168	ACTAATTACTGTCGTTGACAGGACACGAGT	(((.....(((((...)))))......)))	-5.1	Intergenic
crRNA_140_169	TACTCGTGTCCTGTCAACGACAGTAATTAG	..........(((((...))))).......	-3			Target_140_169	CTAATTACTGTCGTTGACAGGACACGAGTA	.......(((((...)))))..........	-5	Intergenic
crRNA_141_170	TTACTCGTGTCCTGTCAACGACAGTAATTA	((((((((.........))))..))))...	-3.3			Target_141_170	TAATTACTGTCGTTGACAGGACACGAGTAA	......(((((...)))))...........	-5	Intergenic
crRNA_142_171	GTTACTCGTGTCCTGTCAACGACAGTAATT	(((((((((.........))))..))))).	-4.2			Target_142_171	AATTACTGTCGTTGACAGGACACGAGTAAC	.....(((((...)))))............	-5	Intergenic
crRNA_143_172	AGTTACTCGTGTCCTGTCAACGACAGTAAT	.(((((((((.........))))..)))))	-4.4			Target_143_172	ATTACTGTCGTTGACAGGACACGAGTAACT	....(((((...))))).............	-5	Intergenic
crRNA_144_173	GAGTTACTCGTGTCCTGTCAACGACAGTAA	(((...))).....(((((...)))))...	-3.8			Target_144_173	TTACTGTCGTTGACAGGACACGAGTAACTC	...(((((...)))))..............	-5	Intergenic
crRNA_145_174	CGAGTTACTCGTGTCCTGTCAACGACAGTA	((((...))))....(((((...)))))..	-5.1			Target_145_174	TACTGTCGTTGACAGGACACGAGTAACTCG	..(((((...)))))....((((...))))	-7	Intergenic
crRNA_146_175	ACGAGTTACTCGTGTCCTGTCAACGACAGT	(((((...)))))...(((((...))))).	-6.9			Target_146_175	ACTGTCGTTGACAGGACACGAGTAACTCGT	.(((((...)))))...(((((...)))))	-8.5	Intergenic
crRNA_147_176	GACGAGTTACTCGTGTCCTGTCAACGACAG	.(((((...)))))...(((((...)))))	-6.7			Target_147_176	CTGTCGTTGACAGGACACGAGTAACTCGTC	(((((...)))))...(((((...))))).	-8.5	Intergenic
crRNA_148_177	AGACGAGTTACTCGTGTCCTGTCAACGACA	..(((((...)))))(((........))).	-6.1			Target_148_177	TGTCGTTGACAGGACACGAGTAACTCGTCT	.(((........)))(((((...)))))..	-6.8	Intergenic
crRNA_149_178	TAGACGAGTTACTCGTGTCCTGTCAACGAC	...(((((...)))))(((........)))	-4.6			Target_149_178	GTCGTTGACAGGACACGAGTAACTCGTCTA	(((........)))(((((...)))))...	-7	Intergenic
crRNA_150_179	ATAGACGAGTTACTCGTGTCCTGTCAACGA	....(((((...))))).............	-4.4			Target_150_179	TCGTTGACAGGACACGAGTAACTCGTCTAT	..(((.....)))(((((...)))))....	-4.2	Intergenic
crRNA_151_180	GATAGACGAGTTACTCGTGTCCTGTCAACG	((((((((((...)))))...)))))....	-8.6			Target_151_180	CGTTGACAGGACACGAGTAACTCGTCTATC	.(((.....)))(((((...))))).....	-4.2	Intergenic
crRNA_152_181	AGATAGACGAGTTACTCGTGTCCTGTCAAC	.((((((((((...)))))...)))))...	-8.4			Target_152_181	GTTGACAGGACACGAGTAACTCGTCTATCT	(((.....)))(((((...)))))......	-4.4	Intergenic
crRNA_153_182	AAGATAGACGAGTTACTCGTGTCCTGTCAA	..((((((((((...)))))...)))))..	-8.4			Target_153_182	TTGACAGGACACGAGTAACTCGTCTATCTT	.....((((.(((((...)))))...))))	-4.9	Intergenic
crRNA_154_183	GAAGATAGACGAGTTACTCGTGTCCTGTCA	...((((((((((...)))))...))))).	-8.4			Target_154_183	TGACAGGACACGAGTAACTCGTCTATCTTC	....((((.(((((...)))))...)))).	-5.2	Intergenic
crRNA_155_184	AGAAGATAGACGAGTTACTCGTGTCCTGTC	....((((((((((...)))))...)))))	-7.1			Target_155_184	GACAGGACACGAGTAACTCGTCTATCTTCT	...((((.(((((...)))))...))))..	-5.2	Intergenic
crRNA_156_185	CAGAAGATAGACGAGTTACTCGTGTCCTGT	(((..(((..(((((...))))))))))).	-5.7			Target_156_185	ACAGGACACGAGTAACTCGTCTATCTTCTG	.(((((.(((((...))))).....)))))	-5.4	Intergenic
crRNA_157_186	GCAGAAGATAGACGAGTTACTCGTGTCCTG	.(((..(((..(((((...)))))))))))	-5.3			Target_157_186	CAGGACACGAGTAACTCGTCTATCTTCTGC	(((((.(((((...))))).....))))).	-5.3	Intergenic
crRNA_158_187	TGCAGAAGATAGACGAGTTACTCGTGTCCT	.......(((..(((((...))))))))..	-4.7			Target_158_187	AGGACACGAGTAACTCGTCTATCTTCTGCA	.(((.(((((...)))))...)))......	-4.7	Intergenic
crRNA_159_188	CTGCAGAAGATAGACGAGTTACTCGTGTCC	........(((..(((((...)))))))).	-4.7			Target_159_188	GGACACGAGTAACTCGTCTATCTTCTGCAG	(((.(((((...)))))...))).......	-4.1	Intergenic
crRNA_160_189	CCTGCAGAAGATAGACGAGTTACTCGTGTC	..............(((((...)))))...	-4.4			Target_160_189	GACACGAGTAACTCGTCTATCTTCTGCAGG	...(((((...)))))..............	-3.8	Intergenic
crRNA_161_190	GCCTGCAGAAGATAGACGAGTTACTCGTGT	...............(((((...)))))..	-4.4			Target_161_190	ACACGAGTAACTCGTCTATCTTCTGCAGGC	..(((((...)))))...............	-3.8	Intergenic
crRNA_162_191	AGCCTGCAGAAGATAGACGAGTTACTCGTG	................(((((...))))).	-4.4			Target_162_191	CACGAGTAACTCGTCTATCTTCTGCAGGCT	.(((((...)))))................	-3.8	Intergenic
crRNA_163_192	CAGCCTGCAGAAGATAGACGAGTTACTCGT	.................(((((...)))))	-3.6			Target_163_192	ACGAGTAACTCGTCTATCTTCTGCAGGCTG	(((((...))))).................	-3.3	Intergenic
crRNA_164_193	GCAGCCTGCAGAAGATAGACGAGTTACTCG	(((...)))..........((((...))))	-3.3			Target_164_193	CGAGTAACTCGTCTATCTTCTGCAGGCTGC	((((...))))...................	-2.1	Intergenic
crRNA_165_194	AGCAGCCTGCAGAAGATAGACGAGTTACTC	.(((...)))....................	-1.1			Target_165_194	GAGTAACTCGTCTATCTTCTGCAGGCTGCT	(((...)))((((.........))))....	-2.2	Intergenic
crRNA_166_195	AAGCAGCCTGCAGAAGATAGACGAGTTACT	..(((...)))...................	-1.1			Target_166_195	AGTAACTCGTCTATCTTCTGCAGGCTGCTT	........((((.........)))).....	-1.4	Intergenic
crRNA_167_196	TAAGCAGCCTGCAGAAGATAGACGAGTTAC	...(((...)))..................	-1.1			Target_167_196	GTAACTCGTCTATCTTCTGCAGGCTGCTTA	.......((((.........))))......	-1.4	Intergenic
crRNA_168_197	GTAAGCAGCCTGCAGAAGATAGACGAGTTA	....(((...))).................	-1.1			Target_168_197	TAACTCGTCTATCTTCTGCAGGCTGCTTAC	......((((.........)))).......	-1.4	Intergenic
crRNA_169_198	CGTAAGCAGCCTGCAGAAGATAGACGAGTT	.....(((...)))................	-1.1			Target_169_198	AACTCGTCTATCTTCTGCAGGCTGCTTACG	.....((((.........))))........	-1.4	Intergenic
crRNA_170_199	CCGTAAGCAGCCTGCAGAAGATAGACGAGT	......(((...)))...............	-1.1			Target_170_199	ACTCGTCTATCTTCTGCAGGCTGCTTACGG	....((((.........)))).........	-1.4	Intergenic
crRNA_171_200	ACCGTAAGCAGCCTGCAGAAGATAGACGAG	.......(((...)))..............	-1.1			Target_171_200	CTCGTCTATCTTCTGCAGGCTGCTTACGGT	...((((.........))))..........	-1.4	Intergenic
crRNA_172_201	AACCGTAAGCAGCCTGCAGAAGATAGACGA	........(((...))).............	-1.1			Target_172_201	TCGTCTATCTTCTGCAGGCTGCTTACGGTT	................(((((....)))))	-1.8	Intergenic
crRNA_173_202	AAACCGTAAGCAGCCTGCAGAAGATAGACG	.........(((...)))............	-1.1			Target_173_202	CGTCTATCTTCTGCAGGCTGCTTACGGTTT	..............((((((....))))))	-2.4	Intergenic
crRNA_174_203	GAAACCGTAAGCAGCCTGCAGAAGATAGAC	..........(((...)))...........	-1.1			Target_174_203	GTCTATCTTCTGCAGGCTGCTTACGGTTTC	.............((((((....)))))).	-2.7	Intergenic
crRNA_175_204	CGAAACCGTAAGCAGCCTGCAGAAGATAGA	...........(((...)))..........	-1.1			Target_175_204	TCTATCTTCTGCAGGCTGCTTACGGTTTCG	............((((((....))))))..	-2.7	Intergenic
crRNA_176_205	ACGAAACCGTAAGCAGCCTGCAGAAGATAG	(((....)))..(((...))).........	-1.8			Target_176_205	CTATCTTCTGCAGGCTGCTTACGGTTTCGT	.........((((((((....)))))).))	-3.1	Intergenic
crRNA_177_206	GACGAAACCGTAAGCAGCCTGCAGAAGATA	.(((....)))..(((...)))........	-2.2			Target_177_206	TATCTTCTGCAGGCTGCTTACGGTTTCGTC	........((((((((....)))))).)).	-3.4	Intergenic
crRNA_178_207	GGACGAAACCGTAAGCAGCCTGCAGAAGAT	..(((....)))..(((...))).......	-2.2			Target_178_207	ATCTTCTGCAGGCTGCTTACGGTTTCGTCC	.......((((((((....)))))).))..	-3.4	Intergenic
crRNA_179_208	CGGACGAAACCGTAAGCAGCCTGCAGAAGA	(((......)))...(((...)))......	-3.1			Target_179_208	TCTTCTGCAGGCTGCTTACGGTTTCGTCCG	......((((((((....)))))).))...	-3.4	Intergenic
crRNA_180_209	ACGGACGAAACCGTAAGCAGCCTGCAGAAG	((((......))))..(((...))).....	-4.9			Target_180_209	CTTCTGCAGGCTGCTTACGGTTTCGTCCGT	.....(((...)))..((((......))))	-4.6	Intergenic
crRNA_181_210	CACGGACGAAACCGTAAGCAGCCTGCAGAA	.((((......))))..(((...)))....	-5			Target_181_210	TTCTGCAGGCTGCTTACGGTTTCGTCCGTG	....(((...))).(((((......)))))	-5.6	Intergenic
crRNA_182_211	ACACGGACGAAACCGTAAGCAGCCTGCAGA	..((((......))))..(((...)))...	-5			Target_182_211	TCTGCAGGCTGCTTACGGTTTCGTCCGTGT	...(((...))).(((((......))))).	-6	Intergenic
crRNA_183_212	AACACGGACGAAACCGTAAGCAGCCTGCAG	...((((......))))..(((...)))..	-5			Target_183_212	CTGCAGGCTGCTTACGGTTTCGTCCGTGTT	..(((...))).(((((......)))))..	-6	Intergenic
crRNA_184_213	CAACACGGACGAAACCGTAAGCAGCCTGCA	....((((......))))..(((...))).	-5			Target_184_213	TGCAGGCTGCTTACGGTTTCGTCCGTGTTG	.(((...))).(((((......)))))...	-6	Intergenic
crRNA_185_214	GCAACACGGACGAAACCGTAAGCAGCCTGC	((...((((......))))..)).......	-5.4			Target_185_214	GCAGGCTGCTTACGGTTTCGTCCGTGTTGC	.......((.(((((......)))))..))	-6.3	Intergenic
crRNA_186_215	TGCAACACGGACGAAACCGTAAGCAGCCTG	(((...((((......))))..))).....	-6.1			Target_186_215	CAGGCTGCTTACGGTTTCGTCCGTGTTGCA	.....(((.(((((......)))))..)))	-8	Intergenic
crRNA_187_216	CTGCAACACGGACGAAACCGTAAGCAGCCT	((((...((((......))))..))))...	-8.3			Target_187_216	AGGCTGCTTACGGTTTCGTCCGTGTTGCAG	...((((.(((((......)))))..))))	-10.7	Intergenic
crRNA_188_217	GCTGCAACACGGACGAAACCGTAAGCAGCC	(((((...((((......))))..))))).	-12.1			Target_188_217	GGCTGCTTACGGTTTCGTCCGTGTTGCAGC	.(((((.(((((......)))))..)))))	-13.9	Intergenic
crRNA_189_218	GGCTGCAACACGGACGAAACCGTAAGCAGC	.(((((...((((......))))..)))))	-11.3			Target_189_218	GCTGCTTACGGTTTCGTCCGTGTTGCAGCC	(((((.(((((......)))))..))))).	-14.7	Intergenic
crRNA_190_219	CGGCTGCAACACGGACGAAACCGTAAGCAG	...((((...((((......))))..))))	-8.1			Target_190_219	CTGCTTACGGTTTCGTCCGTGTTGCAGCCG	((((.(((((......)))))..))))...	-10.9	Intergenic
crRNA_191_220	TCGGCTGCAACACGGACGAAACCGTAAGCA	.....(((...((((......))))..)))	-5.4			Target_191_220	TGCTTACGGTTTCGTCCGTGTTGCAGCCGA	(((.(((((......)))))..))).....	-8.7	Intergenic
crRNA_192_221	ATCGGCTGCAACACGGACGAAACCGTAAGC	............((((......))))....	-3.9			Target_192_221	GCTTACGGTTTCGTCCGTGTTGCAGCCGAT	((.(((((......)))))..)).......	-8	Intergenic
crRNA_193_222	GATCGGCTGCAACACGGACGAAACCGTAAG	.............((((......))))...	-3.9			Target_193_222	CTTACGGTTTCGTCCGTGTTGCAGCCGATC	..(((((......)))))............	-5.2	Intergenic
crRNA_194_223	TGATCGGCTGCAACACGGACGAAACCGTAA	..............((((......))))..	-3.9			Target_194_223	TTACGGTTTCGTCCGTGTTGCAGCCGATCA	.(((((......))))).............	-5.2	Intergenic
crRNA_195_224	ATGATCGGCTGCAACACGGACGAAACCGTA	...............((((......)))).	-3.9			Target_195_224	TACGGTTTCGTCCGTGTTGCAGCCGATCAT	(((((......)))))..............	-5.2	Intergenic
crRNA_196_225	GATGATCGGCTGCAACACGGACGAAACCGT	.....(((.(((.....))).)))......	-3.5			Target_196_225	ACGGTTTCGTCCGTGTTGCAGCCGATCATC	.(((((.((.......)).)))))......	-5.1	Intergenic
crRNA_197_226	TGATGATCGGCTGCAACACGGACGAAACCG	......(((.(((.....))).))).....	-3.5			Target_197_226	CGGTTTCGTCCGTGTTGCAGCCGATCATCA	(((((.((.......)).))))).......	-5.1	Intergenic
crRNA_198_227	CTGATGATCGGCTGCAACACGGACGAAACC	.......(((.(((.....))).)))....	-3.5			Target_198_227	GGTTTCGTCCGTGTTGCAGCCGATCATCAG	((((.((.......)).)))).........	-3.3	Intergenic
crRNA_199_228	GCTGATGATCGGCTGCAACACGGACGAAAC	(((((...))))).................	-4.6			Target_199_228	GTTTCGTCCGTGTTGCAGCCGATCATCAGC	.....(((.((......)).))).......	-1.4	Intergenic
crRNA_200_229	TGCTGATGATCGGCTGCAACACGGACGAAA	.(((((...)))))................	-4.6			Target_200_229	TTTCGTCCGTGTTGCAGCCGATCATCAGCA	....(((.((......)).)))........	-1.4	Intergenic
crRNA_201_230	GTGCTGATGATCGGCTGCAACACGGACGAA	(((((((...))))).))............	-5.2			Target_201_230	TTCGTCCGTGTTGCAGCCGATCATCAGCAC	.......((((((.(........)))))))	-4.1	Intergenic
crRNA_202_231	TGTGCTGATGATCGGCTGCAACACGGACGA	((((((((...))))).)))..........	-5.9			Target_202_231	TCGTCCGTGTTGCAGCCGATCATCAGCACA	......((((((.(........))))))).	-5.3	Intergenic
crRNA_203_232	ATGTGCTGATGATCGGCTGCAACACGGACG	.((((((((...))))).))).........	-5.9			Target_203_232	CGTCCGTGTTGCAGCCGATCATCAGCACAT	.....((((((.(........)))))))..	-5.3	Intergenic
crRNA_204_233	GATGTGCTGATGATCGGCTGCAACACGGAC	(.((((((((...))))).))).)......	-6.1			Target_204_233	GTCCGTGTTGCAGCCGATCATCAGCACATC	....((((((.(........)))))))...	-5.3	Intergenic
crRNA_205_234	AGATGTGCTGATGATCGGCTGCAACACGGA	...((((((((...))))).))).......	-5.9			Target_205_234	TCCGTGTTGCAGCCGATCATCAGCACATCT	...((((((.(........)))))))....	-5.3	Intergenic
crRNA_206_235	TAGATGTGCTGATGATCGGCTGCAACACGG	....((((((((...))))).)))......	-5.9			Target_206_235	CCGTGTTGCAGCCGATCATCAGCACATCTA	..((((((.(........))))))).....	-5.3	Intergenic
crRNA_207_236	CTAGATGTGCTGATGATCGGCTGCAACACG	.....((((((((...))))).))).....	-5.9			Target_207_236	CGTGTTGCAGCCGATCATCAGCACATCTAG	.((((((.(........)))))))......	-5.3	Intergenic
crRNA_208_237	CCTAGATGTGCTGATGATCGGCTGCAACAC	......((((((((...))))).)))....	-5.9			Target_208_237	GTGTTGCAGCCGATCATCAGCACATCTAGG	((((((.(........))))))).......	-5.5	Intergenic
crRNA_209_238	ACCTAGATGTGCTGATGATCGGCTGCAACA	.......((((((((...))))).)))...	-5.9			Target_209_238	TGTTGCAGCCGATCATCAGCACATCTAGGT	(((((.(........)))))).........	-1.6	Intergenic
crRNA_210_239	AACCTAGATGTGCTGATGATCGGCTGCAAC	........((((((((...))))).)))..	-5.9			Target_210_239	GTTGCAGCCGATCATCAGCACATCTAGGTT	.....((((.................))))	-1.4	Intergenic
crRNA_211_240	AAACCTAGATGTGCTGATGATCGGCTGCAA	.........((((((((...))))).))).	-5.9			Target_211_240	TTGCAGCCGATCATCAGCACATCTAGGTTT	....((((.................)))).	-1.7	Intergenic
crRNA_212_241	GAAACCTAGATGTGCTGATGATCGGCTGCA	..........((((((((...))))).)))	-5.4			Target_212_241	TGCAGCCGATCATCAGCACATCTAGGTTTC	...((((.................))))..	-1.7	Intergenic
crRNA_213_242	CGAAACCTAGATGTGCTGATGATCGGCTGC	..............(((((...)))))...	-4.6			Target_213_242	GCAGCCGATCATCAGCACATCTAGGTTTCG	(.((((.................)))).).	-2.1	Intergenic
crRNA_214_243	ACGAAACCTAGATGTGCTGATGATCGGCTG	...............(((((...)))))..	-4.6			Target_214_243	CAGCCGATCATCAGCACATCTAGGTTTCGT	.((((.................))))....	-1.7	Intergenic
crRNA_215_244	GACGAAACCTAGATGTGCTGATGATCGGCT	................(((((...))))).	-4.6			Target_215_244	AGCCGATCATCAGCACATCTAGGTTTCGTC	.(((.................)))......	-1.2	Intergenic
crRNA_216_245	GGACGAAACCTAGATGTGCTGATGATCGGC	((......)).......(((((...)))))	-3.6			Target_216_245	GCCGATCATCAGCACATCTAGGTTTCGTCC	((.((...)).)).................	-1.1	Intergenic
crRNA_217_246	CGGACGAAACCTAGATGTGCTGATGATCGG	....(((....(((.....)))....))).	-1.4			Target_217_246	CCGATCATCAGCACATCTAGGTTTCGTCCG	.(((..(((((.....)).))).)))....	-0.9	Intergenic
crRNA_218_247	CCGGACGAAACCTAGATGTGCTGATGATCG	.(((((...........)).))).......	-0.7			Target_218_247	CGATCATCAGCACATCTAGGTTTCGTCCGG	..................((......))..	-0.9	Intergenic
crRNA_219_248	CCCGGACGAAACCTAGATGTGCTGATGATC	..(((((...........)).)))......	-0.7			Target_219_248	GATCATCAGCACATCTAGGTTTCGTCCGGG	.................((......))...	-0.9	Intergenic
crRNA_220_249	ACCCGGACGAAACCTAGATGTGCTGATGAT	...(((((...........)).))).....	-0.7			Target_220_249	ATCATCAGCACATCTAGGTTTCGTCCGGGT	...........((((.((......))))))	-1.9	Intergenic
crRNA_221_250	CACCCGGACGAAACCTAGATGTGCTGATGA	....(((((...........)).)))....	-0.7			Target_221_250	TCATCAGCACATCTAGGTTTCGTCCGGGTG	.........(((((.((......)))))))	-4.7	Intergenic
crRNA_222_251	ACACCCGGACGAAACCTAGATGTGCTGATG	((((..((......))..).))).......	-0.7			Target_222_251	CATCAGCACATCTAGGTTTCGTCCGGGTGT	.......((((((.((......))))))))	-6.2	Intergenic
crRNA_223_252	CACACCCGGACGAAACCTAGATGTGCTGAT	(((((..((......))..).)))).....	-3			Target_223_252	ATCAGCACATCTAGGTTTCGTCCGGGTGTG	.....(((((((.((......)))))))))	-8.7	Intergenic
crRNA_224_253	TCACACCCGGACGAAACCTAGATGTGCTGA	.(((((..((......))..).))))....	-3.1			Target_224_253	TCAGCACATCTAGGTTTCGTCCGGGTGTGA	....(((((((.((......))))))))).	-9.8	Intergenic
crRNA_225_254	GTCACACCCGGACGAAACCTAGATGTGCTG	(.(((((..((......))..).)))))..	-3.4			Target_225_254	CAGCACATCTAGGTTTCGTCCGGGTGTGAC	...(((((((.((......)))))))))..	-9.8	Intergenic
crRNA_226_255	GGTCACACCCGGACGAAACCTAGATGTGCT	((.(((((..((......))..).))))))	-3.8			Target_226_255	AGCACATCTAGGTTTCGTCCGGGTGTGACC	..(((((((.((......)))))))))...	-9.8	Intergenic
crRNA_227_256	CGGTCACACCCGGACGAAACCTAGATGTGC	....(((((..((......))..).)))).	-3.1			Target_227_256	GCACATCTAGGTTTCGTCCGGGTGTGACCG	.(((((((.((......)))))))))....	-9.8	Intergenic
crRNA_228_257	TCGGTCACACCCGGACGAAACCTAGATGTG	((((......))))................	-3.1			Target_228_257	CACATCTAGGTTTCGTCCGGGTGTGACCGA	(((((((.((......))))))))).....	-9.6	Intergenic
crRNA_229_258	TTCGGTCACACCCGGACGAAACCTAGATGT	(((((......)))))..............	-4.1			Target_229_258	ACATCTAGGTTTCGTCCGGGTGTGACCGAA	((((((.((......)))))))).......	-6.6	Intergenic
crRNA_230_259	TTTCGGTCACACCCGGACGAAACCTAGATG	.(((((......))))).............	-4.3			Target_230_259	CATCTAGGTTTCGTCCGGGTGTGACCGAAA	(((((.((......))))))).........	-4.8	Intergenic
crRNA_231_260	CTTTCGGTCACACCCGGACGAAACCTAGAT	..(((((......)))))............	-4.3			Target_231_260	ATCTAGGTTTCGTCCGGGTGTGACCGAAAG	..............(((......)))....	-4.3	Intergenic
crRNA_232_261	CCTTTCGGTCACACCCGGACGAAACCTAGA	.(.(((((......))))).).........	-4.4			Target_232_261	TCTAGGTTTCGTCCGGGTGTGACCGAAAGG	.............(((......))).....	-4.3	Intergenic
crRNA_233_262	ACCTTTCGGTCACACCCGGACGAAACCTAG	..(.(((((......))))).)........	-4.4			Target_233_262	CTAGGTTTCGTCCGGGTGTGACCGAAAGGT	............(((......)))......	-4.3	Intergenic
crRNA_234_263	TACCTTTCGGTCACACCCGGACGAAACCTA	...(.(((((......))))).).......	-4.4			Target_234_263	TAGGTTTCGTCCGGGTGTGACCGAAAGGTA	...........(((......))).......	-4.3	Intergenic
crRNA_235_264	TTACCTTTCGGTCACACCCGGACGAAACCT	....(.(((((......))))).)......	-4.4			Target_235_264	AGGTTTCGTCCGGGTGTGACCGAAAGGTAA	..........(((......)))........	-4.3	Intergenic
crRNA_236_265	CTTACCTTTCGGTCACACCCGGACGAAACC	.....(.(((((......))))).).....	-4.4			Target_236_265	GGTTTCGTCCGGGTGTGACCGAAAGGTAAG	.........(((......))).........	-4.3	Intergenic
crRNA_237_266	TCTTACCTTTCGGTCACACCCGGACGAAAC	......(.(((((......))))).)....	-4.4			Target_237_266	GTTTCGTCCGGGTGTGACCGAAAGGTAAGA	........(((......)))..........	-4.3	Intergenic
crRNA_238_267	ATCTTACCTTTCGGTCACACCCGGACGAAA	.......(.(((((......))))).)...	-4.4			Target_238_267	TTTCGTCCGGGTGTGACCGAAAGGTAAGAT	.......(((......)))...........	-4.3	Intergenic
crRNA_239_268	CATCTTACCTTTCGGTCACACCCGGACGAA	........(.(((((......))))).)..	-4.4			Target_239_268	TTCGTCCGGGTGTGACCGAAAGGTAAGATG	......(((......)))............	-4.3	Intergenic
crRNA_240_269	CCATCTTACCTTTCGGTCACACCCGGACGA	.........(.(((((......))))).).	-4.4			Target_240_269	TCGTCCGGGTGTGACCGAAAGGTAAGATGG	.(((((((......)))........)))).	-4.8	Intergenic
crRNA_241_270	TCCATCTTACCTTTCGGTCACACCCGGACG	............(((((......)))))..	-4.3			Target_241_270	CGTCCGGGTGTGACCGAAAGGTAAGATGGA	..((((......(((....)))....))))	-5.7	Intergenic
crRNA_242_271	CTCCATCTTACCTTTCGGTCACACCCGGAC	.............(((((......))))).	-4.3			Target_242_271	GTCCGGGTGTGACCGAAAGGTAAGATGGAG	.((((......(((....)))....)))).	-6.3	Intergenic
crRNA_243_272	TCTCCATCTTACCTTTCGGTCACACCCGGA	..............(((((......)))))	-3.8			Target_243_272	TCCGGGTGTGACCGAAAGGTAAGATGGAGA	((((......(((....)))....))))..	-6.3	Intergenic
crRNA_244_273	CTCTCCATCTTACCTTTCGGTCACACCCGG	.................(((......))).	-2.8			Target_244_273	CCGGGTGTGACCGAAAGGTAAGATGGAGAG	(((......(((....)))....)))....	-4.7	Intergenic
crRNA_245_274	GCTCTCCATCTTACCTTTCGGTCACACCCG	..................(((......)))	-1.4			Target_245_274	CGGGTGTGACCGAAAGGTAAGATGGAGAGC	(((......)))..................	-3.9	Intergenic
crRNA_246_275	GGCTCTCCATCTTACCTTTCGGTCACACCC	.............(((....))).......	-1.3			Target_246_275	GGGTGTGACCGAAAGGTAAGATGGAGAGCC	.......(((....))).............	-2.8	Intergenic
crRNA_247_276	AGGCTCTCCATCTTACCTTTCGGTCACACC	..............(((....)))......	-1.3			Target_247_276	GGTGTGACCGAAAGGTAAGATGGAGAGCCT	(((...(((....)))..........))).	-3.8	Intergenic
crRNA_248_277	AAGGCTCTCCATCTTACCTTTCGGTCACAC	...............(((....))).....	-1.3			Target_248_277	GTGTGACCGAAAGGTAAGATGGAGAGCCTT	.....(((....))).....((....))..	-3	Intergenic
crRNA_249_278	CAAGGCTCTCCATCTTACCTTTCGGTCACA	................(((....)))....	-1.3			Target_249_278	TGTGACCGAAAGGTAAGATGGAGAGCCTTG	.........(((((..........))))).	-3.4	Intergenic
crRNA_250_279	ACAAGGCTCTCCATCTTACCTTTCGGTCAC	.................(((....)))...	-1.3			Target_250_279	GTGACCGAAAGGTAAGATGGAGAGCCTTGT	........(((((..........)))))..	-3.4	Intergenic
crRNA_251_280	GACAAGGCTCTCCATCTTACCTTTCGGTCA	(((((((............))))...))).	-3.3			Target_251_280	TGACCGAAAGGTAAGATGGAGAGCCTTGTC	.(((...(((((..........))))))))	-3.7	Intergenic
crRNA_252_281	GGACAAGGCTCTCCATCTTACCTTTCGGTC	(((........))).....(((....))).	-3.4			Target_252_281	GACCGAAAGGTAAGATGGAGAGCCTTGTCC	(((...(((((..........)))))))).	-4.5	Intergenic
crRNA_253_282	GGGACAAGGCTCTCCATCTTACCTTTCGGT	.(((........))).....(((....)))	-2.8			Target_253_282	ACCGAAAGGTAAGATGGAGAGCCTTGTCCC	(((....))).....(((........))).	-4.5	Intergenic
crRNA_254_283	AGGGACAAGGCTCTCCATCTTACCTTTCGG	.((((......))))...............	-1.8			Target_254_283	CCGAAAGGTAAGATGGAGAGCCTTGTCCCT	....(((((..........)))))......	-3.4	Intergenic
crRNA_255_284	CAGGGACAAGGCTCTCCATCTTACCTTTCG	..((((......))))..............	-1.8			Target_255_284	CGAAAGGTAAGATGGAGAGCCTTGTCCCTG	...(((((..........))))).......	-3.4	Intergenic
crRNA_256_285	CCAGGGACAAGGCTCTCCATCTTACCTTTC	...((((......)))).............	-1.8			Target_256_285	GAAAGGTAAGATGGAGAGCCTTGTCCCTGG	..(((((..........)))))........	-3.4	Intergenic
crRNA_257_286	ACCAGGGACAAGGCTCTCCATCTTACCTTT	....((((......))))............	-1.8			Target_257_286	AAAGGTAAGATGGAGAGCCTTGTCCCTGGT	.(((((..........))))).........	-3.4	Intergenic
crRNA_258_287	AACCAGGGACAAGGCTCTCCATCTTACCTT	.....((((......))))...........	-1.8			Target_258_287	AAGGTAAGATGGAGAGCCTTGTCCCTGGTT	(((((..........)))))..........	-3	Intergenic
crRNA_259_288	AAACCAGGGACAAGGCTCTCCATCTTACCT	......((((......))))..........	-1.8			Target_259_288	AGGTAAGATGGAGAGCCTTGTCCCTGGTTT	............(((((........)))))	-4.1	Intergenic
crRNA_260_289	GAAACCAGGGACAAGGCTCTCCATCTTACC	.......((((......)))).........	-1.8			Target_260_289	GGTAAGATGGAGAGCCTTGTCCCTGGTTTC	...........(((((........))))).	-4.5	Intergenic
crRNA_261_290	TGAAACCAGGGACAAGGCTCTCCATCTTAC	........((((......))))........	-1.8			Target_261_290	GTAAGATGGAGAGCCTTGTCCCTGGTTTCA	..........(((((........)))))..	-4.5	Intergenic
crRNA_262_291	TTGAAACCAGGGACAAGGCTCTCCATCTTA	.........((((......)))).......	-1.8			Target_262_291	TAAGATGGAGAGCCTTGTCCCTGGTTTCAA	.........(((((........)))))...	-4.5	Intergenic
crRNA_263_292	GTTGAAACCAGGGACAAGGCTCTCCATCTT	..........((((......))))......	-1.8			Target_263_292	AAGATGGAGAGCCTTGTCCCTGGTTTCAAC	........(((((........)))))....	-4.5	Intergenic
crRNA_264_293	CGTTGAAACCAGGGACAAGGCTCTCCATCT	...........((((......)))).....	-1.8			Target_264_293	AGATGGAGAGCCTTGTCCCTGGTTTCAACG	.......(((((........))))).....	-4.5	Intergenic
crRNA_265_294	TCGTTGAAACCAGGGACAAGGCTCTCCATC	((.(((....))).))..............	-2.4			Target_265_294	GATGGAGAGCCTTGTCCCTGGTTTCAACGA	......(((((........)))))......	-4.5	ORF1ab
crRNA_266_295	CTCGTTGAAACCAGGGACAAGGCTCTCCAT	.((.(((....))).)).............	-2.6			Target_266_295	ATGGAGAGCCTTGTCCCTGGTTTCAACGAG	.....(((((........))))).......	-4.5	ORF1ab
crRNA_267_296	TCTCGTTGAAACCAGGGACAAGGCTCTCCA	..((.(((....))).))............	-2.6			Target_267_296	TGGAGAGCCTTGTCCCTGGTTTCAACGAGA	....(((((........)))))........	-4.5	ORF1ab
crRNA_268_297	TTCTCGTTGAAACCAGGGACAAGGCTCTCC	...((.(((....))).))...........	-2.6			Target_268_297	GGAGAGCCTTGTCCCTGGTTTCAACGAGAA	...(((((........))))).........	-4.5	ORF1ab
crRNA_269_298	TTTCTCGTTGAAACCAGGGACAAGGCTCTC	....((.(((....))).))..........	-2.6			Target_269_298	GAGAGCCTTGTCCCTGGTTTCAACGAGAAA	..(((((........)))))..........	-4.5	ORF1ab
crRNA_270_299	TTTTCTCGTTGAAACCAGGGACAAGGCTCT	.....((.(((....))).)).........	-2.6			Target_270_299	AGAGCCTTGTCCCTGGTTTCAACGAGAAAA	.(((((........)))))...........	-4.5	ORF1ab
crRNA_271_300	GTTTTCTCGTTGAAACCAGGGACAAGGCTC	(((((.((.(((....))).)).)))))..	-6.2			Target_271_300	GAGCCTTGTCCCTGGTTTCAACGAGAAAAC	(((((........)))))............	-3.9	ORF1ab
crRNA_272_301	TGTTTTCTCGTTGAAACCAGGGACAAGGCT	.(((((.((.(((....))).)).))))).	-6.2			Target_272_301	AGCCTTGTCCCTGGTTTCAACGAGAAAACA	.(((........)))...............	-2.6	ORF1ab
crRNA_273_302	GTGTTTTCTCGTTGAAACCAGGGACAAGGC	..(((((.((.(((....))).)).)))))	-5			Target_273_302	GCCTTGTCCCTGGTTTCAACGAGAAAACAC	..(((((...((....))))))).......	-2.3	ORF1ab
crRNA_274_303	TGTGTTTTCTCGTTGAAACCAGGGACAAGG	.........((.(((....))).)).....	-2.6			Target_274_303	CCTTGTCCCTGGTTTCAACGAGAAAACACA	.(((((...((....)))))))........	-2.3	ORF1ab
crRNA_275_304	GTGTGTTTTCTCGTTGAAACCAGGGACAAG	..........((.(((....))).))....	-2.6			Target_275_304	CTTGTCCCTGGTTTCAACGAGAAAACACAC	(((((...((....))))))).........	-1.9	ORF1ab
crRNA_276_305	CGTGTGTTTTCTCGTTGAAACCAGGGACAA	(.((.(((((......))))))).).....	-4.2			Target_276_305	TTGTCCCTGGTTTCAACGAGAAAACACACG	......((.((....)).))..........	-1.8	ORF1ab
crRNA_277_306	ACGTGTGTTTTCTCGTTGAAACCAGGGACA	.(.((.(((((......))))))).)....	-4.5			Target_277_306	TGTCCCTGGTTTCAACGAGAAAACACACGT	.....((.((....)).))...........	-1.8	ORF1ab
crRNA_278_307	GACGTGTGTTTTCTCGTTGAAACCAGGGAC	..(.((.(((((......))))))).)...	-4.5			Target_278_307	GTCCCTGGTTTCAACGAGAAAACACACGTC	....((.((....)).))............	-1.8	ORF1ab
crRNA_279_308	GGACGTGTGTTTTCTCGTTGAAACCAGGGA	...(.((.(((((......))))))).)..	-4.5			Target_279_308	TCCCTGGTTTCAACGAGAAAACACACGTCC	...((.((....)).)).............	-1.8	ORF1ab
crRNA_280_309	TGGACGTGTGTTTTCTCGTTGAAACCAGGG	....(.((.(((((......))))))).).	-4.5			Target_280_309	CCCTGGTTTCAACGAGAAAACACACGTCCA	..((.((....)).))..............	-1.8	ORF1ab
crRNA_281_310	TTGGACGTGTGTTTTCTCGTTGAAACCAGG	((.((((.(......).)))).))......	-4.1			Target_281_310	CCTGGTTTCAACGAGAAAACACACGTCCAA	.((.((....)).))...............	-1.8	ORF1ab
crRNA_282_311	GTTGGACGTGTGTTTTCTCGTTGAAACCAG	.((.((((.(......).)))).)).....	-4.1			Target_282_311	CTGGTTTCAACGAGAAAACACACGTCCAAC	((.((....)).))................	-1.4	ORF1ab
crRNA_283_312	AGTTGGACGTGTGTTTTCTCGTTGAAACCA	..((.((((.(......).)))).))....	-4.1			Target_283_312	TGGTTTCAACGAGAAAACACACGTCCAACT	((..(((.....)))..))...........	-1.2	ORF1ab
crRNA_284_313	GAGTTGGACGTGTGTTTTCTCGTTGAAACC	...((.((((.(......).)))).))...	-4.1			Target_284_313	GGTTTCAACGAGAAAACACACGTCCAACTC	(..(((.....)))..).............	-0.8	ORF1ab
crRNA_285_314	TGAGTTGGACGTGTGTTTTCTCGTTGAAAC	....((.((((.(......).)))).))..	-4.1			Target_285_314	GTTTCAACGAGAAAACACACGTCCAACTCA	........(((...((....))....))).	-0.7	ORF1ab
crRNA_286_315	CTGAGTTGGACGTGTGTTTTCTCGTTGAAA	.....((.((((.(......).)))).)).	-4.1			Target_286_315	TTTCAACGAGAAAACACACGTCCAACTCAG	.......(((...((....))....)))..	-0.7	ORF1ab
crRNA_287_316	ACTGAGTTGGACGTGTGTTTTCTCGTTGAA	..((((..((((....)))).)))).....	-3.9			Target_287_316	TTCAACGAGAAAACACACGTCCAACTCAGT	......(((...((....))....)))...	-0.7	ORF1ab
crRNA_288_317	AACTGAGTTGGACGTGTGTTTTCTCGTTGA	(((.(((..((((....)))).))))))..	-4.1			Target_288_317	TCAACGAGAAAACACACGTCCAACTCAGTT	.....(((...((....))....)))....	-0.7	ORF1ab
crRNA_289_318	AAACTGAGTTGGACGTGTGTTTTCTCGTTG	.(((.(((..((((....)))).)))))).	-4.5			Target_289_318	CAACGAGAAAACACACGTCCAACTCAGTTT	.((((((...((....))....))).))).	-1	ORF1ab
crRNA_290_319	CAAACTGAGTTGGACGTGTGTTTTCTCGTT	.....((((..((((....)))).))))..	-3.9			Target_290_319	AACGAGAAAACACACGTCCAACTCAGTTTG	...(((...((....))....)))......	-0.7	ORF1ab
crRNA_291_320	GCAAACTGAGTTGGACGTGTGTTTTCTCGT	......((((..((((....)))).)))).	-3.9			Target_291_320	ACGAGAAAACACACGTCCAACTCAGTTTGC	..(((...((....))....))).......	-0.7	ORF1ab
crRNA_292_321	GGCAAACTGAGTTGGACGTGTGTTTTCTCG	........(((..((((....)))).))).	-3.7			Target_292_321	CGAGAAAACACACGTCCAACTCAGTTTGCC	.(((...((....))....)))........	-0.7	ORF1ab
crRNA_293_322	AGGCAAACTGAGTTGGACGTGTGTTTTCTC	.........(((..((((....)))).)))	-2.2			Target_293_322	GAGAAAACACACGTCCAACTCAGTTTGCCT	(((...((....))....))).........	-0.9	ORF1ab
crRNA_294_323	CAGGCAAACTGAGTTGGACGTGTGTTTTCT	(((.....)))...................	-2.1			Target_294_323	AGAAAACACACGTCCAACTCAGTTTGCCTG	..............................	0	ORF1ab
crRNA_295_324	ACAGGCAAACTGAGTTGGACGTGTGTTTTC	(((.((...(......)...)).)))....	-2.8			Target_295_324	GAAAACACACGTCCAACTCAGTTTGCCTGT	..................(((.....))).	-0.2	ORF1ab
crRNA_296_325	AACAGGCAAACTGAGTTGGACGTGTGTTTT	((((.((...(......)...)).))))..	-3.7			Target_296_325	AAAACACACGTCCAACTCAGTTTGCCTGTT	.................(((.....)))..	-0.2	ORF1ab
crRNA_297_326	AAACAGGCAAACTGAGTTGGACGTGTGTTT	(((((.((...(......)...)).)))))	-4.5			Target_297_326	AAACACACGTCCAACTCAGTTTGCCTGTTT	................(((.....)))...	-0.2	ORF1ab
crRNA_298_327	AAAACAGGCAAACTGAGTTGGACGTGTGTT	..((((.((...(......)...)).))))	-3.9			Target_298_327	AACACACGTCCAACTCAGTTTGCCTGTTTT	...............(((.....)))....	-0.2	ORF1ab
crRNA_299_328	TAAAACAGGCAAACTGAGTTGGACGTGTGT	....(((.((...(......)...)).)))	-3			Target_299_328	ACACACGTCCAACTCAGTTTGCCTGTTTTA	..............(((.....))).....	-0.2	ORF1ab
crRNA_300_329	GTAAAACAGGCAAACTGAGTTGGACGTGTG	.....(((.((.(((...))).).).))).	-2.4			Target_300_329	CACACGTCCAACTCAGTTTGCCTGTTTTAC	.............(((.....)))......	-0.2	ORF1ab
crRNA_301_330	TGTAAAACAGGCAAACTGAGTTGGACGTGT	.......(((.....)))............	-2.1			Target_301_330	ACACGTCCAACTCAGTTTGCCTGTTTTACA	............(((.....))).......	-0.2	ORF1ab
crRNA_302_331	CTGTAAAACAGGCAAACTGAGTTGGACGTG	.(.(((..(((.....)))..))).)....	-2.2			Target_302_331	CACGTCCAACTCAGTTTGCCTGTTTTACAG	...................((((...))))	-0.8	ORF1ab
crRNA_303_332	CCTGTAAAACAGGCAAACTGAGTTGGACGT	(((((...))))).................	-4.2			Target_303_332	ACGTCCAACTCAGTTTGCCTGTTTTACAGG	.................(((((...)))))	-4	ORF1ab
crRNA_304_333	ACCTGTAAAACAGGCAAACTGAGTTGGACG	.(((((...)))))................	-4.9			Target_304_333	CGTCCAACTCAGTTTGCCTGTTTTACAGGT	...............((((((...))))))	-6	ORF1ab
crRNA_305_334	AACCTGTAAAACAGGCAAACTGAGTTGGAC	..(((((...)))))...............	-4.9			Target_305_334	GTCCAACTCAGTTTGCCTGTTTTACAGGTT	..............((((((...)))))).	-6.3	ORF1ab
crRNA_306_335	GAACCTGTAAAACAGGCAAACTGAGTTGGA	...(((((...)))))..............	-4.9			Target_306_335	TCCAACTCAGTTTGCCTGTTTTACAGGTTC	.............((((((...))))))..	-6.3	ORF1ab
crRNA_307_336	CGAACCTGTAAAACAGGCAAACTGAGTTGG	....(((((...))))).............	-4.9			Target_307_336	CCAACTCAGTTTGCCTGTTTTACAGGTTCG	............((((((...))))))...	-6.3	ORF1ab
crRNA_308_337	GCGAACCTGTAAAACAGGCAAACTGAGTTG	.....(((((...)))))............	-4.9			Target_308_337	CAACTCAGTTTGCCTGTTTTACAGGTTCGC	...........((((((...))))))....	-6.3	ORF1ab
crRNA_309_338	CGCGAACCTGTAAAACAGGCAAACTGAGTT	......(((((...)))))...........	-4.9			Target_309_338	AACTCAGTTTGCCTGTTTTACAGGTTCGCG	......((..((((((...))))))..)).	-7.4	ORF1ab
crRNA_310_339	TCGCGAACCTGTAAAACAGGCAAACTGAGT	.......(((((...)))))..........	-4.9			Target_310_339	ACTCAGTTTGCCTGTTTTACAGGTTCGCGA	.....((..((((((...))))))..))..	-7.4	ORF1ab
crRNA_311_340	GTCGCGAACCTGTAAAACAGGCAAACTGAG	........(((((...))))).........	-4.9			Target_311_340	CTCAGTTTGCCTGTTTTACAGGTTCGCGAC	....((..((((((...))))))..))...	-7.4	ORF1ab
crRNA_312_341	CGTCGCGAACCTGTAAAACAGGCAAACTGA	.........(((((...)))))........	-4.9			Target_312_341	TCAGTTTGCCTGTTTTACAGGTTCGCGACG	...((..((((((...))))))..))....	-7.4	ORF1ab
crRNA_313_342	ACGTCGCGAACCTGTAAAACAGGCAAACTG	..........(((((...))))).......	-4.9			Target_313_342	CAGTTTGCCTGTTTTACAGGTTCGCGACGT	..((..((((((...))))))..)).....	-7.4	ORF1ab
crRNA_314_343	CACGTCGCGAACCTGTAAAACAGGCAAACT	...........(((((...)))))......	-4.9			Target_314_343	AGTTTGCCTGTTTTACAGGTTCGCGACGTG	.((..((((((...))))))..))......	-7.4	ORF1ab
crRNA_315_344	GCACGTCGCGAACCTGTAAAACAGGCAAAC	((.....))...(((((...))))).....	-5.8			Target_315_344	GTTTGCCTGTTTTACAGGTTCGCGACGTGC	((..((((((...))))))..)).......	-7.7	ORF1ab
crRNA_316_345	AGCACGTCGCGAACCTGTAAAACAGGCAAA	.((.....))...(((((...)))))....	-5.5			Target_316_345	TTTGCCTGTTTTACAGGTTCGCGACGTGCT	...((((((...))))))..((.....)).	-6.9	ORF1ab
crRNA_317_346	GAGCACGTCGCGAACCTGTAAAACAGGCAA	..((.....))...(((((...)))))...	-5.5			Target_317_346	TTGCCTGTTTTACAGGTTCGCGACGTGCTC	..((((((...))))))..((.....))..	-6.9	ORF1ab
crRNA_318_347	CGAGCACGTCGCGAACCTGTAAAACAGGCA	(((.....)))....(((((...)))))..	-5.5			Target_318_347	TGCCTGTTTTACAGGTTCGCGACGTGCTCG	.((((((...))))))..((.....))...	-6.9	ORF1ab
crRNA_319_348	ACGAGCACGTCGCGAACCTGTAAAACAGGC	.(((.....)))....(((((...))))).	-6.2			Target_319_348	GCCTGTTTTACAGGTTCGCGACGTGCTCGT	((((((...))))))..((((.....))))	-7.5	ORF1ab
crRNA_320_349	TACGAGCACGTCGCGAACCTGTAAAACAGG	..(((.....)))....(((((...)))))	-5.6			Target_320_349	CCTGTTTTACAGGTTCGCGACGTGCTCGTA	(((((...)))))...((((.....)))).	-6.5	ORF1ab
crRNA_321_350	GTACGAGCACGTCGCGAACCTGTAAAACAG	(((((....))).))....((((...))))	-2.3			Target_321_350	CTGTTTTACAGGTTCGCGACGTGCTCGTAC	((((...))))....((((.....))))..	-3.9	ORF1ab
crRNA_322_351	CGTACGAGCACGTCGCGAACCTGTAAAACA	((((((....))).))).............	-3.3			Target_322_351	TGTTTTACAGGTTCGCGACGTGCTCGTACG	.....(((.(((.((...)).))).)))..	-3.3	ORF1ab
crRNA_323_352	ACGTACGAGCACGTCGCGAACCTGTAAAAC	.((((((....))).)))............	-3.3			Target_323_352	GTTTTACAGGTTCGCGACGTGCTCGTACGT	.............((((((....))).)))	-3.9	ORF1ab
crRNA_324_353	CACGTACGAGCACGTCGCGAACCTGTAAAA	..((((((....))).)))...........	-3.3			Target_324_353	TTTTACAGGTTCGCGACGTGCTCGTACGTG	...........(((((((....))).))))	-5.6	ORF1ab
crRNA_325_354	CCACGTACGAGCACGTCGCGAACCTGTAAA	...((((((....))).)))..........	-3.3			Target_325_354	TTTACAGGTTCGCGACGTGCTCGTACGTGG	..........(((((((....))).)))).	-7	ORF1ab
crRNA_326_355	GCCACGTACGAGCACGTCGCGAACCTGTAA	((.((((......)))).))..........	-5.6			Target_326_355	TTACAGGTTCGCGACGTGCTCGTACGTGGC	..........((.(((((....))))).))	-7.4	ORF1ab
crRNA_327_356	AGCCACGTACGAGCACGTCGCGAACCTGTA	.((.((((......)))).)).........	-5.3			Target_327_356	TACAGGTTCGCGACGTGCTCGTACGTGGCT	.........((.(((((....))))).)).	-8.5	ORF1ab
crRNA_328_357	AAGCCACGTACGAGCACGTCGCGAACCTGT	..((.((((......)))).))........	-5.3			Target_328_357	ACAGGTTCGCGACGTGCTCGTACGTGGCTT	........((.(((((....))))).))..	-8.5	ORF1ab
crRNA_329_358	AAAGCCACGTACGAGCACGTCGCGAACCTG	...((.((((......)))).)).......	-5.3			Target_329_358	CAGGTTCGCGACGTGCTCGTACGTGGCTTT	.......((.(((((....))))).))...	-8.5	ORF1ab
crRNA_330_359	CAAAGCCACGTACGAGCACGTCGCGAACCT	....((.((((......)))).))......	-5.3			Target_330_359	AGGTTCGCGACGTGCTCGTACGTGGCTTTG	......((.(((((....))))).))....	-8.5	ORF1ab
crRNA_331_360	CCAAAGCCACGTACGAGCACGTCGCGAACC	.....((.((((......)))).)).....	-5.3			Target_331_360	GGTTCGCGACGTGCTCGTACGTGGCTTTGG	.....((.(((((....))))).)).....	-8.5	ORF1ab
crRNA_332_361	TCCAAAGCCACGTACGAGCACGTCGCGAAC	......((.((((......)))).))....	-5.3			Target_332_361	GTTCGCGACGTGCTCGTACGTGGCTTTGGA	....((.(((((....))))).))......	-8.5	ORF1ab
crRNA_333_362	CTCCAAAGCCACGTACGAGCACGTCGCGAA	.......((.((((......)))).))...	-5.3			Target_333_362	TTCGCGACGTGCTCGTACGTGGCTTTGGAG	...((.(((((....))))).)).......	-8.5	ORF1ab
crRNA_334_363	TCTCCAAAGCCACGTACGAGCACGTCGCGA	........((.((((......)))).))..	-5.3			Target_334_363	TCGCGACGTGCTCGTACGTGGCTTTGGAGA	..((.(((((....))))).))........	-8.5	ORF1ab
crRNA_335_364	GTCTCCAAAGCCACGTACGAGCACGTCGCG	.........((.((((......)))).)).	-5.3			Target_335_364	CGCGACGTGCTCGTACGTGGCTTTGGAGAC	.((.(((((....))))).)).........	-8.5	ORF1ab
crRNA_336_365	AGTCTCCAAAGCCACGTACGAGCACGTCGC	..........((.((((......)))).))	-4.1			Target_336_365	GCGACGTGCTCGTACGTGGCTTTGGAGACT	((.(((((....))))).))..........	-8.3	ORF1ab
crRNA_337_366	GAGTCTCCAAAGCCACGTACGAGCACGTCG	(((((((.............))).)).)).	-2			Target_337_366	CGACGTGCTCGTACGTGGCTTTGGAGACTC	(.(((((....))))).)............	-4.1	ORF1ab
crRNA_338_367	GGAGTCTCCAAAGCCACGTACGAGCACGTC	(((...)))......((((......)))).	-3.3			Target_338_367	GACGTGCTCGTACGTGGCTTTGGAGACTCC	.(((((....)))))...............	-3	ORF1ab
crRNA_339_368	CGGAGTCTCCAAAGCCACGTACGAGCACGT	.(((...)))......((((......))))	-2.8			Target_339_368	ACGTGCTCGTACGTGGCTTTGGAGACTCCG	(((((....)))))......(((...))).	-3.8	ORF1ab
crRNA_340_369	ACGGAGTCTCCAAAGCCACGTACGAGCACG	(((..((.......))..))).........	-2.2			Target_340_369	CGTGCTCGTACGTGGCTTTGGAGACTCCGT	.((.(((.............))))).....	-2.3	ORF1ab
crRNA_341_370	CACGGAGTCTCCAAAGCCACGTACGAGCAC	.(((..((.......))..)))........	-2.3			Target_341_370	GTGCTCGTACGTGGCTTTGGAGACTCCGTG	.......((((.((((....)).)).))))	-2.5	ORF1ab
crRNA_342_371	CCACGGAGTCTCCAAAGCCACGTACGAGCA	..(((..((.......))..))).......	-2.3			Target_342_371	TGCTCGTACGTGGCTTTGGAGACTCCGTGG	......((((.((((....)).)).)))).	-3.1	ORF1ab
crRNA_343_372	TCCACGGAGTCTCCAAAGCCACGTACGAGC	...(((..((.......))..)))......	-2.3			Target_343_372	GCTCGTACGTGGCTTTGGAGACTCCGTGGA	.....((((.((((....)).)).))))..	-3.1	ORF1ab
crRNA_344_373	CTCCACGGAGTCTCCAAAGCCACGTACGAG	(((.(((..((.......))..)))..)))	-3.5			Target_344_373	CTCGTACGTGGCTTTGGAGACTCCGTGGAG	(((.((((.((((....)).)).)))))))	-5.6	ORF1ab
crRNA_345_374	CCTCCACGGAGTCTCCAAAGCCACGTACGA	.....(((..((.......))..)))....	-2.3			Target_345_374	TCGTACGTGGCTTTGGAGACTCCGTGGAGG	((.((((.((((....)).)).))))))..	-3.8	ORF1ab
crRNA_346_375	TCCTCCACGGAGTCTCCAAAGCCACGTACG	......(((..((.......))..)))...	-2.3			Target_346_375	CGTACGTGGCTTTGGAGACTCCGTGGAGGA	..((((.((((....)).)).)))).....	-3.1	ORF1ab
crRNA_347_376	CTCCTCCACGGAGTCTCCAAAGCCACGTAC	((((.....)))).................	-4.1			Target_347_376	GTACGTGGCTTTGGAGACTCCGTGGAGGAG	.................((((.....))))	-4.9	ORF1ab
crRNA_348_377	CCTCCTCCACGGAGTCTCCAAAGCCACGTA	.((((.....))))................	-4.5			Target_348_377	TACGTGGCTTTGGAGACTCCGTGGAGGAGG	................((((.....)))).	-6	ORF1ab
crRNA_349_378	ACCTCCTCCACGGAGTCTCCAAAGCCACGT	..((((.....))))...............	-4.5			Target_349_378	ACGTGGCTTTGGAGACTCCGTGGAGGAGGT	...............((((.....))))..	-6	ORF1ab
crRNA_350_379	GACCTCCTCCACGGAGTCTCCAAAGCCACG	(((.(((.....))))))............	-5.5			Target_350_379	CGTGGCTTTGGAGACTCCGTGGAGGAGGTC	..............((((.....))))...	-6	ORF1ab
crRNA_351_380	AGACCTCCTCCACGGAGTCTCCAAAGCCAC	((((.(((.....)))))))..........	-6			Target_351_380	GTGGCTTTGGAGACTCCGTGGAGGAGGTCT	..........(((((((.....))).))))	-7.2	ORF1ab
crRNA_352_381	AAGACCTCCTCCACGGAGTCTCCAAAGCCA	.((((.(((.....))))))).........	-6.6			Target_352_381	TGGCTTTGGAGACTCCGTGGAGGAGGTCTT	........((((((((.....))).)))))	-8.5	ORF1ab
crRNA_353_382	TAAGACCTCCTCCACGGAGTCTCCAAAGCC	..((((.(((.....)))))))........	-6.6			Target_353_382	GGCTTTGGAGACTCCGTGGAGGAGGTCTTA	.......((((((((.....))).))))).	-9.2	ORF1ab
crRNA_354_383	ATAAGACCTCCTCCACGGAGTCTCCAAAGC	...((((.(((.....))))))).......	-6.6			Target_354_383	GCTTTGGAGACTCCGTGGAGGAGGTCTTAT	......((((((((.....))).)))))..	-9.2	ORF1ab
crRNA_355_384	GATAAGACCTCCTCCACGGAGTCTCCAAAG	....((((.(((.....)))))))......	-6.6			Target_355_384	CTTTGGAGACTCCGTGGAGGAGGTCTTATC	.....((((((((.....))).)))))...	-9.2	ORF1ab
crRNA_356_385	TGATAAGACCTCCTCCACGGAGTCTCCAAA	.....((((.(((.....))))))).....	-6.6			Target_356_385	TTTGGAGACTCCGTGGAGGAGGTCTTATCA	....((((((((.....))).)))))....	-9.2	ORF1ab
crRNA_357_386	CTGATAAGACCTCCTCCACGGAGTCTCCAA	......((((.(((.....)))))))....	-6.6			Target_357_386	TTGGAGACTCCGTGGAGGAGGTCTTATCAG	...((((((((.....))).))))).....	-9.2	ORF1ab
crRNA_358_387	TCTGATAAGACCTCCTCCACGGAGTCTCCA	.......((((.(((.....)))))))...	-6.6			Target_358_387	TGGAGACTCCGTGGAGGAGGTCTTATCAGA	..((((((((.....))).)))))......	-9.2	ORF1ab
crRNA_359_388	CTCTGATAAGACCTCCTCCACGGAGTCTCC	........((((.(((.....)))))))..	-6.6			Target_359_388	GGAGACTCCGTGGAGGAGGTCTTATCAGAG	.((((((((.....))).))))).......	-9.2	ORF1ab
crRNA_360_389	CCTCTGATAAGACCTCCTCCACGGAGTCTC	.........((((.(((.....))))))).	-6.6			Target_360_389	GAGACTCCGTGGAGGAGGTCTTATCAGAGG	((((((((.....))).)))))........	-8.8	ORF1ab
crRNA_361_390	GCCTCTGATAAGACCTCCTCCACGGAGTCT	..........((((.(((.....)))))))	-6.2			Target_361_390	AGACTCCGTGGAGGAGGTCTTATCAGAGGC	...((((.....))))(((((....)))))	-8.3	ORF1ab
crRNA_362_391	TGCCTCTGATAAGACCTCCTCCACGGAGTC	....(((....))).((((.....))))..	-5.1			Target_362_391	GACTCCGTGGAGGAGGTCTTATCAGAGGCA	..((((.....))))(((((....))))).	-9.7	ORF1ab
crRNA_363_392	GTGCCTCTGATAAGACCTCCTCCACGGAGT	.....(((....))).((((.....)))).	-5.1			Target_363_392	ACTCCGTGGAGGAGGTCTTATCAGAGGCAC	.((((.....))))(((((....)))))..	-9.7	ORF1ab
crRNA_364_393	CGTGCCTCTGATAAGACCTCCTCCACGGAG	......(((....))).((((.....))))	-4.4			Target_364_393	CTCCGTGGAGGAGGTCTTATCAGAGGCACG	((((.....))))(((((....)))))...	-9.4	ORF1ab
crRNA_365_394	ACGTGCCTCTGATAAGACCTCCTCCACGGA	.((((..(((....))).......))))..	-2.6			Target_365_394	TCCGTGGAGGAGGTCTTATCAGAGGCACGT	(((.....))).(((((....)))))....	-6.3	ORF1ab
crRNA_366_395	GACGTGCCTCTGATAAGACCTCCTCCACGG	..((((..(((....))).......)))).	-2.6			Target_366_395	CCGTGGAGGAGGTCTTATCAGAGGCACGTC	.....((.(..(((((....))))).).))	-5	ORF1ab
crRNA_367_396	TGACGTGCCTCTGATAAGACCTCCTCCACG	...((((..(((....))).......))))	-1.5			Target_367_396	CGTGGAGGAGGTCTTATCAGAGGCACGTCA	....((.(..(((((....))))).).)).	-6.4	ORF1ab
crRNA_368_397	TTGACGTGCCTCTGATAAGACCTCCTCCAC	..........(((....)))..........	-0.6			Target_368_397	GTGGAGGAGGTCTTATCAGAGGCACGTCAA	...((.(..(((((....))))).).))..	-6.4	ORF1ab
crRNA_369_398	GTTGACGTGCCTCTGATAAGACCTCCTCCA	...........(((....))).........	-0.6			Target_369_398	TGGAGGAGGTCTTATCAGAGGCACGTCAAC	..((.(..(((((....))))).).))...	-6.4	ORF1ab
crRNA_370_399	TGTTGACGTGCCTCTGATAAGACCTCCTCC	............(((....)))........	-0.6			Target_370_399	GGAGGAGGTCTTATCAGAGGCACGTCAACA	.((.(..(((((....))))).).))....	-6.4	ORF1ab
crRNA_371_400	ATGTTGACGTGCCTCTGATAAGACCTCCTC	.............(((....))).......	-0.6			Target_371_400	GAGGAGGTCTTATCAGAGGCACGTCAACAT	((.(..(((((....))))).).)).....	-6.7	ORF1ab
crRNA_372_401	GATGTTGACGTGCCTCTGATAAGACCTCCT	..............(((....)))......	-0.6			Target_372_401	AGGAGGTCTTATCAGAGGCACGTCAACATC	.((.((((((....))))).).))......	-5	ORF1ab
crRNA_373_402	AGATGTTGACGTGCCTCTGATAAGACCTCC	(((.((......)).)))............	-1.5			Target_373_402	GGAGGTCTTATCAGAGGCACGTCAACATCT	((.((((((....))))).).)).......	-5.2	ORF1ab
crRNA_374_403	AAGATGTTGACGTGCCTCTGATAAGACCTC	.(((.((......)).)))...........	-1.9			Target_374_403	GAGGTCTTATCAGAGGCACGTCAACATCTT	((((((((....))))).).))........	-4.2	ORF1ab
crRNA_375_404	TAAGATGTTGACGTGCCTCTGATAAGACCT	..(((.((......)).)))..........	-1.9			Target_375_404	AGGTCTTATCAGAGGCACGTCAACATCTTA	..(((((....)))))..............	-3.7	ORF1ab
crRNA_376_405	TTAAGATGTTGACGTGCCTCTGATAAGACC	...(((.((......)).))).........	-1.9			Target_376_405	GGTCTTATCAGAGGCACGTCAACATCTTAA	.(((((....)))))...............	-3.7	ORF1ab
crRNA_377_406	TTTAAGATGTTGACGTGCCTCTGATAAGAC	....(((.((......)).)))........	-1.9			Target_377_406	GTCTTATCAGAGGCACGTCAACATCTTAAA	(((((....)))))................	-4	ORF1ab
crRNA_378_407	CTTTAAGATGTTGACGTGCCTCTGATAAGA	(((..(((.((......)).)))...))).	-2.8			Target_378_407	TCTTATCAGAGGCACGTCAACATCTTAAAG	..............................	0	ORF1ab
crRNA_379_408	TCTTTAAGATGTTGACGTGCCTCTGATAAG	......(((.((......)).)))......	-1.9			Target_379_408	CTTATCAGAGGCACGTCAACATCTTAAAGA	..............................	0	ORF1ab
crRNA_380_409	ATCTTTAAGATGTTGACGTGCCTCTGATAA	.......(((.((......)).))).....	-1.9			Target_380_409	TTATCAGAGGCACGTCAACATCTTAAAGAT	..............................	0	ORF1ab
crRNA_381_410	CATCTTTAAGATGTTGACGTGCCTCTGATA	(((((...))))).................	-2.4			Target_381_410	TATCAGAGGCACGTCAACATCTTAAAGATG	.................(((((...)))))	-2.3	ORF1ab
crRNA_382_411	CCATCTTTAAGATGTTGACGTGCCTCTGAT	.(((((...)))))................	-2.8			Target_382_411	ATCAGAGGCACGTCAACATCTTAAAGATGG	................(((((...))))).	-3.4	ORF1ab
crRNA_383_412	GCCATCTTTAAGATGTTGACGTGCCTCTGA	..(((((...)))))...............	-2.8			Target_383_412	TCAGAGGCACGTCAACATCTTAAAGATGGC	...............(((((...)))))..	-3.4	ORF1ab
crRNA_384_413	TGCCATCTTTAAGATGTTGACGTGCCTCTG	...(((((...)))))..............	-2.8			Target_384_413	CAGAGGCACGTCAACATCTTAAAGATGGCA	.....((.((((...........)))))).	-4.4	ORF1ab
crRNA_385_414	GTGCCATCTTTAAGATGTTGACGTGCCTCT	(((((((((...))))).....))))....	-3.3			Target_385_414	AGAGGCACGTCAACATCTTAAAGATGGCAC	....((.((((...........))))))..	-4.4	ORF1ab
crRNA_386_415	AGTGCCATCTTTAAGATGTTGACGTGCCTC	.(((((((((...))))).....))))...	-3.5			Target_386_415	GAGGCACGTCAACATCTTAAAGATGGCACT	.((((.((((...........)))))).))	-4.5	ORF1ab
crRNA_387_416	AAGTGCCATCTTTAAGATGTTGACGTGCCT	..(((((((((...))))).....))))..	-3.5			Target_387_416	AGGCACGTCAACATCTTAAAGATGGCACTT	..((.((((...........))))))....	-4.4	ORF1ab
crRNA_388_417	CAAGTGCCATCTTTAAGATGTTGACGTGCC	...(((((((((...))))).....)))).	-3.5			Target_388_417	GGCACGTCAACATCTTAAAGATGGCACTTG	.((.((((...........)))))).....	-4.4	ORF1ab
crRNA_389_418	ACAAGTGCCATCTTTAAGATGTTGACGTGC	.((.((..(((((...)))))...)).)).	-3.4			Target_389_418	GCACGTCAACATCTTAAAGATGGCACTTGT	(((.((...(((((...)))))..)).)))	-4.8	ORF1ab
crRNA_390_419	CACAAGTGCCATCTTTAAGATGTTGACGTG	(((..((..(((((...)))))...)))))	-2.9			Target_390_419	CACGTCAACATCTTAAAGATGGCACTTGTG	((((....(((((...))))).....))))	-5.4	ORF1ab
crRNA_391_420	CCACAAGTGCCATCTTTAAGATGTTGACGT	..........(((((...))))).......	-2.8			Target_391_420	ACGTCAACATCTTAAAGATGGCACTTGTGG	(((....(((((...))))).....)))..	-3.5	ORF1ab
crRNA_392_421	GCCACAAGTGCCATCTTTAAGATGTTGACG	...........(((((...)))))......	-2.8			Target_392_421	CGTCAACATCTTAAAGATGGCACTTGTGGC	......(((((...)))))...........	-3.4	ORF1ab
crRNA_393_422	AGCCACAAGTGCCATCTTTAAGATGTTGAC	............(((((...))))).....	-2.8			Target_393_422	GTCAACATCTTAAAGATGGCACTTGTGGCT	.....(((((...)))))((.(....))).	-3.8	ORF1ab
crRNA_394_423	AAGCCACAAGTGCCATCTTTAAGATGTTGA	.............(((((...)))))....	-2.8			Target_394_423	TCAACATCTTAAAGATGGCACTTGTGGCTT	....(((((...)))))((.(....)))..	-3.8	ORF1ab
crRNA_395_424	TAAGCCACAAGTGCCATCTTTAAGATGTTG	..............(((((...)))))...	-2.8			Target_395_424	CAACATCTTAAAGATGGCACTTGTGGCTTA	...(((((...)))))((.(....)))...	-3.8	ORF1ab
crRNA_396_425	CTAAGCCACAAGTGCCATCTTTAAGATGTT	...............(((((...)))))..	-2.8			Target_396_425	AACATCTTAAAGATGGCACTTGTGGCTTAG	..(((((...)))))((.(....)))....	-3.8	ORF1ab
crRNA_397_426	ACTAAGCCACAAGTGCCATCTTTAAGATGT	................(((((...))))).	-2.8			Target_397_426	ACATCTTAAAGATGGCACTTGTGGCTTAGT	.(((((...)))))((.(....))).....	-3.8	ORF1ab
crRNA_398_427	TACTAAGCCACAAGTGCCATCTTTAAGATG	((((........)))).(((((...)))))	-2.4			Target_398_427	CATCTTAAAGATGGCACTTGTGGCTTAGTA	(((((...)))))((.(....)))......	-3.5	ORF1ab
crRNA_399_428	CTACTAAGCCACAAGTGCCATCTTTAAGAT	.((((........)))).............	-0.5			Target_399_428	ATCTTAAAGATGGCACTTGTGGCTTAGTAG	...........(((.(....))))......	-1.5	ORF1ab
crRNA_400_429	TCTACTAAGCCACAAGTGCCATCTTTAAGA	..((((........))))............	-0.5			Target_400_429	TCTTAAAGATGGCACTTGTGGCTTAGTAGA	..........(((.(....)))).......	-1.5	ORF1ab
crRNA_401_430	TTCTACTAAGCCACAAGTGCCATCTTTAAG	...((((........))))...........	-0.5			Target_401_430	CTTAAAGATGGCACTTGTGGCTTAGTAGAA	.........(((.(....))))........	-1.5	ORF1ab
crRNA_402_431	CTTCTACTAAGCCACAAGTGCCATCTTTAA	....((((........))))..........	-0.5			Target_402_431	TTAAAGATGGCACTTGTGGCTTAGTAGAAG	........(((.(....)))).........	-1.5	ORF1ab
crRNA_403_432	ACTTCTACTAAGCCACAAGTGCCATCTTTA	.....((((........)))).........	-0.5			Target_403_432	TAAAGATGGCACTTGTGGCTTAGTAGAAGT	..........((((.((......)).))))	-2.4	ORF1ab
crRNA_404_433	AACTTCTACTAAGCCACAAGTGCCATCTTT	......((((........))))........	-0.5			Target_404_433	AAAGATGGCACTTGTGGCTTAGTAGAAGTT	.........((((.((......)).)))).	-2.7	ORF1ab
crRNA_405_434	CAACTTCTACTAAGCCACAAGTGCCATCTT	.......((((........)))).......	-0.5			Target_405_434	AAGATGGCACTTGTGGCTTAGTAGAAGTTG	........((((.((......)).))))..	-2.7	ORF1ab
crRNA_406_435	TCAACTTCTACTAAGCCACAAGTGCCATCT	........((((........))))......	-0.5			Target_406_435	AGATGGCACTTGTGGCTTAGTAGAAGTTGA	.......((((.((......)).))))...	-2.7	ORF1ab
crRNA_407_436	TTCAACTTCTACTAAGCCACAAGTGCCATC	.........((((........)))).....	-0.5			Target_407_436	GATGGCACTTGTGGCTTAGTAGAAGTTGAA	......((((.((......)).))))....	-2.7	ORF1ab
crRNA_408_437	TTTCAACTTCTACTAAGCCACAAGTGCCAT	..........((((........))))....	-0.5			Target_408_437	ATGGCACTTGTGGCTTAGTAGAAGTTGAAA	.....((((.((......)).)))).....	-2.7	ORF1ab
crRNA_409_438	TTTTCAACTTCTACTAAGCCACAAGTGCCA	...........((((........))))...	-0.5			Target_409_438	TGGCACTTGTGGCTTAGTAGAAGTTGAAAA	....((((.((......)).))))......	-2.7	ORF1ab
crRNA_410_439	TTTTTCAACTTCTACTAAGCCACAAGTGCC	............((((........))))..	-0.5			Target_410_439	GGCACTTGTGGCTTAGTAGAAGTTGAAAAA	...((((.((......)).)))).......	-2.7	ORF1ab
crRNA_411_440	CTTTTTCAACTTCTACTAAGCCACAAGTGC	.............((((........)))).	-0.5			Target_411_440	GCACTTGTGGCTTAGTAGAAGTTGAAAAAG	..((((.((......)).))))........	-2.7	ORF1ab
crRNA_412_441	CCTTTTTCAACTTCTACTAAGCCACAAGTG	..............................	0			Target_412_441	CACTTGTGGCTTAGTAGAAGTTGAAAAAGG	.((((.((......)).)))).........	-2.7	ORF1ab
crRNA_413_442	GCCTTTTTCAACTTCTACTAAGCCACAAGT	..............................	0			Target_413_442	ACTTGTGGCTTAGTAGAAGTTGAAAAAGGC	((((.((......)).))))..........	-2.2	ORF1ab
crRNA_414_443	CGCCTTTTTCAACTTCTACTAAGCCACAAG	..............................	0			Target_414_443	CTTGTGGCTTAGTAGAAGTTGAAAAAGGCG	(((..(((((.....)))))....)))...	-1.5	ORF1ab
crRNA_415_444	ACGCCTTTTTCAACTTCTACTAAGCCACAA	..............................	0			Target_415_444	TTGTGGCTTAGTAGAAGTTGAAAAAGGCGT	.....((((...............))))..	-1.3	ORF1ab
crRNA_416_445	AACGCCTTTTTCAACTTCTACTAAGCCACA	..............................	0			Target_416_445	TGTGGCTTAGTAGAAGTTGAAAAAGGCGTT	....((((...............))))...	-1.3	ORF1ab
crRNA_417_446	AAACGCCTTTTTCAACTTCTACTAAGCCAC	..............................	0			Target_417_446	GTGGCTTAGTAGAAGTTGAAAAAGGCGTTT	...((((...............))))....	-1.3	ORF1ab
crRNA_418_447	AAAACGCCTTTTTCAACTTCTACTAAGCCA	..............................	0			Target_418_447	TGGCTTAGTAGAAGTTGAAAAAGGCGTTTT	..((((...............)))).....	-1.3	ORF1ab
crRNA_419_448	CAAAACGCCTTTTTCAACTTCTACTAAGCC	..............................	0			Target_419_448	GGCTTAGTAGAAGTTGAAAAAGGCGTTTTG	.((((...............))))......	-1.3	ORF1ab
crRNA_420_449	GCAAAACGCCTTTTTCAACTTCTACTAAGC	..............................	0			Target_420_449	GCTTAGTAGAAGTTGAAAAAGGCGTTTTGC	.....(((((((((......))).))))))	-3.3	ORF1ab
crRNA_421_450	GGCAAAACGCCTTTTTCAACTTCTACTAAG	(((.....)))...................	-3.7			Target_421_450	CTTAGTAGAAGTTGAAAAAGGCGTTTTGCC	....(((((((((......))).)))))).	-4.1	ORF1ab
crRNA_422_451	AGGCAAAACGCCTTTTTCAACTTCTACTAA	((((.....)))).................	-4.2			Target_422_451	TTAGTAGAAGTTGAAAAAGGCGTTTTGCCT	.................((((.....))))	-4.4	ORF1ab
crRNA_423_452	GAGGCAAAACGCCTTTTTCAACTTCTACTA	(((((.....)))))...............	-5.5			Target_423_452	TAGTAGAAGTTGAAAAAGGCGTTTTGCCTC	................((((.....)))).	-4.8	ORF1ab
crRNA_424_453	TGAGGCAAAACGCCTTTTTCAACTTCTACT	.(((((.....)))))..............	-5.9			Target_424_453	AGTAGAAGTTGAAAAAGGCGTTTTGCCTCA	...............((((.....))))..	-4.8	ORF1ab
crRNA_425_454	TTGAGGCAAAACGCCTTTTTCAACTTCTAC	..(((((.....))))).............	-5.9			Target_425_454	GTAGAAGTTGAAAAAGGCGTTTTGCCTCAA	..............((((.....))))...	-4.8	ORF1ab
crRNA_426_455	GTTGAGGCAAAACGCCTTTTTCAACTTCTA	((((((((.....)))....))))).....	-7.2			Target_426_455	TAGAAGTTGAAAAAGGCGTTTTGCCTCAAC	.....(((((....(((.....))))))))	-6.2	ORF1ab
crRNA_427_456	AGTTGAGGCAAAACGCCTTTTTCAACTTCT	(((((((((.....)))....))))))...	-7.7			Target_427_456	AGAAGTTGAAAAAGGCGTTTTGCCTCAACT	...((((((....(((.....)))))))))	-7.9	ORF1ab
crRNA_428_457	AAGTTGAGGCAAAACGCCTTTTTCAACTTC	((((((((((.....)))....))))))).	-8.6			Target_428_457	GAAGTTGAAAAAGGCGTTTTGCCTCAACTT	.(((((((....(((.....))))))))))	-8.9	ORF1ab
crRNA_429_458	CAAGTTGAGGCAAAACGCCTTTTTCAACTT	.((((((((((.....)))....)))))))	-8.8			Target_429_458	AAGTTGAAAAAGGCGTTTTGCCTCAACTTG	(((((((....(((.....)))))))))).	-9.2	ORF1ab
crRNA_430_459	TCAAGTTGAGGCAAAACGCCTTTTTCAACT	...(((((((((.....)))....))))))	-7.9			Target_430_459	AGTTGAAAAAGGCGTTTTGCCTCAACTTGA	((((((....(((.....)))))))))...	-7.7	ORF1ab
crRNA_431_460	TTCAAGTTGAGGCAAAACGCCTTTTTCAAC	.....((((((((.....)))....)))))	-6.2			Target_431_460	GTTGAAAAAGGCGTTTTGCCTCAACTTGAA	(((((....(((.....)))))))).....	-7.2	ORF1ab
crRNA_432_461	GTTCAAGTTGAGGCAAAACGCCTTTTTCAA	.........(((((.....)))))......	-5.9			Target_432_461	TTGAAAAAGGCGTTTTGCCTCAACTTGAAC	.......((((.....))))..........	-4.8	ORF1ab
crRNA_433_462	TGTTCAAGTTGAGGCAAAACGCCTTTTTCA	..........(((((.....))))).....	-5.9			Target_433_462	TGAAAAAGGCGTTTTGCCTCAACTTGAACA	......((((.....))))...........	-4.8	ORF1ab
crRNA_434_463	CTGTTCAAGTTGAGGCAAAACGCCTTTTTC	...........(((((.....)))))....	-5.9			Target_434_463	GAAAAAGGCGTTTTGCCTCAACTTGAACAG	.....((((.....))))............	-4.8	ORF1ab
crRNA_435_464	GCTGTTCAAGTTGAGGCAAAACGCCTTTTT	............(((((.....)))))...	-5.9			Target_435_464	AAAAAGGCGTTTTGCCTCAACTTGAACAGC	....((((.....)))).............	-4.8	ORF1ab
crRNA_436_465	GGCTGTTCAAGTTGAGGCAAAACGCCTTTT	((((.....))))(((((.....)))))..	-7			Target_436_465	AAAAGGCGTTTTGCCTCAACTTGAACAGCC	...((((.....))))..............	-4.8	ORF1ab
crRNA_437_466	GGGCTGTTCAAGTTGAGGCAAAACGCCTTT	.((((.....))))(((((.....))))).	-7.1			Target_437_466	AAAGGCGTTTTGCCTCAACTTGAACAGCCC	...(((((((...........)))).))).	-5	ORF1ab
crRNA_438_467	AGGGCTGTTCAAGTTGAGGCAAAACGCCTT	..((((.....))))(((((.....)))))	-6.8			Target_438_467	AAGGCGTTTTGCCTCAACTTGAACAGCCCT	..(((((((...........)))).)))..	-5	ORF1ab
crRNA_439_468	TAGGGCTGTTCAAGTTGAGGCAAAACGCCT	...((((.....)))).((((.....))))	-5.7			Target_439_468	AGGCGTTTTGCCTCAACTTGAACAGCCCTA	.(((((((...........)))).)))...	-5	ORF1ab
crRNA_440_469	ATAGGGCTGTTCAAGTTGAGGCAAAACGCC	....((((.....))))..(((.....)))	-3.9			Target_440_469	GGCGTTTTGCCTCAACTTGAACAGCCCTAT	(((((((...........)))).)))....	-4.8	ORF1ab
crRNA_441_470	CATAGGGCTGTTCAAGTTGAGGCAAAACGC	......(((..(((...)))))).......	-1.7			Target_441_470	GCGTTTTGCCTCAACTTGAACAGCCCTATG	((((((...........)))).))......	-1.5	ORF1ab
crRNA_442_471	ACATAGGGCTGTTCAAGTTGAGGCAAAACG	.......(((..(((...))))))......	-1.7			Target_442_471	CGTTTTGCCTCAACTTGAACAGCCCTATGT	(((...((.(((...)))...))...))).	-0.3	ORF1ab
crRNA_443_472	CACATAGGGCTGTTCAAGTTGAGGCAAAAC	........(((..(((...)))))).....	-1.7			Target_443_472	GTTTTGCCTCAACTTGAACAGCCCTATGTG	.................(((......))).	-0.7	ORF1ab
crRNA_444_473	ACACATAGGGCTGTTCAAGTTGAGGCAAAA	.........(((..(((...))))))....	-1.7			Target_444_473	TTTTGCCTCAACTTGAACAGCCCTATGTGT	................(((......)))..	-0.7	ORF1ab
crRNA_445_474	AACACATAGGGCTGTTCAAGTTGAGGCAAA	..........(((..(((...))))))...	-1.7			Target_445_474	TTTGCCTCAACTTGAACAGCCCTATGTGTT	...............(((......)))...	-0.7	ORF1ab
crRNA_446_475	GAACACATAGGGCTGTTCAAGTTGAGGCAA	(((((........)))))............	-4			Target_446_475	TTGCCTCAACTTGAACAGCCCTATGTGTTC	............(((((........)))))	-3.2	ORF1ab
crRNA_447_476	TGAACACATAGGGCTGTTCAAGTTGAGGCA	((((((........))))))..........	-4.7			Target_447_476	TGCCTCAACTTGAACAGCCCTATGTGTTCA	..........((((((........))))))	-5	ORF1ab
crRNA_448_477	ATGAACACATAGGGCTGTTCAAGTTGAGGC	.((((((........)))))).........	-4.7			Target_448_477	GCCTCAACTTGAACAGCCCTATGTGTTCAT	.........((((((........)))))).	-5.6	ORF1ab
crRNA_449_478	GATGAACACATAGGGCTGTTCAAGTTGAGG	..((((((........))))))........	-4.7			Target_449_478	CCTCAACTTGAACAGCCCTATGTGTTCATC	........((((((........))))))..	-5.6	ORF1ab
crRNA_450_479	TGATGAACACATAGGGCTGTTCAAGTTGAG	...((((((........)))))).......	-4.7			Target_450_479	CTCAACTTGAACAGCCCTATGTGTTCATCA	.......((((((........))))))...	-5.6	ORF1ab
crRNA_451_480	TTGATGAACACATAGGGCTGTTCAAGTTGA	....((((((........))))))......	-4.7			Target_451_480	TCAACTTGAACAGCCCTATGTGTTCATCAA	......((((((........))))))....	-5.6	ORF1ab
crRNA_452_481	TTTGATGAACACATAGGGCTGTTCAAGTTG	.....((((((........)))))).....	-4.7			Target_452_481	CAACTTGAACAGCCCTATGTGTTCATCAAA	.....((((((........)))))).....	-5.6	ORF1ab
crRNA_453_482	GTTTGATGAACACATAGGGCTGTTCAAGTT	......((((((........))))))....	-4.7			Target_453_482	AACTTGAACAGCCCTATGTGTTCATCAAAC	....((((((........))))))......	-5.6	ORF1ab
crRNA_454_483	CGTTTGATGAACACATAGGGCTGTTCAAGT	.......((((((........))))))...	-4.7			Target_454_483	ACTTGAACAGCCCTATGTGTTCATCAAACG	...((((((........)))))).......	-5.6	ORF1ab
crRNA_455_484	ACGTTTGATGAACACATAGGGCTGTTCAAG	........((((((........))))))..	-4.7			Target_455_484	CTTGAACAGCCCTATGTGTTCATCAAACGT	..((((((........))))))........	-5.6	ORF1ab
crRNA_456_485	AACGTTTGATGAACACATAGGGCTGTTCAA	.........((((((........)))))).	-4.7			Target_456_485	TTGAACAGCCCTATGTGTTCATCAAACGTT	.((((((........)))))).........	-5.6	ORF1ab
crRNA_457_486	GAACGTTTGATGAACACATAGGGCTGTTCA	((((((((.(((....))).)))).)))).	-6.1			Target_457_486	TGAACAGCCCTATGTGTTCATCAAACGTTC	((((((........))))))..........	-5.4	ORF1ab
crRNA_458_487	CGAACGTTTGATGAACACATAGGGCTGTTC	.((((((((.(((....))).)))).))))	-4.7			Target_458_487	GAACAGCCCTATGTGTTCATCAAACGTTCG	(((((........)))))............	-4.9	ORF1ab
crRNA_459_488	CCGAACGTTTGATGAACACATAGGGCTGTT	...(((((((.(((....))).)))).)))	-1.9			Target_459_488	AACAGCCCTATGTGTTCATCAAACGTTCGG	.....((..((((.........))))..))	-2.2	ORF1ab
crRNA_460_489	TCCGAACGTTTGATGAACACATAGGGCTGT	.......((((.(((....))).))))...	-1.7			Target_460_489	ACAGCCCTATGTGTTCATCAAACGTTCGGA	....((..((((.........))))..)).	-3.3	ORF1ab
crRNA_461_490	ATCCGAACGTTTGATGAACACATAGGGCTG	........((((.(((....))).))))..	-1.7			Target_461_490	CAGCCCTATGTGTTCATCAAACGTTCGGAT	...((..((((.........))))..))..	-3.3	ORF1ab
crRNA_462_491	CATCCGAACGTTTGATGAACACATAGGGCT	.........((((.(((....))).)))).	-1.7			Target_462_491	AGCCCTATGTGTTCATCAAACGTTCGGATG	..((..((((.........))))..))...	-3.3	ORF1ab
crRNA_463_492	GCATCCGAACGTTTGATGAACACATAGGGC	...(((....((((...)))).....))).	-1.4			Target_463_492	GCCCTATGTGTTCATCAAACGTTCGGATGC	.((..((((.........))))..))....	-3.3	ORF1ab
crRNA_464_493	AGCATCCGAACGTTTGATGAACACATAGGG	..((((.........))))...........	-1.3			Target_464_493	CCCTATGTGTTCATCAAACGTTCGGATGCT	((..((((.........))))..)).....	-3.1	ORF1ab
crRNA_465_494	GAGCATCCGAACGTTTGATGAACACATAGG	(..((((.........))))..).......	-1.6			Target_465_494	CCTATGTGTTCATCAAACGTTCGGATGCTC	.....((((((...........))))))..	-2.5	ORF1ab
crRNA_466_495	CGAGCATCCGAACGTTTGATGAACACATAG	(((((........)))))............	-2.9			Target_466_495	CTATGTGTTCATCAAACGTTCGGATGCTCG	....((((((...........))))))...	-2.5	ORF1ab
crRNA_467_496	TCGAGCATCCGAACGTTTGATGAACACATA	((((((........))))))..........	-4.3			Target_467_496	TATGTGTTCATCAAACGTTCGGATGCTCGA	...((((((...........))))))....	-2.5	ORF1ab
crRNA_468_497	TTCGAGCATCCGAACGTTTGATGAACACAT	.((((((........)))))).........	-4.5			Target_468_497	ATGTGTTCATCAAACGTTCGGATGCTCGAA	..((((((...........)))))).....	-2.5	ORF1ab
crRNA_469_498	GTTCGAGCATCCGAACGTTTGATGAACACA	(((((......)))))..............	-5.7			Target_469_498	TGTGTTCATCAAACGTTCGGATGCTCGAAC	..............((((((....))))))	-4.6	ORF1ab
crRNA_470_499	AGTTCGAGCATCCGAACGTTTGATGAACAC	.(((((......))))).............	-5.4			Target_470_499	GTGTTCATCAAACGTTCGGATGCTCGAACT	.............((((((....)))))).	-5.7	ORF1ab
crRNA_471_500	CAGTTCGAGCATCCGAACGTTTGATGAACA	..(((((......)))))............	-5.4			Target_471_500	TGTTCATCAAACGTTCGGATGCTCGAACTG	............((((((....))))))..	-5.7	ORF1ab
crRNA_472_501	GCAGTTCGAGCATCCGAACGTTTGATGAAC	...(((((......)))))...........	-5.4			Target_472_501	GTTCATCAAACGTTCGGATGCTCGAACTGC	...........((((((....))))))...	-5.7	ORF1ab
crRNA_473_502	TGCAGTTCGAGCATCCGAACGTTTGATGAA	....(((((......)))))..........	-5.4			Target_473_502	TTCATCAAACGTTCGGATGCTCGAACTGCA	..........((((((....))))))....	-5.7	ORF1ab
crRNA_474_503	GTGCAGTTCGAGCATCCGAACGTTTGATGA	.....(((((......))))).........	-5.4			Target_474_503	TCATCAAACGTTCGGATGCTCGAACTGCAC	.........((((((....)))))).....	-5.7	ORF1ab
crRNA_475_504	GGTGCAGTTCGAGCATCCGAACGTTTGATG	......(((((......)))))........	-5.4			Target_475_504	CATCAAACGTTCGGATGCTCGAACTGCACC	........((((((....))))))......	-5.7	ORF1ab
crRNA_476_505	AGGTGCAGTTCGAGCATCCGAACGTTTGAT	.......(((((......))))).......	-5.4			Target_476_505	ATCAAACGTTCGGATGCTCGAACTGCACCT	.......((((((....)))))).......	-5.7	ORF1ab
crRNA_477_506	GAGGTGCAGTTCGAGCATCCGAACGTTTGA	........(((((......)))))......	-5.4			Target_477_506	TCAAACGTTCGGATGCTCGAACTGCACCTC	......((((((....))))))........	-5.7	ORF1ab
crRNA_478_507	TGAGGTGCAGTTCGAGCATCCGAACGTTTG	.........(((((......))))).....	-5.4			Target_478_507	CAAACGTTCGGATGCTCGAACTGCACCTCA	.....((((((....)))))).........	-5.7	ORF1ab
crRNA_479_508	ATGAGGTGCAGTTCGAGCATCCGAACGTTT	..........(((((......)))))....	-5.4			Target_479_508	AAACGTTCGGATGCTCGAACTGCACCTCAT	....((((((....))))))..........	-5.7	ORF1ab
crRNA_480_509	CATGAGGTGCAGTTCGAGCATCCGAACGTT	...........(((((......)))))...	-5.4			Target_480_509	AACGTTCGGATGCTCGAACTGCACCTCATG	...((((((....))))))...........	-5.7	ORF1ab
crRNA_481_510	CCATGAGGTGCAGTTCGAGCATCCGAACGT	............(((((......)))))..	-5.4			Target_481_510	ACGTTCGGATGCTCGAACTGCACCTCATGG	..((((((....))))))....((....))	-6	ORF1ab
crRNA_482_511	ACCATGAGGTGCAGTTCGAGCATCCGAACG	(((....)))...(((((......))))).	-7			Target_482_511	CGTTCGGATGCTCGAACTGCACCTCATGGT	.((((((....))))))...(((....)))	-7.5	ORF1ab
crRNA_483_512	GACCATGAGGTGCAGTTCGAGCATCCGAAC	.(((....)))...(((((......)))))	-6.3			Target_483_512	GTTCGGATGCTCGAACTGCACCTCATGGTC	((((((....))))))...(((....))).	-7.6	ORF1ab
crRNA_484_513	TGACCATGAGGTGCAGTTCGAGCATCCGAA	.........(((((.......)))))....	-4.9			Target_484_513	TTCGGATGCTCGAACTGCACCTCATGGTCA	...((.(((.......))))).........	-4.7	ORF1ab
crRNA_485_514	ATGACCATGAGGTGCAGTTCGAGCATCCGA	..........(((((.......)))))...	-4.9			Target_485_514	TCGGATGCTCGAACTGCACCTCATGGTCAT	..((.(((.......)))))..........	-4.7	ORF1ab
crRNA_486_515	CATGACCATGAGGTGCAGTTCGAGCATCCG	...........(((((.......)))))..	-4.9			Target_486_515	CGGATGCTCGAACTGCACCTCATGGTCATG	.((.(((.......)))))...........	-4.7	ORF1ab
crRNA_487_516	ACATGACCATGAGGTGCAGTTCGAGCATCC	............(((((.......))))).	-4.9			Target_487_516	GGATGCTCGAACTGCACCTCATGGTCATGT	((.(((.......)))))............	-4.5	ORF1ab
crRNA_488_517	AACATGACCATGAGGTGCAGTTCGAGCATC	.............(((((.......)))))	-4.1			Target_488_517	GATGCTCGAACTGCACCTCATGGTCATGTT	........(((((.(((....))))).)))	-4	ORF1ab
crRNA_489_518	TAACATGACCATGAGGTGCAGTTCGAGCAT	.(((.(((((....))).))))).......	-3.5			Target_489_518	ATGCTCGAACTGCACCTCATGGTCATGTTA	.......(((((.(((....))))).))).	-4.7	ORF1ab
crRNA_490_519	ATAACATGACCATGAGGTGCAGTTCGAGCA	..(((.(((((....))).)))))......	-3.5			Target_490_519	TGCTCGAACTGCACCTCATGGTCATGTTAT	......(((((.(((....))))).)))..	-4.7	ORF1ab
crRNA_491_520	CATAACATGACCATGAGGTGCAGTTCGAGC	...(((.(((((....))).))))).....	-3.5			Target_491_520	GCTCGAACTGCACCTCATGGTCATGTTATG	.....(((((.(((....))))).)))...	-4.7	ORF1ab
crRNA_492_521	CCATAACATGACCATGAGGTGCAGTTCGAG	....(((.(((((....))).)))))....	-3.5			Target_492_521	CTCGAACTGCACCTCATGGTCATGTTATGG	....(((((.(((....))))).)))....	-4.7	ORF1ab
crRNA_493_522	ACCATAACATGACCATGAGGTGCAGTTCGA	.....(((.(((((....))).)))))...	-3.5			Target_493_522	TCGAACTGCACCTCATGGTCATGTTATGGT	...(((((.(((....))))).))).....	-4.7	ORF1ab
crRNA_494_523	AACCATAACATGACCATGAGGTGCAGTTCG	......(((.(((((....))).)))))..	-3.5			Target_494_523	CGAACTGCACCTCATGGTCATGTTATGGTT	..(((((.(((....))))).)))......	-4.7	ORF1ab
crRNA_495_524	CAACCATAACATGACCATGAGGTGCAGTTC	.......(((.(((((....))).))))).	-3.5			Target_495_524	GAACTGCACCTCATGGTCATGTTATGGTTG	.(((((.(((....))))).))).......	-4.7	ORF1ab
crRNA_496_525	TCAACCATAACATGACCATGAGGTGCAGTT	........(((.(((((....))).)))))	-3.2			Target_496_525	AACTGCACCTCATGGTCATGTTATGGTTGA	(((((.(((....))))).)))........	-4.3	ORF1ab
crRNA_497_526	CTCAACCATAACATGACCATGAGGTGCAGT	.............(((((....))).))..	-2.4			Target_497_526	ACTGCACCTCATGGTCATGTTATGGTTGAG	..((.(((....))))).............	-3	ORF1ab
crRNA_498_527	GCTCAACCATAACATGACCATGAGGTGCAG	..............(((((....))).)).	-2.4			Target_498_527	CTGCACCTCATGGTCATGTTATGGTTGAGC	.((.(((....)))))..............	-3	ORF1ab
crRNA_499_528	AGCTCAACCATAACATGACCATGAGGTGCA	.................(((....)))...	-2.1			Target_499_528	TGCACCTCATGGTCATGTTATGGTTGAGCT	((.(((....)))))...............	-2.8	ORF1ab
crRNA_500_529	CAGCTCAACCATAACATGACCATGAGGTGC	((.((((...............)))).)).	-3.9			Target_500_529	GCACCTCATGGTCATGTTATGGTTGAGCTG	.((.((((...((((...)))).)))).))	-2.8	ORF1ab
crRNA_501_530	CCAGCTCAACCATAACATGACCATGAGGTG	.((.((((...............)))).))	-3.8			Target_501_530	CACCTCATGGTCATGTTATGGTTGAGCTGG	((.((((...((((...)))).)))).)).	-3.9	ORF1ab
crRNA_502_531	ACCAGCTCAACCATAACATGACCATGAGGT	.....((((...............))))..	-1.4			Target_502_531	ACCTCATGGTCATGTTATGGTTGAGCTGGT	...(((.(.(((.........))).)))).	-2.9	ORF1ab
crRNA_503_532	TACCAGCTCAACCATAACATGACCATGAGG	......((((...............)))).	-1.4			Target_503_532	CCTCATGGTCATGTTATGGTTGAGCTGGTA	..(((.(.(((.........))).))))..	-2.9	ORF1ab
crRNA_504_533	CTACCAGCTCAACCATAACATGACCATGAG	.......((((...............))))	-0.2			Target_504_533	CTCATGGTCATGTTATGGTTGAGCTGGTAG	.(((.(.(((.........))).))))...	-2.9	ORF1ab
crRNA_505_534	GCTACCAGCTCAACCATAACATGACCATGA	(((...))).....................	-0.8			Target_505_534	TCATGGTCATGTTATGGTTGAGCTGGTAGC	(((.(.(((.........))).))))....	-2.7	ORF1ab
crRNA_506_535	TGCTACCAGCTCAACCATAACATGACCATG	.(((...)))....................	-0.8			Target_506_535	CATGGTCATGTTATGGTTGAGCTGGTAGCA	........((((((.(......).))))))	-3.3	ORF1ab
crRNA_507_536	CTGCTACCAGCTCAACCATAACATGACCAT	..(((...)))...................	-0.8			Target_507_536	ATGGTCATGTTATGGTTGAGCTGGTAGCAG	.......((((((.(......).)))))).	-3.8	ORF1ab
crRNA_508_537	TCTGCTACCAGCTCAACCATAACATGACCA	...(((...)))..................	-0.8			Target_508_537	TGGTCATGTTATGGTTGAGCTGGTAGCAGA	...((.((((((.(......).))))))))	-3.9	ORF1ab
crRNA_509_538	TTCTGCTACCAGCTCAACCATAACATGACC	....(((...))).................	-0.8			Target_509_538	GGTCATGTTATGGTTGAGCTGGTAGCAGAA	..((.((((((.(......).)))))))).	-4.5	ORF1ab
crRNA_510_539	GTTCTGCTACCAGCTCAACCATAACATGAC	(((..(((...)))..)))...........	-2.3			Target_510_539	GTCATGTTATGGTTGAGCTGGTAGCAGAAC	((..((((((.(......).))))))..))	-4.6	ORF1ab
crRNA_511_540	AGTTCTGCTACCAGCTCAACCATAACATGA	.(((..(((...)))..)))..........	-2.5			Target_511_540	TCATGTTATGGTTGAGCTGGTAGCAGAACT	((.((((((.(......).))))))))...	-4.5	ORF1ab
crRNA_512_541	GAGTTCTGCTACCAGCTCAACCATAACATG	(((((........)))))............	-3.9			Target_512_541	CATGTTATGGTTGAGCTGGTAGCAGAACTC	........((((..(((...)))..)))).	-4.4	ORF1ab
crRNA_513_542	CGAGTTCTGCTACCAGCTCAACCATAACAT	.(((((........)))))...........	-3.7			Target_513_542	ATGTTATGGTTGAGCTGGTAGCAGAACTCG	.......((((..(((...)))..))))..	-4.4	ORF1ab
crRNA_514_543	TCGAGTTCTGCTACCAGCTCAACCATAACA	..(((((........)))))..........	-3.7			Target_514_543	TGTTATGGTTGAGCTGGTAGCAGAACTCGA	........((((((((....)))..)))))	-4.9	ORF1ab
crRNA_515_544	TTCGAGTTCTGCTACCAGCTCAACCATAAC	...(((((........))))).........	-3.7			Target_515_544	GTTATGGTTGAGCTGGTAGCAGAACTCGAA	.......((((((((....)))..))))).	-5.5	ORF1ab
crRNA_516_545	CTTCGAGTTCTGCTACCAGCTCAACCATAA	....(((((........)))))........	-3.7			Target_516_545	TTATGGTTGAGCTGGTAGCAGAACTCGAAG	......((((((((....)))..)))))..	-5.5	ORF1ab
crRNA_517_546	CCTTCGAGTTCTGCTACCAGCTCAACCATA	.....(((((........))))).......	-3.7			Target_517_546	TATGGTTGAGCTGGTAGCAGAACTCGAAGG	.....((((((((....)))..)))))...	-5.5	ORF1ab
crRNA_518_547	GCCTTCGAGTTCTGCTACCAGCTCAACCAT	......(((((........)))))......	-3.7			Target_518_547	ATGGTTGAGCTGGTAGCAGAACTCGAAGGC	....((((((((....)))..)))))....	-5.5	ORF1ab
crRNA_519_548	TGCCTTCGAGTTCTGCTACCAGCTCAACCA	.......(((((........))))).....	-3.7			Target_519_548	TGGTTGAGCTGGTAGCAGAACTCGAAGGCA	...((((((((....)))..))))).....	-5.5	ORF1ab
crRNA_520_549	ATGCCTTCGAGTTCTGCTACCAGCTCAACC	........(((((........)))))....	-3.7			Target_520_549	GGTTGAGCTGGTAGCAGAACTCGAAGGCAT	..((((((((....)))..)))))......	-5.5	ORF1ab
crRNA_521_550	AATGCCTTCGAGTTCTGCTACCAGCTCAAC	.........(((((........)))))...	-3.7			Target_521_550	GTTGAGCTGGTAGCAGAACTCGAAGGCATT	.((((((((....)))..))))).......	-5.5	ORF1ab
crRNA_522_551	GAATGCCTTCGAGTTCTGCTACCAGCTCAA	..........(((((........)))))..	-3.7			Target_522_551	TTGAGCTGGTAGCAGAACTCGAAGGCATTC	((((((((....)))..)))))........	-5.5	ORF1ab
crRNA_523_552	TGAATGCCTTCGAGTTCTGCTACCAGCTCA	...........(((((........))))).	-3.7			Target_523_552	TGAGCTGGTAGCAGAACTCGAAGGCATTCA	.((((((....)))..)))(((....))).	-4.4	ORF1ab
crRNA_524_553	CTGAATGCCTTCGAGTTCTGCTACCAGCTC	............(((((........)))))	-2.5			Target_524_553	GAGCTGGTAGCAGAACTCGAAGGCATTCAG	((((((....)))..)))(((....)))..	-4.6	ORF1ab
crRNA_525_554	ACTGAATGCCTTCGAGTTCTGCTACCAGCT	...((((........)))).(((...))).	-2.1			Target_525_554	AGCTGGTAGCAGAACTCGAAGGCATTCAGT	..(((....))).(((.(((....))))))	-3.4	ORF1ab
crRNA_526_555	TACTGAATGCCTTCGAGTTCTGCTACCAGC	..(((...((...........))...))).	-1.5			Target_526_555	GCTGGTAGCAGAACTCGAAGGCATTCAGTA	.(((....))).(((.(((....)))))).	-4.1	ORF1ab
crRNA_527_556	GTACTGAATGCCTTCGAGTTCTGCTACCAG	((((.((((........)))).).)))...	-2.4			Target_527_556	CTGGTAGCAGAACTCGAAGGCATTCAGTAC	(((....))).(((.(((....))))))..	-3.9	ORF1ab
crRNA_528_557	CGTACTGAATGCCTTCGAGTTCTGCTACCA	.((((.((((........)))).).)))..	-2.7			Target_528_557	TGGTAGCAGAACTCGAAGGCATTCAGTACG	..........(((.(((....))))))...	-2	ORF1ab
crRNA_529_558	CCGTACTGAATGCCTTCGAGTTCTGCTACC	..((((.((((........)))).).))).	-2.7			Target_529_558	GGTAGCAGAACTCGAAGGCATTCAGTACGG	.........(((.(((....))))))....	-2	ORF1ab
crRNA_530_559	ACCGTACTGAATGCCTTCGAGTTCTGCTAC	...((((.((((........)))).).)))	-1.9			Target_530_559	GTAGCAGAACTCGAAGGCATTCAGTACGGT	...((.(.(((.(((....)))))).).))	-2.1	ORF1ab
crRNA_531_560	GACCGTACTGAATGCCTTCGAGTTCTGCTA	....(((..((((........)))))))..	-1.7			Target_531_560	TAGCAGAACTCGAAGGCATTCAGTACGGTC	..((.(.(((.(((....)))))).).)).	-2.5	ORF1ab
crRNA_532_561	CGACCGTACTGAATGCCTTCGAGTTCTGCT	(((..(((.....)))..))).........	-1.8			Target_532_561	AGCAGAACTCGAAGGCATTCAGTACGGTCG	.((.(.(((.(((....)))))).).))..	-2.5	ORF1ab
crRNA_533_562	ACGACCGTACTGAATGCCTTCGAGTTCTGC	.(((..(((.....)))..)))........	-1.8			Target_533_562	GCAGAACTCGAAGGCATTCAGTACGGTCGT	.....(((.(((....))))))........	-2	ORF1ab
crRNA_534_563	TACGACCGTACTGAATGCCTTCGAGTTCTG	..(((..(((.....)))..))).......	-1.8			Target_534_563	CAGAACTCGAAGGCATTCAGTACGGTCGTA	....(((.(((....)))))).........	-2	ORF1ab
crRNA_535_564	CTACGACCGTACTGAATGCCTTCGAGTTCT	((.(((..(((.....)))..)))))....	-2			Target_535_564	AGAACTCGAAGGCATTCAGTACGGTCGTAG	...(((.(((....))))))..........	-2	ORF1ab
crRNA_536_565	ACTACGACCGTACTGAATGCCTTCGAGTTC	(((.(((..(((.....)))..))))))..	-3.2			Target_536_565	GAACTCGAAGGCATTCAGTACGGTCGTAGT	..((((((..((.....))....))).)))	-2.8	ORF1ab
crRNA_537_566	CACTACGACCGTACTGAATGCCTTCGAGTT	.(((.(((..(((.....)))..)))))).	-3.7			Target_537_566	AACTCGAAGGCATTCAGTACGGTCGTAGTG	.((((((..((.....))....))).))).	-3.6	ORF1ab
crRNA_538_567	CCACTACGACCGTACTGAATGCCTTCGAGT	..(((.(((..(((.....)))..))))))	-3.4			Target_538_567	ACTCGAAGGCATTCAGTACGGTCGTAGTGG	.............((.(((....))).)).	-3.7	ORF1ab
crRNA_539_568	ACCACTACGACCGTACTGAATGCCTTCGAG	....((.(((..(((.....)))..)))))	-1.9			Target_539_568	CTCGAAGGCATTCAGTACGGTCGTAGTGGT	...........(((.(((....))).))).	-3.8	ORF1ab
crRNA_540_569	CACCACTACGACCGTACTGAATGCCTTCGA	........(((..(((.....)))..))).	-1.8			Target_540_569	TCGAAGGCATTCAGTACGGTCGTAGTGGTG	..........(((.(((....))).)))..	-3.8	ORF1ab
crRNA_541_570	TCACCACTACGACCGTACTGAATGCCTTCG	.........(((..(((.....)))..)))	-1.2			Target_541_570	CGAAGGCATTCAGTACGGTCGTAGTGGTGA	......(((.((.(((....))).))))).	-4.7	ORF1ab
crRNA_542_571	CTCACCACTACGACCGTACTGAATGCCTTC	.....((.(((....))).)).........	-1.1			Target_542_571	GAAGGCATTCAGTACGGTCGTAGTGGTGAG	........(((.(((.......))).))).	-5.2	ORF1ab
crRNA_543_572	TCTCACCACTACGACCGTACTGAATGCCTT	......((.(((....))).))........	-1.1			Target_543_572	AAGGCATTCAGTACGGTCGTAGTGGTGAGA	.......(((.(((.......))).)))..	-5.2	ORF1ab
crRNA_544_573	GTCTCACCACTACGACCGTACTGAATGCCT	.......((.(((....))).)).......	-1.1			Target_544_573	AGGCATTCAGTACGGTCGTAGTGGTGAGAC	......(((.(((.......))).)))...	-5.2	ORF1ab
crRNA_545_574	TGTCTCACCACTACGACCGTACTGAATGCC	........((.(((....))).))......	-1.1			Target_545_574	GGCATTCAGTACGGTCGTAGTGGTGAGACA	.....(((.(((.......))).)))....	-5.2	ORF1ab
crRNA_546_575	GTGTCTCACCACTACGACCGTACTGAATGC	(((......)))..................	-1.1			Target_546_575	GCATTCAGTACGGTCGTAGTGGTGAGACAC	....(((.(((.......))).))).....	-5.2	ORF1ab
crRNA_547_576	AGTGTCTCACCACTACGACCGTACTGAATG	((((......))))................	-2.2			Target_547_576	CATTCAGTACGGTCGTAGTGGTGAGACACT	...(((.(((.......))).)))......	-5.2	ORF1ab
crRNA_548_577	AAGTGTCTCACCACTACGACCGTACTGAAT	.((((......))))...............	-2.5			Target_548_577	ATTCAGTACGGTCGTAGTGGTGAGACACTT	..(((.(((.......))).))).......	-5.2	ORF1ab
crRNA_549_578	CAAGTGTCTCACCACTACGACCGTACTGAA	..((((......))))..............	-2.5			Target_549_578	TTCAGTACGGTCGTAGTGGTGAGACACTTG	((((.(((.......))).)))).......	-5.6	ORF1ab
crRNA_550_579	CCAAGTGTCTCACCACTACGACCGTACTGA	...((((......)))).............	-2.5			Target_550_579	TCAGTACGGTCGTAGTGGTGAGACACTTGG	(((.(((.......))).))).........	-5	ORF1ab
crRNA_551_580	ACCAAGTGTCTCACCACTACGACCGTACTG	....((((......))))............	-2.5			Target_551_580	CAGTACGGTCGTAGTGGTGAGACACTTGGT	........(((.((((......))))))).	-4	ORF1ab
crRNA_552_581	CACCAAGTGTCTCACCACTACGACCGTACT	.....((((......))))...........	-2.5			Target_552_581	AGTACGGTCGTAGTGGTGAGACACTTGGTG	.......(((.((((......)))))))..	-4	ORF1ab
crRNA_553_582	ACACCAAGTGTCTCACCACTACGACCGTAC	......((((......))))..........	-2.5			Target_553_582	GTACGGTCGTAGTGGTGAGACACTTGGTGT	......(((.((((......)))))))...	-4	ORF1ab
crRNA_554_583	GACACCAAGTGTCTCACCACTACGACCGTA	(((((...))))).................	-4.7			Target_554_583	TACGGTCGTAGTGGTGAGACACTTGGTGTC	.(((.(...((((......)))).).))).	-4.1	ORF1ab
crRNA_555_584	GGACACCAAGTGTCTCACCACTACGACCGT	((((((...))))))...............	-5.2			Target_555_584	ACGGTCGTAGTGGTGAGACACTTGGTGTCC	..((.((.((((......))))...)).))	-5.4	ORF1ab
crRNA_556_585	AGGACACCAAGTGTCTCACCACTACGACCG	.((((((...))))))..............	-5.8			Target_556_585	CGGTCGTAGTGGTGAGACACTTGGTGTCCT	.((.((.((((......))))...)).)).	-6.5	ORF1ab
crRNA_557_586	AAGGACACCAAGTGTCTCACCACTACGACC	..((((((...)))))).............	-5.8			Target_557_586	GGTCGTAGTGGTGAGACACTTGGTGTCCTT	((.((.((((......))))...)).))..	-6.3	ORF1ab
crRNA_558_587	CAAGGACACCAAGTGTCTCACCACTACGAC	...((((((...))))))............	-5.8			Target_558_587	GTCGTAGTGGTGAGACACTTGGTGTCCTTG	.............(((((...)))))....	-4.5	ORF1ab
crRNA_559_588	ACAAGGACACCAAGTGTCTCACCACTACGA	....((((((...))))))...........	-5.8			Target_559_588	TCGTAGTGGTGAGACACTTGGTGTCCTTGT	............(((((...))))).....	-4.5	ORF1ab
crRNA_560_589	GACAAGGACACCAAGTGTCTCACCACTACG	.....((((((...))))))..........	-5.8			Target_560_589	CGTAGTGGTGAGACACTTGGTGTCCTTGTC	...........(((((...)))))......	-4.5	ORF1ab
crRNA_561_590	GGACAAGGACACCAAGTGTCTCACCACTAC	((....((((((...))))))..)).....	-6.7			Target_561_590	GTAGTGGTGAGACACTTGGTGTCCTTGTCC	.....((((((((((...)))).)))).))	-4.8	ORF1ab
crRNA_562_591	GGGACAAGGACACCAAGTGTCTCACCACTA	((.....((((((...))))))..))....	-7			Target_562_591	TAGTGGTGAGACACTTGGTGTCCTTGTCCC	....((((((((((...)))).)))).)).	-5.6	ORF1ab
crRNA_563_592	AGGGACAAGGACACCAAGTGTCTCACCACT	.((.....((((((...))))))..))...	-6.8			Target_563_592	AGTGGTGAGACACTTGGTGTCCTTGTCCCT	((.((((((((((...)))).)))).))))	-5.9	ORF1ab
crRNA_564_593	GAGGGACAAGGACACCAAGTGTCTCACCAC	((((.((..((...))..)).)))).....	-7.3			Target_564_593	GTGGTGAGACACTTGGTGTCCTTGTCCCTC	..((.(((((((...)))))....))))..	-5.8	ORF1ab
crRNA_565_594	TGAGGGACAAGGACACCAAGTGTCTCACCA	(((((.((..((...))..)).)))))...	-7.7			Target_565_594	TGGTGAGACACTTGGTGTCCTTGTCCCTCA	.((.(((((((...)))))....))))...	-5.8	ORF1ab
crRNA_566_595	ATGAGGGACAAGGACACCAAGTGTCTCACC	.(((((.((..((...))..)).)))))..	-7.8			Target_566_595	GGTGAGACACTTGGTGTCCTTGTCCCTCAT	.(((((..((..((...))..))..)))))	-6.6	ORF1ab
crRNA_567_596	CATGAGGGACAAGGACACCAAGTGTCTCAC	..(((((.((..((...))..)).))))).	-7.8			Target_567_596	GTGAGACACTTGGTGTCCTTGTCCCTCATG	(((((..((..((...))..))..))))).	-6.9	ORF1ab
crRNA_568_597	ACATGAGGGACAAGGACACCAAGTGTCTCA	...(((((.((..((...))..)).)))))	-7.5			Target_568_597	TGAGACACTTGGTGTCCTTGTCCCTCATGT	((((..((..((...))..))..))))...	-5.4	ORF1ab
crRNA_569_598	CACATGAGGGACAAGGACACCAAGTGTCTC	..............((((((...)))))).	-5.8			Target_569_598	GAGACACTTGGTGTCCTTGTCCCTCATGTG	(((..((..((...))..))..))).....	-4.9	ORF1ab
crRNA_570_599	CCACATGAGGGACAAGGACACCAAGTGTCT	((......)).....((((((...))))))	-6.1			Target_570_599	AGACACTTGGTGTCCTTGTCCCTCATGTGG	.(((((...)))))......((......))	-4.8	ORF1ab
crRNA_571_600	CCCACATGAGGGACAAGGACACCAAGTGTC	(((......))).....(((((...)))))	-7.3			Target_571_600	GACACTTGGTGTCCTTGTCCCTCATGTGGG	(((((...))))).....(((......)))	-7.7	ORF1ab
crRNA_572_601	GCCCACATGAGGGACAAGGACACCAAGTGT	.(((......)))......((((...))))	-5			Target_572_601	ACACTTGGTGTCCTTGTCCCTCATGTGGGC	((((...))))......(((......))).	-4.5	ORF1ab
crRNA_573_602	CGCCCACATGAGGGACAAGGACACCAAGTG	..(((......)))................	-4			Target_573_602	CACTTGGTGTCCTTGTCCCTCATGTGGGCG	..............(((((....).)))).	-4.8	ORF1ab
crRNA_574_603	TCGCCCACATGAGGGACAAGGACACCAAGT	...(((......)))...............	-4			Target_574_603	ACTTGGTGTCCTTGTCCCTCATGTGGGCGA	...........(((((((....).))))))	-5.6	ORF1ab
crRNA_575_604	TTCGCCCACATGAGGGACAAGGACACCAAG	....(((......)))..............	-4			Target_575_604	CTTGGTGTCCTTGTCCCTCATGTGGGCGAA	..........(((((((....).)))))).	-6.5	ORF1ab
crRNA_576_605	TTTCGCCCACATGAGGGACAAGGACACCAA	.....(((......))).............	-4			Target_576_605	TTGGTGTCCTTGTCCCTCATGTGGGCGAAA	.........(((((((....).))))))..	-6.5	ORF1ab
crRNA_577_606	ATTTCGCCCACATGAGGGACAAGGACACCA	......(((......)))............	-4			Target_577_606	TGGTGTCCTTGTCCCTCATGTGGGCGAAAT	........(((((((....).))))))...	-6.5	ORF1ab
crRNA_578_607	TATTTCGCCCACATGAGGGACAAGGACACC	.......(((......)))...........	-4			Target_578_607	GGTGTCCTTGTCCCTCATGTGGGCGAAATA	.......(((((((....).))))))....	-6.5	ORF1ab
crRNA_579_608	GTATTTCGCCCACATGAGGGACAAGGACAC	((.(((..(((......)))..))).))..	-4.9			Target_579_608	GTGTCCTTGTCCCTCATGTGGGCGAAATAC	((((..(((((((....).)))))).))))	-6.9	ORF1ab
crRNA_580_609	GGTATTTCGCCCACATGAGGGACAAGGACA	.((.(((..(((......)))..))).)).	-4.6			Target_580_609	TGTCCTTGTCCCTCATGTGGGCGAAATACC	.....(((((((....).))))))......	-6.5	ORF1ab
crRNA_581_610	TGGTATTTCGCCCACATGAGGGACAAGGAC	..........(((......)))........	-4			Target_581_610	GTCCTTGTCCCTCATGTGGGCGAAATACCA	....(((((((....).)))))).......	-6.5	ORF1ab
crRNA_582_611	CTGGTATTTCGCCCACATGAGGGACAAGGA	...........(((......))).......	-4			Target_582_611	TCCTTGTCCCTCATGTGGGCGAAATACCAG	...(((((((....).))))))........	-6.5	ORF1ab
crRNA_583_612	ACTGGTATTTCGCCCACATGAGGGACAAGG	............(((......)))......	-4			Target_583_612	CCTTGTCCCTCATGTGGGCGAAATACCAGT	..(((((((....).)))))).........	-6.5	ORF1ab
crRNA_584_613	CACTGGTATTTCGCCCACATGAGGGACAAG	.............(((......))).....	-4			Target_584_613	CTTGTCCCTCATGTGGGCGAAATACCAGTG	.(((((((....).))))))..........	-6.5	ORF1ab
crRNA_585_614	CCACTGGTATTTCGCCCACATGAGGGACAA	..............(((......)))....	-4			Target_585_614	TTGTCCCTCATGTGGGCGAAATACCAGTGG	(((((((....).))))))...........	-6.3	ORF1ab
crRNA_586_615	GCCACTGGTATTTCGCCCACATGAGGGACA	(((...)))......(((......)))...	-4.6			Target_586_615	TGTCCCTCATGTGGGCGAAATACCAGTGGC	((((((....).))))).............	-5	ORF1ab
crRNA_587_616	AGCCACTGGTATTTCGCCCACATGAGGGAC	.(((...)))......(((......)))..	-4.9			Target_587_616	GTCCCTCATGTGGGCGAAATACCAGTGGCT	(((((....).))))...............	-5	ORF1ab
crRNA_588_617	AAGCCACTGGTATTTCGCCCACATGAGGGA	..(((...)))......(((......))).	-4.9			Target_588_617	TCCCTCATGTGGGCGAAATACCAGTGGCTT	....((((.(((........)))))))...	-4.4	ORF1ab
crRNA_589_618	TAAGCCACTGGTATTTCGCCCACATGAGGG	...(((...)))......(((......)))	-3.8			Target_589_618	CCCTCATGTGGGCGAAATACCAGTGGCTTA	...((((.(((........)))))))....	-4.4	ORF1ab
crRNA_590_619	GTAAGCCACTGGTATTTCGCCCACATGAGG	..........(((.....))).........	-1.2			Target_590_619	CCTCATGTGGGCGAAATACCAGTGGCTTAC	......((((((.(........).))))))	-5.4	ORF1ab
crRNA_591_620	GGTAAGCCACTGGTATTTCGCCCACATGAG	((....))...(((.....)))........	-1.7			Target_591_620	CTCATGTGGGCGAAATACCAGTGGCTTACC	.....((((((.(........).)))))).	-6.2	ORF1ab
crRNA_592_621	CGGTAAGCCACTGGTATTTCGCCCACATGA	.(((..(((...))).....))).......	-2			Target_592_621	TCATGTGGGCGAAATACCAGTGGCTTACCG	....((((((.(........).))))))..	-6.2	ORF1ab
crRNA_593_622	GCGGTAAGCCACTGGTATTTCGCCCACATG	((((...(((...)))...)))).......	-5.7			Target_593_622	CATGTGGGCGAAATACCAGTGGCTTACCGC	...((((((.(........).))))))...	-6.2	ORF1ab
crRNA_594_623	TGCGGTAAGCCACTGGTATTTCGCCCACAT	.((((...(((...)))...))))......	-5.7			Target_594_623	ATGTGGGCGAAATACCAGTGGCTTACCGCA	...(((........)))((((....)))).	-6.9	ORF1ab
crRNA_595_624	TTGCGGTAAGCCACTGGTATTTCGCCCACA	..((((...(((...)))...)))).....	-5.7			Target_595_624	TGTGGGCGAAATACCAGTGGCTTACCGCAA	..(((........)))((((....))))..	-6.9	ORF1ab
crRNA_596_625	CTTGCGGTAAGCCACTGGTATTTCGCCCAC	...((((...(((...)))...))))....	-5.7			Target_596_625	GTGGGCGAAATACCAGTGGCTTACCGCAAG	.(((........)))((((....))))...	-6.9	ORF1ab
crRNA_597_626	CCTTGCGGTAAGCCACTGGTATTTCGCCCA	....((((...(((...)))...))))...	-5.7			Target_597_626	TGGGCGAAATACCAGTGGCTTACCGCAAGG	(((........)))((((....))))....	-6.9	ORF1ab
crRNA_598_627	ACCTTGCGGTAAGCCACTGGTATTTCGCCC	.....((((...(((...)))...))))..	-5.7			Target_598_627	GGGCGAAATACCAGTGGCTTACCGCAAGGT	((........)).((((....)))).....	-6.2	ORF1ab
crRNA_599_628	AACCTTGCGGTAAGCCACTGGTATTTCGCC	......((((...(((...)))...)))).	-5.7			Target_599_628	GGCGAAATACCAGTGGCTTACCGCAAGGTT	........(((.((((....))))..))).	-5.9	ORF1ab
crRNA_600_629	GAACCTTGCGGTAAGCCACTGGTATTTCGC	.......((((...(((...)))...))))	-4.9			Target_600_629	GCGAAATACCAGTGGCTTACCGCAAGGTTC	.......(((.((((....))))..)))..	-5.9	ORF1ab
crRNA_601_630	AGAACCTTGCGGTAAGCCACTGGTATTTCG	...(((..(.((....)).).)))......	-3.7			Target_601_630	CGAAATACCAGTGGCTTACCGCAAGGTTCT	......(((.((((....))))..)))...	-5.9	ORF1ab
crRNA_602_631	AAGAACCTTGCGGTAAGCCACTGGTATTTC	....(((..(.((....)).).))).....	-3.7			Target_602_631	GAAATACCAGTGGCTTACCGCAAGGTTCTT	.....(((.((((....))))..)))....	-5.9	ORF1ab
crRNA_603_632	GAAGAACCTTGCGGTAAGCCACTGGTATTT	.....(((..(.((....)).).)))....	-3.7			Target_603_632	AAATACCAGTGGCTTACCGCAAGGTTCTTC	....(((.((((....))))..))).....	-5.9	ORF1ab
crRNA_604_633	AGAAGAACCTTGCGGTAAGCCACTGGTATT	......(((..(.((....)).).)))...	-3.7			Target_604_633	AATACCAGTGGCTTACCGCAAGGTTCTTCT	...(((.((((....))))..)))......	-5.9	ORF1ab
crRNA_605_634	AAGAAGAACCTTGCGGTAAGCCACTGGTAT	.......(((..(.((....)).).)))..	-3.7			Target_605_634	ATACCAGTGGCTTACCGCAAGGTTCTTCTT	..(((.((((....))))..))).......	-5.9	ORF1ab
crRNA_606_635	GAAGAAGAACCTTGCGGTAAGCCACTGGTA	........(((..(.((....)).).))).	-3.7			Target_606_635	TACCAGTGGCTTACCGCAAGGTTCTTCTTC	.(((.((((....))))..)))........	-5.9	ORF1ab
crRNA_607_636	CGAAGAAGAACCTTGCGGTAAGCCACTGGT	.........(((..(.((....)).).)))	-3			Target_607_636	ACCAGTGGCTTACCGCAAGGTTCTTCTTCG	(((.((((....))))..))).........	-5.5	ORF1ab
crRNA_608_637	ACGAAGAAGAACCTTGCGGTAAGCCACTGG	..........(((....)))..........	-1.8			Target_608_637	CCAGTGGCTTACCGCAAGGTTCTTCTTCGT	((.((((....))))..))...........	-4.3	ORF1ab
crRNA_609_638	TACGAAGAAGAACCTTGCGGTAAGCCACTG	...........(((....))).........	-1.8			Target_609_638	CAGTGGCTTACCGCAAGGTTCTTCTTCGTA	..((((....))))................	-4.2	ORF1ab
crRNA_610_639	TTACGAAGAAGAACCTTGCGGTAAGCCACT	............(((....)))........	-1.8			Target_610_639	AGTGGCTTACCGCAAGGTTCTTCTTCGTAA	.((((....)))).................	-4.2	ORF1ab
crRNA_611_640	CTTACGAAGAAGAACCTTGCGGTAAGCCAC	(((((((((......))).).)))))....	-3.2			Target_611_640	GTGGCTTACCGCAAGGTTCTTCTTCGTAAG	((((....))))..................	-4.4	ORF1ab
crRNA_612_641	TCTTACGAAGAAGAACCTTGCGGTAAGCCA	.(((((((((......))).).)))))...	-3.3			Target_612_641	TGGCTTACCGCAAGGTTCTTCTTCGTAAGA	...(((((.(.((((....)))))))))).	-4.9	ORF1ab
crRNA_613_642	TTCTTACGAAGAAGAACCTTGCGGTAAGCC	..(((((((((......))).).)))))..	-3.3			Target_613_642	GGCTTACCGCAAGGTTCTTCTTCGTAAGAA	..(((((.(.((((....))))))))))..	-4.9	ORF1ab
crRNA_614_643	GTTCTTACGAAGAAGAACCTTGCGGTAAGC	((((((......))))))............	-4.4			Target_614_643	GCTTACCGCAAGGTTCTTCTTCGTAAGAAC	.(((((.(.((((....))))))))))...	-4.9	ORF1ab
crRNA_615_644	CGTTCTTACGAAGAAGAACCTTGCGGTAAG	.((((((......))))))...........	-4.7			Target_615_644	CTTACCGCAAGGTTCTTCTTCGTAAGAACG	(((((.(.((((....))))))))))....	-4.7	ORF1ab
crRNA_616_645	CCGTTCTTACGAAGAAGAACCTTGCGGTAA	..((((((......))))))..........	-4.7			Target_616_645	TTACCGCAAGGTTCTTCTTCGTAAGAACGG	..........((((((......))))))..	-4.7	ORF1ab
crRNA_617_646	ACCGTTCTTACGAAGAAGAACCTTGCGGTA	(((((((((......)))).....))))).	-6.1			Target_617_646	TACCGCAAGGTTCTTCTTCGTAAGAACGGT	.........((((((......))))))...	-4.7	ORF1ab
crRNA_618_647	TACCGTTCTTACGAAGAAGAACCTTGCGGT	.(((((((((......)))).....)))))	-5.6			Target_618_647	ACCGCAAGGTTCTTCTTCGTAAGAACGGTA	(((.....((((((......))))))))).	-4.8	ORF1ab
crRNA_619_648	TTACCGTTCTTACGAAGAAGAACCTTGCGG	.....((((((......)))))).......	-4.7			Target_619_648	CCGCAAGGTTCTTCTTCGTAAGAACGGTAA	.......((((((......)))))).....	-4.7	ORF1ab
crRNA_620_649	ATTACCGTTCTTACGAAGAAGAACCTTGCG	......((((((......))))))......	-4.7			Target_620_649	CGCAAGGTTCTTCTTCGTAAGAACGGTAAT	......((((((......))))))......	-4.7	ORF1ab
crRNA_621_650	TATTACCGTTCTTACGAAGAAGAACCTTGC	.......((((((......)))))).....	-4.7			Target_621_650	GCAAGGTTCTTCTTCGTAAGAACGGTAATA	.....((((((......)))))).......	-4.7	ORF1ab
crRNA_622_651	TTATTACCGTTCTTACGAAGAAGAACCTTG	........((((((......))))))....	-4.7			Target_622_651	CAAGGTTCTTCTTCGTAAGAACGGTAATAA	....((((((......))))))........	-4.7	ORF1ab
crRNA_623_652	TTTATTACCGTTCTTACGAAGAAGAACCTT	.........((((((......))))))...	-4.7			Target_623_652	AAGGTTCTTCTTCGTAAGAACGGTAATAAA	...((((((......)))))).........	-4.7	ORF1ab
crRNA_624_653	CTTTATTACCGTTCTTACGAAGAAGAACCT	..........((((((......))))))..	-4.7			Target_624_653	AGGTTCTTCTTCGTAAGAACGGTAATAAAG	..((((((......))))))..........	-4.7	ORF1ab
crRNA_625_654	CCTTTATTACCGTTCTTACGAAGAAGAACC	...........((((((......)))))).	-4.7			Target_625_654	GGTTCTTCTTCGTAAGAACGGTAATAAAGG	.((((((......))))))...........	-4.7	ORF1ab
crRNA_626_655	TCCTTTATTACCGTTCTTACGAAGAAGAAC	............((((((......))))))	-3.9			Target_626_655	GTTCTTCTTCGTAAGAACGGTAATAAAGGA	((((((......))))))............	-4.8	ORF1ab
crRNA_627_656	CTCCTTTATTACCGTTCTTACGAAGAAGAA	............(((....)))........	-1.4			Target_627_656	TTCTTCTTCGTAAGAACGGTAATAAAGGAG	..(((((((((....))))......)))))	-2.7	ORF1ab
crRNA_628_657	GCTCCTTTATTACCGTTCTTACGAAGAAGA	.............(((....))).......	-1.4			Target_628_657	TCTTCTTCGTAAGAACGGTAATAAAGGAGC	.(((((((((....))))......))))).	-3.1	ORF1ab
crRNA_629_658	AGCTCCTTTATTACCGTTCTTACGAAGAAG	..............(((....)))......	-1.4			Target_629_658	CTTCTTCGTAAGAACGGTAATAAAGGAGCT	(((((((((....))))......)))))..	-3	ORF1ab
crRNA_630_659	CAGCTCCTTTATTACCGTTCTTACGAAGAA	...............(((....))).....	-1.4			Target_630_659	TTCTTCGTAAGAACGGTAATAAAGGAGCTG	....((((....))))..............	-1.1	ORF1ab
crRNA_631_660	CCAGCTCCTTTATTACCGTTCTTACGAAGA	................(((....)))....	-1.4			Target_631_660	TCTTCGTAAGAACGGTAATAAAGGAGCTGG	..(((....)))((((.........)))).	-1.9	ORF1ab
crRNA_632_661	ACCAGCTCCTTTATTACCGTTCTTACGAAG	.................(((....)))...	-1.4			Target_632_661	CTTCGTAAGAACGGTAATAAAGGAGCTGGT	.(((....)))((((.........))))..	-1.9	ORF1ab
crRNA_633_662	CACCAGCTCCTTTATTACCGTTCTTACGAA	..................(((....)))..	-1.4			Target_633_662	TTCGTAAGAACGGTAATAAAGGAGCTGGTG	..........((((.........))))...	-1.7	ORF1ab
crRNA_634_663	CCACCAGCTCCTTTATTACCGTTCTTACGA	...................(((....))).	-1.4			Target_634_663	TCGTAAGAACGGTAATAAAGGAGCTGGTGG	.........((((.........))))....	-1.7	ORF1ab
crRNA_635_664	GCCACCAGCTCCTTTATTACCGTTCTTACG	....................(((....)))	-0.2			Target_635_664	CGTAAGAACGGTAATAAAGGAGCTGGTGGC	........((((.........)))).....	-1.7	ORF1ab
crRNA_636_665	GGCCACCAGCTCCTTTATTACCGTTCTTAC	(((.....)))...................	-0.4			Target_636_665	GTAAGAACGGTAATAAAGGAGCTGGTGGCC	.......((((.........))))......	-1.7	ORF1ab
crRNA_637_666	TGGCCACCAGCTCCTTTATTACCGTTCTTA	.(((.....)))..................	-0.8			Target_637_666	TAAGAACGGTAATAAAGGAGCTGGTGGCCA	......((((.........)))).......	-1.7	ORF1ab
crRNA_638_667	ATGGCCACCAGCTCCTTTATTACCGTTCTT	..(((.....))).................	-0.8			Target_638_667	AAGAACGGTAATAAAGGAGCTGGTGGCCAT	.....((((.........))))........	-1.7	ORF1ab
crRNA_639_668	TATGGCCACCAGCTCCTTTATTACCGTTCT	...(((.....)))................	-0.8			Target_639_668	AGAACGGTAATAAAGGAGCTGGTGGCCATA	....((((.........)))).........	-1.7	ORF1ab
crRNA_640_669	CTATGGCCACCAGCTCCTTTATTACCGTTC	....(((.....)))...............	-0.8			Target_640_669	GAACGGTAATAAAGGAGCTGGTGGCCATAG	...((((.........))))..........	-1.7	ORF1ab
crRNA_641_670	ACTATGGCCACCAGCTCCTTTATTACCGTT	.....(((.....)))..............	-0.8			Target_641_670	AACGGTAATAAAGGAGCTGGTGGCCATAGT	..((((.........))))...........	-1.7	ORF1ab
crRNA_642_671	AACTATGGCCACCAGCTCCTTTATTACCGT	......(((.....))).............	-0.8			Target_642_671	ACGGTAATAAAGGAGCTGGTGGCCATAGTT	.((((.........))))............	-1.7	ORF1ab
crRNA_643_672	TAACTATGGCCACCAGCTCCTTTATTACCG	.......(((.....)))............	-0.8			Target_643_672	CGGTAATAAAGGAGCTGGTGGCCATAGTTA	............(((((.......))))).	-1.8	ORF1ab
crRNA_644_673	GTAACTATGGCCACCAGCTCCTTTATTACC	((((....(((.....)))......)))).	-0.9			Target_644_673	GGTAATAAAGGAGCTGGTGGCCATAGTTAC	.(((((....(.(((...))))...)))))	-2.3	ORF1ab
crRNA_645_674	CGTAACTATGGCCACCAGCTCCTTTATTAC	.........(((.....)))..........	-0.8			Target_645_674	GTAATAAAGGAGCTGGTGGCCATAGTTACG	(((((....(.(((...))))...))))).	-4	ORF1ab
crRNA_646_675	CCGTAACTATGGCCACCAGCTCCTTTATTA	((((....))))..................	-1.2			Target_646_675	TAATAAAGGAGCTGGTGGCCATAGTTACGG	..............(((((....)))))..	-3.2	ORF1ab
crRNA_647_676	GCCGTAACTATGGCCACCAGCTCCTTTATT	(((((....)))))................	-5			Target_647_676	AATAAAGGAGCTGGTGGCCATAGTTACGGC	.........((((.((((....))))))))	-4.9	ORF1ab
crRNA_648_677	CGCCGTAACTATGGCCACCAGCTCCTTTAT	.(((((....)))))...............	-5.3			Target_648_677	ATAAAGGAGCTGGTGGCCATAGTTACGGCG	........((((.((((....)))))))).	-6.1	ORF1ab
crRNA_649_678	GCGCCGTAACTATGGCCACCAGCTCCTTTA	(.(((((....)))))).............	-5.4			Target_649_678	TAAAGGAGCTGGTGGCCATAGTTACGGCGC	.......((((.((((....))))))))..	-6.1	ORF1ab
crRNA_650_679	GGCGCCGTAACTATGGCCACCAGCTCCTTT	((.(((((....)))))..)).........	-6.9			Target_650_679	AAAGGAGCTGGTGGCCATAGTTACGGCGCC	...((.((((.((((....)))))))).))	-8.3	ORF1ab
crRNA_651_680	CGGCGCCGTAACTATGGCCACCAGCTCCTT	.((.(((((....)))))..))........	-6.7			Target_651_680	AAGGAGCTGGTGGCCATAGTTACGGCGCCG	..((.((((.((((....)))))))).)).	-9.5	ORF1ab
crRNA_652_681	TCGGCGCCGTAACTATGGCCACCAGCTCCT	..((.(((((....)))))..)).......	-6.7			Target_652_681	AGGAGCTGGTGGCCATAGTTACGGCGCCGA	.((.((((.((((....)))))))).))..	-9.5	ORF1ab
crRNA_653_682	ATCGGCGCCGTAACTATGGCCACCAGCTCC	...((.(((((....)))))..))......	-6.7			Target_653_682	GGAGCTGGTGGCCATAGTTACGGCGCCGAT	((.((((.((((....)))))))).))...	-9.8	ORF1ab
crRNA_654_683	GATCGGCGCCGTAACTATGGCCACCAGCTC	....((.(((((....)))))..)).....	-6.7			Target_654_683	GAGCTGGTGGCCATAGTTACGGCGCCGATC	....(((((.((........)))))))...	-8	ORF1ab
crRNA_655_684	AGATCGGCGCCGTAACTATGGCCACCAGCT	.....((.(((((....)))))..))....	-6.7			Target_655_684	AGCTGGTGGCCATAGTTACGGCGCCGATCT	...(((((.((........)))))))....	-8	ORF1ab
crRNA_656_685	TAGATCGGCGCCGTAACTATGGCCACCAGC	......((.(((((....)))))..))...	-6.7			Target_656_685	GCTGGTGGCCATAGTTACGGCGCCGATCTA	..(((((.((........))))))).....	-8	ORF1ab
crRNA_657_686	TTAGATCGGCGCCGTAACTATGGCCACCAG	.......((.(((((....)))))..))..	-6.7			Target_657_686	CTGGTGGCCATAGTTACGGCGCCGATCTAA	.(((((.((........)))))))......	-8	ORF1ab
crRNA_658_687	TTTAGATCGGCGCCGTAACTATGGCCACCA	........((.(((((....)))))..)).	-6.7			Target_658_687	TGGTGGCCATAGTTACGGCGCCGATCTAAA	(((((.((........))))))).......	-7.8	ORF1ab
crRNA_659_688	CTTTAGATCGGCGCCGTAACTATGGCCACC	.........((.(((((....)))))..))	-5.5			Target_659_688	GGTGGCCATAGTTACGGCGCCGATCTAAAG	((((.((........)))))).........	-7.8	ORF1ab
crRNA_660_689	ACTTTAGATCGGCGCCGTAACTATGGCCAC	.............(((((....)))))...	-5.3			Target_660_689	GTGGCCATAGTTACGGCGCCGATCTAAAGT	...(((........))).............	-4.3	ORF1ab
crRNA_661_690	GACTTTAGATCGGCGCCGTAACTATGGCCA	..............(((((....)))))..	-5.3			Target_661_690	TGGCCATAGTTACGGCGCCGATCTAAAGTC	..(((........)))..............	-4.3	ORF1ab
crRNA_662_691	TGACTTTAGATCGGCGCCGTAACTATGGCC	...............(((((....))))).	-5.3			Target_662_691	GGCCATAGTTACGGCGCCGATCTAAAGTCA	.(((........)))...............	-4.3	ORF1ab
crRNA_663_692	ATGACTTTAGATCGGCGCCGTAACTATGGC	................(((((....)))))	-4.5			Target_663_692	GCCATAGTTACGGCGCCGATCTAAAGTCAT	(((........)))................	-4.4	ORF1ab
crRNA_664_693	AATGACTTTAGATCGGCGCCGTAACTATGG	..................((((....))))	-1			Target_664_693	CCATAGTTACGGCGCCGATCTAAAGTCATT	..........(((...........)))...	-1.2	ORF1ab
crRNA_665_694	AAATGACTTTAGATCGGCGCCGTAACTATG	..............................	0			Target_665_694	CATAGTTACGGCGCCGATCTAAAGTCATTT	.........(((...........)))....	-1.2	ORF1ab
crRNA_666_695	CAAATGACTTTAGATCGGCGCCGTAACTAT	..............................	0			Target_666_695	ATAGTTACGGCGCCGATCTAAAGTCATTTG	........(((...........))).....	-1.2	ORF1ab
crRNA_667_696	TCAAATGACTTTAGATCGGCGCCGTAACTA	..............................	0			Target_667_696	TAGTTACGGCGCCGATCTAAAGTCATTTGA	.......(((...........)))......	-1.2	ORF1ab
crRNA_668_697	GTCAAATGACTTTAGATCGGCGCCGTAACT	(((....)))....................	-1.7			Target_668_697	AGTTACGGCGCCGATCTAAAGTCATTTGAC	.((((.(((...........)))...))))	-1.4	ORF1ab
crRNA_669_698	AGTCAAATGACTTTAGATCGGCGCCGTAAC	((((....))))..................	-2.2			Target_669_698	GTTACGGCGCCGATCTAAAGTCATTTGACT	((((.(((...........)))...)))).	-2.4	ORF1ab
crRNA_670_699	AAGTCAAATGACTTTAGATCGGCGCCGTAA	(((((....)))))................	-3.1			Target_670_699	TTACGGCGCCGATCTAAAGTCATTTGACTT	................(((((....)))))	-3.3	ORF1ab
crRNA_671_700	TAAGTCAAATGACTTTAGATCGGCGCCGTA	.(((((....)))))...............	-3.5			Target_671_700	TACGGCGCCGATCTAAAGTCATTTGACTTA	...............(((((....))))).	-4	ORF1ab
crRNA_672_701	CTAAGTCAAATGACTTTAGATCGGCGCCGT	(((((((....))).))))...........	-4.2			Target_672_701	ACGGCGCCGATCTAAAGTCATTTGACTTAG	..............(((((....)))))..	-4	ORF1ab
crRNA_673_702	CCTAAGTCAAATGACTTTAGATCGGCGCCG	.(((((((....))).))))..........	-4.6			Target_673_702	CGGCGCCGATCTAAAGTCATTTGACTTAGG	..........((((.(((....))))))).	-4.6	ORF1ab
crRNA_674_703	GCCTAAGTCAAATGACTTTAGATCGGCGCC	(((.(((((....)))))......)))...	-6.1			Target_674_703	GGCGCCGATCTAAAGTCATTTGACTTAGGC	........(((((.(((....)))))))).	-4.7	ORF1ab
crRNA_675_704	CGCCTAAGTCAAATGACTTTAGATCGGCGC	((((.(((((....)))))......)))).	-7.2			Target_675_704	GCGCCGATCTAAAGTCATTTGACTTAGGCG	.((((......(((((....))))).))))	-7	ORF1ab
crRNA_676_705	TCGCCTAAGTCAAATGACTTTAGATCGGCG	.((((.(((((....)))))......))))	-6.9			Target_676_705	CGCCGATCTAAAGTCATTTGACTTAGGCGA	((((......(((((....))))).)))).	-7.9	ORF1ab
crRNA_677_706	GTCGCCTAAGTCAAATGACTTTAGATCGGC	((((.(((((((....))).))))..))))	-7.2			Target_677_706	GCCGATCTAAAGTCATTTGACTTAGGCGAC	..((.(((((.(((....))))))))))..	-7.2	ORF1ab
crRNA_678_707	CGTCGCCTAAGTCAAATGACTTTAGATCGG	((((....(((((....)))))..)).)).	-5.7			Target_678_707	CCGATCTAAAGTCATTTGACTTAGGCGACG	.((.(((((.(((....))))))))))...	-7.2	ORF1ab
crRNA_679_708	TCGTCGCCTAAGTCAAATGACTTTAGATCG	..(((....(((((....)))))..)))..	-5.1			Target_679_708	CGATCTAAAGTCATTTGACTTAGGCGACGA	((.(((((.(((....))))))))))....	-6.8	ORF1ab
crRNA_680_709	CTCGTCGCCTAAGTCAAATGACTTTAGATC	...(((....(((((....)))))..))).	-5.1			Target_680_709	GATCTAAAGTCATTTGACTTAGGCGACGAG	(.(((((.(((....)))))))))......	-5	ORF1ab
crRNA_681_710	GCTCGTCGCCTAAGTCAAATGACTTTAGAT	....(((....(((((....)))))..)))	-4.8			Target_681_710	ATCTAAAGTCATTTGACTTAGGCGACGAGC	.(((((.(((....))))))))........	-4.7	ORF1ab
crRNA_682_711	AGCTCGTCGCCTAAGTCAAATGACTTTAGA	.((.....))(((((((....))).)))).	-4.7			Target_682_711	TCTAAAGTCATTTGACTTAGGCGACGAGCT	....(((((....))))).(((.....)))	-5.9	ORF1ab
crRNA_683_712	AAGCTCGTCGCCTAAGTCAAATGACTTTAG	..((.....))..(((((....)))))...	-3.6			Target_683_712	CTAAAGTCATTTGACTTAGGCGACGAGCTT	...(((((....)))))((((.....))))	-6.4	ORF1ab
crRNA_684_713	CAAGCTCGTCGCCTAAGTCAAATGACTTTA	...((.....))..(((((....)))))..	-3.6			Target_684_713	TAAAGTCATTTGACTTAGGCGACGAGCTTG	..(((((....)))))((((.....)))).	-7	ORF1ab
crRNA_685_714	CCAAGCTCGTCGCCTAAGTCAAATGACTTT	....((.....))..(((((....))))).	-3.6			Target_685_714	AAAGTCATTTGACTTAGGCGACGAGCTTGG	.(((((....)))))((((.....))))..	-7	ORF1ab
crRNA_686_715	GCCAAGCTCGTCGCCTAAGTCAAATGACTT	.....((.....))..(((((....)))))	-3.3			Target_686_715	AAGTCATTTGACTTAGGCGACGAGCTTGGC	.((((....))))(((((.....)))))..	-7	ORF1ab
crRNA_687_716	TGCCAAGCTCGTCGCCTAAGTCAAATGACT	......((.....))...((((....))))	-2.5			Target_687_716	AGTCATTTGACTTAGGCGACGAGCTTGGCA	((((....))))(((((.....)))))...	-6.4	ORF1ab
crRNA_688_717	GTGCCAAGCTCGTCGCCTAAGTCAAATGAC	(((.(......).)))....(((....)))	-1			Target_688_717	GTCATTTGACTTAGGCGACGAGCTTGGCAC	(((....)))((((((.....))))))...	-6.1	ORF1ab
crRNA_689_718	AGTGCCAAGCTCGTCGCCTAAGTCAAATGA	.(((.(......).))).............	-0.5			Target_689_718	TCATTTGACTTAGGCGACGAGCTTGGCACT	.........((((((.....))))))....	-4.4	ORF1ab
crRNA_690_719	CAGTGCCAAGCTCGTCGCCTAAGTCAAATG	..(((.(......).)))............	-0.5			Target_690_719	CATTTGACTTAGGCGACGAGCTTGGCACTG	........((((((.....)))))).....	-4.4	ORF1ab
crRNA_691_720	TCAGTGCCAAGCTCGTCGCCTAAGTCAAAT	...(((.(......).)))...........	-0.5			Target_691_720	ATTTGACTTAGGCGACGAGCTTGGCACTGA	.......((((((.....))))))......	-4.4	ORF1ab
crRNA_692_721	ATCAGTGCCAAGCTCGTCGCCTAAGTCAAA	....(((.(......).)))..........	-0.5			Target_692_721	TTTGACTTAGGCGACGAGCTTGGCACTGAT	......((((((.....)))))).......	-4.4	ORF1ab
crRNA_693_722	GATCAGTGCCAAGCTCGTCGCCTAAGTCAA	(((.(((.....))).)))...........	-3.4			Target_693_722	TTGACTTAGGCGACGAGCTTGGCACTGATC	.....((((((.....))))))........	-4.4	ORF1ab
crRNA_694_723	GGATCAGTGCCAAGCTCGTCGCCTAAGTCA	.(((.(((.....))).)))..........	-3.3			Target_694_723	TGACTTAGGCGACGAGCTTGGCACTGATCC	....((((((.....)))))).........	-4.4	ORF1ab
crRNA_695_724	AGGATCAGTGCCAAGCTCGTCGCCTAAGTC	..(((.(((.....))).))).........	-3.3			Target_695_724	GACTTAGGCGACGAGCTTGGCACTGATCCT	...((((((.....))))))..........	-4.4	ORF1ab
crRNA_696_725	AAGGATCAGTGCCAAGCTCGTCGCCTAAGT	.(((....(.((...)).)....)))....	-3.5			Target_696_725	ACTTAGGCGACGAGCTTGGCACTGATCCTT	..((((((.....))))))...........	-4.4	ORF1ab
crRNA_697_726	TAAGGATCAGTGCCAAGCTCGTCGCCTAAG	..(((....(.((...)).)....)))...	-3.5			Target_697_726	CTTAGGCGACGAGCTTGGCACTGATCCTTA	.((((((.....))))))............	-4.4	ORF1ab
crRNA_698_727	ATAAGGATCAGTGCCAAGCTCGTCGCCTAA	...(((....(.((...)).)....)))..	-3.5			Target_698_727	TTAGGCGACGAGCTTGGCACTGATCCTTAT	.(((((.....)))))..............	-4.2	ORF1ab
crRNA_699_728	CATAAGGATCAGTGCCAAGCTCGTCGCCTA	....(((....(.((...)).)....))).	-3.5			Target_699_728	TAGGCGACGAGCTTGGCACTGATCCTTATG	(((((.....)))))...............	-4	ORF1ab
crRNA_700_729	TCATAAGGATCAGTGCCAAGCTCGTCGCCT	.......(((.(((.....))).)))....	-3.3			Target_700_729	AGGCGACGAGCTTGGCACTGATCCTTATGA	((((.....)))).................	-2.9	ORF1ab
crRNA_701_730	TTCATAAGGATCAGTGCCAAGCTCGTCGCC	........(((.(((.....))).)))...	-3.3			Target_701_730	GGCGACGAGCTTGGCACTGATCCTTATGAA	(((.....)))...................	-1.7	ORF1ab
crRNA_702_731	CTTCATAAGGATCAGTGCCAAGCTCGTCGC	.........(((.(((.....))).)))..	-3.3			Target_702_731	GCGACGAGCTTGGCACTGATCCTTATGAAG	((.(......).))................	-1.3	ORF1ab
crRNA_703_732	TCTTCATAAGGATCAGTGCCAAGCTCGTCG	..........(((.(((.....))).))).	-3.3			Target_703_732	CGACGAGCTTGGCACTGATCCTTATGAAGA	..............................	0	ORF1ab
crRNA_704_733	ATCTTCATAAGGATCAGTGCCAAGCTCGTC	...........(((.(((.....))).)))	-1.7			Target_704_733	GACGAGCTTGGCACTGATCCTTATGAAGAT	..............................	0	ORF1ab
crRNA_705_734	AATCTTCATAAGGATCAGTGCCAAGCTCGT	.(((((....)))))...............	-1			Target_705_734	ACGAGCTTGGCACTGATCCTTATGAAGATT	..............................	0	ORF1ab
crRNA_706_735	AAATCTTCATAAGGATCAGTGCCAAGCTCG	..(((((....)))))..............	-1			Target_706_735	CGAGCTTGGCACTGATCCTTATGAAGATTT	.............((((........)))).	-0.3	ORF1ab
crRNA_707_736	AAAATCTTCATAAGGATCAGTGCCAAGCTC	...(((((....))))).............	-1			Target_707_736	GAGCTTGGCACTGATCCTTATGAAGATTTT	............((((........))))..	-0.3	ORF1ab
crRNA_708_737	GAAAATCTTCATAAGGATCAGTGCCAAGCT	....(((((....)))))............	-1			Target_708_737	AGCTTGGCACTGATCCTTATGAAGATTTTC	...........((((........))))...	-0.3	ORF1ab
crRNA_709_738	TGAAAATCTTCATAAGGATCAGTGCCAAGC	.....(((((....)))))...........	-1			Target_709_738	GCTTGGCACTGATCCTTATGAAGATTTTCA	..........((((........))))....	-0.3	ORF1ab
crRNA_710_739	TTGAAAATCTTCATAAGGATCAGTGCCAAG	......(((((....)))))..........	-1			Target_710_739	CTTGGCACTGATCCTTATGAAGATTTTCAA	.................((((....)))).	-0.6	ORF1ab
crRNA_711_740	CTTGAAAATCTTCATAAGGATCAGTGCCAA	.......(((((....))))).........	-1			Target_711_740	TTGGCACTGATCCTTATGAAGATTTTCAAG	................((((....))))..	-0.6	ORF1ab
crRNA_712_741	TCTTGAAAATCTTCATAAGGATCAGTGCCA	........(((((....)))))........	-1			Target_712_741	TGGCACTGATCCTTATGAAGATTTTCAAGA	...............((((....))))...	-0.6	ORF1ab
crRNA_713_742	TTCTTGAAAATCTTCATAAGGATCAGTGCC	((((((((....))))..))))........	-1.5			Target_713_742	GGCACTGATCCTTATGAAGATTTTCAAGAA	..............((((....))))....	-0.6	ORF1ab
crRNA_714_743	TTTCTTGAAAATCTTCATAAGGATCAGTGC	.((((((((....))))..)))).......	-1.7			Target_714_743	GCACTGATCCTTATGAAGATTTTCAAGAAA	.............((((....)))).....	-0.6	ORF1ab
crRNA_715_744	TTTTCTTGAAAATCTTCATAAGGATCAGTG	..((((((((....))))..))))......	-1.7			Target_715_744	CACTGATCCTTATGAAGATTTTCAAGAAAA	............((((....))))......	-0.6	ORF1ab
crRNA_716_745	GTTTTCTTGAAAATCTTCATAAGGATCAGT	(((((..((((....))))..)))))....	-2.5			Target_716_745	ACTGATCCTTATGAAGATTTTCAAGAAAAC	...........((((....)))).......	-0.6	ORF1ab
crRNA_717_746	AGTTTTCTTGAAAATCTTCATAAGGATCAG	.(((((..((((....))))..)))))...	-3.1			Target_717_746	CTGATCCTTATGAAGATTTTCAAGAAAACT	..........((((....))))........	-0.6	ORF1ab
crRNA_718_747	CAGTTTTCTTGAAAATCTTCATAAGGATCA	..(((((..((((....))))..)))))..	-3.1			Target_718_747	TGATCCTTATGAAGATTTTCAAGAAAACTG	.........((((....)))).........	-0.6	ORF1ab
crRNA_719_748	CCAGTTTTCTTGAAAATCTTCATAAGGATC	...(((((..((((....))))..))))).	-3.1			Target_719_748	GATCCTTATGAAGATTTTCAAGAAAACTGG	........((((....))))..........	-0.6	ORF1ab
crRNA_720_749	TCCAGTTTTCTTGAAAATCTTCATAAGGAT	....(((((..((((....))))..)))))	-2.7			Target_720_749	ATCCTTATGAAGATTTTCAAGAAAACTGGA	.(((((.((((....)))).)).....)))	-0.7	ORF1ab
crRNA_721_750	TTCCAGTTTTCTTGAAAATCTTCATAAGGA	......((((..((((....))))..))))	-1.2			Target_721_750	TCCTTATGAAGATTTTCAAGAAAACTGGAA	(((((.((((....)))).)).....))).	-1.2	ORF1ab
crRNA_722_751	GTTCCAGTTTTCTTGAAAATCTTCATAAGG	.............((((....)))).....	-0.6			Target_722_751	CCTTATGAAGATTTTCAAGAAAACTGGAAC	.....((((....)))).............	-0.6	ORF1ab
crRNA_723_752	TGTTCCAGTTTTCTTGAAAATCTTCATAAG	..............((((....))))....	-0.6			Target_723_752	CTTATGAAGATTTTCAAGAAAACTGGAACA	....((((....))))..............	-0.6	ORF1ab
crRNA_724_753	GTGTTCCAGTTTTCTTGAAAATCTTCATAA	...............((((....))))...	-0.6			Target_724_753	TTATGAAGATTTTCAAGAAAACTGGAACAC	...((((....))))...............	-0.6	ORF1ab
crRNA_725_754	AGTGTTCCAGTTTTCTTGAAAATCTTCATA	................((((....))))..	-0.6			Target_725_754	TATGAAGATTTTCAAGAAAACTGGAACACT	..((((....))))................	-0.6	ORF1ab
crRNA_726_755	TAGTGTTCCAGTTTTCTTGAAAATCTTCAT	.................((((....)))).	-0.6			Target_726_755	ATGAAGATTTTCAAGAAAACTGGAACACTA	....((..(((((.......)))))..)).	-1	ORF1ab
crRNA_727_756	TTAGTGTTCCAGTTTTCTTGAAAATCTTCA	......(((.((....)).)))........	-0.5			Target_727_756	TGAAGATTTTCAAGAAAACTGGAACACTAA	...((..(((((.......)))))..))..	-1	ORF1ab
crRNA_728_757	TTTAGTGTTCCAGTTTTCTTGAAAATCTTC	.......(((.((....)).))).......	-0.5			Target_728_757	GAAGATTTTCAAGAAAACTGGAACACTAAA	..((..(((((.......)))))..))...	-1	ORF1ab
crRNA_729_758	GTTTAGTGTTCCAGTTTTCTTGAAAATCTT	........(((.((....)).)))......	-0.5			Target_729_758	AAGATTTTCAAGAAAACTGGAACACTAAAC	.((..(((((.......)))))..))....	-1	ORF1ab
crRNA_730_759	TGTTTAGTGTTCCAGTTTTCTTGAAAATCT	.........(((.((....)).))).....	-0.5			Target_730_759	AGATTTTCAAGAAAACTGGAACACTAAACA	((..(((((.......)))))..)).....	-0.7	ORF1ab
crRNA_731_760	ATGTTTAGTGTTCCAGTTTTCTTGAAAATC	..........(((.((....)).)))....	-0.5			Target_731_760	GATTTTCAAGAAAACTGGAACACTAAACAT	...(((((.......)))))..........	-0.5	ORF1ab
crRNA_732_761	TATGTTTAGTGTTCCAGTTTTCTTGAAAAT	...........(((.((....)).)))...	-0.5			Target_732_761	ATTTTCAAGAAAACTGGAACACTAAACATA	..(((((.......)))))...........	-0.5	ORF1ab
crRNA_733_762	CTATGTTTAGTGTTCCAGTTTTCTTGAAAA	............(((.((....)).)))..	-0.5			Target_733_762	TTTTCAAGAAAACTGGAACACTAAACATAG	.(((((.......)))))............	-0.5	ORF1ab
crRNA_734_763	GCTATGTTTAGTGTTCCAGTTTTCTTGAAA	((((....)))).(((.((....)).))).	-2.2			Target_734_763	TTTCAAGAAAACTGGAACACTAAACATAGC	(((((.......))))).............	-0.3	ORF1ab
crRNA_735_764	TGCTATGTTTAGTGTTCCAGTTTTCTTGAA	.((((....)))).................	-1.8			Target_735_764	TTCAAGAAAACTGGAACACTAAACATAGCA	..............................	0	ORF1ab
crRNA_736_765	CTGCTATGTTTAGTGTTCCAGTTTTCTTGA	..((((....))))................	-1.8			Target_736_765	TCAAGAAAACTGGAACACTAAACATAGCAG	..............................	0	ORF1ab
crRNA_737_766	ACTGCTATGTTTAGTGTTCCAGTTTTCTTG	...((((....))))...............	-1.8			Target_737_766	CAAGAAAACTGGAACACTAAACATAGCAGT	.......((((...............))))	-1.5	ORF1ab
crRNA_738_767	CACTGCTATGTTTAGTGTTCCAGTTTTCTT	(((((.......))))).............	-2.2			Target_738_767	AAGAAAACTGGAACACTAAACATAGCAGTG	......((((...............)))).	-2.3	ORF1ab
crRNA_739_768	CCACTGCTATGTTTAGTGTTCCAGTTTTCT	.(((((.......)))))............	-2.6			Target_739_768	AGAAAACTGGAACACTAAACATAGCAGTGG	.....((((...............))))..	-2.3	ORF1ab
crRNA_740_769	ACCACTGCTATGTTTAGTGTTCCAGTTTTC	..(((((.......)))))...........	-2.6			Target_740_769	GAAAACTGGAACACTAAACATAGCAGTGGT	....((((...............))))...	-2.3	ORF1ab
crRNA_741_770	CACCACTGCTATGTTTAGTGTTCCAGTTTT	...(((((.......)))))..........	-2.6			Target_741_770	AAAACTGGAACACTAAACATAGCAGTGGTG	...((((...............))))....	-2.3	ORF1ab
crRNA_742_771	ACACCACTGCTATGTTTAGTGTTCCAGTTT	....(((((.......))))).........	-2.6			Target_742_771	AAACTGGAACACTAAACATAGCAGTGGTGT	........((((((..........))))))	-3.2	ORF1ab
crRNA_743_772	AACACCACTGCTATGTTTAGTGTTCCAGTT	(((((.((......))...)))))......	-2.9			Target_743_772	AACTGGAACACTAAACATAGCAGTGGTGTT	......(((((((..........)))))))	-4.2	ORF1ab
crRNA_744_773	TAACACCACTGCTATGTTTAGTGTTCCAGT	.(((((.((......))...))))).....	-3.3			Target_744_773	ACTGGAACACTAAACATAGCAGTGGTGTTA	.....(((((((..........))))))).	-4.9	ORF1ab
crRNA_745_774	GTAACACCACTGCTATGTTTAGTGTTCCAG	(.(((((.((......))...))))).)..	-3.8			Target_745_774	CTGGAACACTAAACATAGCAGTGGTGTTAC	....(((((((..........)))))))..	-4.9	ORF1ab
crRNA_746_775	GGTAACACCACTGCTATGTTTAGTGTTCCA	((.(((((.((......))...))))))).	-6.9			Target_746_775	TGGAACACTAAACATAGCAGTGGTGTTACC	.(((((((((..........))))))).))	-6.2	ORF1ab
crRNA_747_776	GGGTAACACCACTGCTATGTTTAGTGTTCC	.((.(((((.((......))...)))))))	-5.2			Target_747_776	GGAACACTAAACATAGCAGTGGTGTTACCC	(((((((((..........))))))).)).	-7	ORF1ab
crRNA_748_777	CGGGTAACACCACTGCTATGTTTAGTGTTC	.((......))...((((....))))....	-3.7			Target_748_777	GAACACTAAACATAGCAGTGGTGTTACCCG	.(((((((..........))))))).....	-4.9	ORF1ab
crRNA_749_778	ACGGGTAACACCACTGCTATGTTTAGTGTT	..((......))...((((....))))...	-3.7			Target_749_778	AACACTAAACATAGCAGTGGTGTTACCCGT	(((((((..........)))))))......	-4.5	ORF1ab
crRNA_750_779	CACGGGTAACACCACTGCTATGTTTAGTGT	...((......))...((((....))))..	-3.7			Target_750_779	ACACTAAACATAGCAGTGGTGTTACCCGTG	((((((..........))))))........	-3	ORF1ab
crRNA_751_780	TCACGGGTAACACCACTGCTATGTTTAGTG	....((......))...((((....)))).	-3.7			Target_751_780	CACTAAACATAGCAGTGGTGTTACCCGTGA	............((..(((...)))..)).	-2.7	ORF1ab
crRNA_752_781	TTCACGGGTAACACCACTGCTATGTTTAGT	.....((......))...((((....))))	-3.1			Target_752_781	ACTAAACATAGCAGTGGTGTTACCCGTGAA	...........((..(((...)))..))..	-2.7	ORF1ab
crRNA_753_782	GTTCACGGGTAACACCACTGCTATGTTTAG	......((......))..............	-1.9			Target_753_782	CTAAACATAGCAGTGGTGTTACCCGTGAAC	..........((..(((...)))..))...	-2.7	ORF1ab
crRNA_754_783	AGTTCACGGGTAACACCACTGCTATGTTTA	(((....((......))...))).......	-2.4			Target_754_783	TAAACATAGCAGTGGTGTTACCCGTGAACT	.........((..(((...)))..))....	-2.7	ORF1ab
crRNA_755_784	GAGTTCACGGGTAACACCACTGCTATGTTT	.(((....((......))...)))......	-2.8			Target_755_784	AAACATAGCAGTGGTGTTACCCGTGAACTC	........((..(((...)))..)).....	-2.7	ORF1ab
crRNA_756_785	TGAGTTCACGGGTAACACCACTGCTATGTT	..(((....((......))...))).....	-2.8			Target_756_785	AACATAGCAGTGGTGTTACCCGTGAACTCA	.......((..(((...)))..))......	-2.7	ORF1ab
crRNA_757_786	ATGAGTTCACGGGTAACACCACTGCTATGT	...(((....((......))...)))....	-2.8			Target_757_786	ACATAGCAGTGGTGTTACCCGTGAACTCAT	......((..(((...)))..)).......	-2.7	ORF1ab
crRNA_758_787	CATGAGTTCACGGGTAACACCACTGCTATG	(((.(((....((......))...))))))	-2.9			Target_758_787	CATAGCAGTGGTGTTACCCGTGAACTCATG	..(((((....)))))..((((....))))	-3.2	ORF1ab
crRNA_759_788	GCATGAGTTCACGGGTAACACCACTGCTAT	.....(((....((......))...)))..	-2.8			Target_759_788	ATAGCAGTGGTGTTACCCGTGAACTCATGC	.(((((....)))))..((((....)))).	-3.6	ORF1ab
crRNA_760_789	CGCATGAGTTCACGGGTAACACCACTGCTA	......(((....((......))...))).	-2.8			Target_760_789	TAGCAGTGGTGTTACCCGTGAACTCATGCG	..(((..(((...........)))..))).	-4	ORF1ab
crRNA_761_790	ACGCATGAGTTCACGGGTAACACCACTGCT	.......(((....((......))...)))	-2.1			Target_761_790	AGCAGTGGTGTTACCCGTGAACTCATGCGT	.(((..(((...........)))..)))..	-4	ORF1ab
crRNA_762_791	CACGCATGAGTTCACGGGTAACACCACTGC	...............((......)).....	-1.9			Target_762_791	GCAGTGGTGTTACCCGTGAACTCATGCGTG	(((..(((...........)))..)))...	-4.3	ORF1ab
crRNA_763_792	TCACGCATGAGTTCACGGGTAACACCACTG	................((......))....	-1.9			Target_763_792	CAGTGGTGTTACCCGTGAACTCATGCGTGA	........((((.((((....)))).))))	-4.5	ORF1ab
crRNA_764_793	CTCACGCATGAGTTCACGGGTAACACCACT	((((....)))).....((......))...	-3.6			Target_764_793	AGTGGTGTTACCCGTGAACTCATGCGTGAG	.......((((.((((....)))).)))).	-5.1	ORF1ab
crRNA_765_794	GCTCACGCATGAGTTCACGGGTAACACCAC	(((((....)))))....((......))..	-5.1			Target_765_794	GTGGTGTTACCCGTGAACTCATGCGTGAGC	......((((.((((....)))).))))..	-5.1	ORF1ab
crRNA_766_795	AGCTCACGCATGAGTTCACGGGTAACACCA	.(((((....)))))....((......)).	-5.7			Target_766_795	TGGTGTTACCCGTGAACTCATGCGTGAGCT	.(((.((((.((((....)))).)))))))	-5.9	ORF1ab
crRNA_767_796	AAGCTCACGCATGAGTTCACGGGTAACACC	.((((((....))))))...((......))	-5.1			Target_767_796	GGTGTTACCCGTGAACTCATGCGTGAGCTT	(((.((((.((((....)))).))))))).	-5.8	ORF1ab
crRNA_768_797	TAAGCTCACGCATGAGTTCACGGGTAACAC	..((((((....))))))............	-4.4			Target_768_797	GTGTTACCCGTGAACTCATGCGTGAGCTTA	((.((((.((((....)))).))))))...	-5.3	ORF1ab
crRNA_769_798	TTAAGCTCACGCATGAGTTCACGGGTAACA	...((((((....))))))...........	-4.4			Target_769_798	TGTTACCCGTGAACTCATGCGTGAGCTTAA	..((((.((((....)))).))))......	-5.1	ORF1ab
crRNA_770_799	GTTAAGCTCACGCATGAGTTCACGGGTAAC	....((((((....))))))..........	-4.4			Target_770_799	GTTACCCGTGAACTCATGCGTGAGCTTAAC	.((((.((((....)))).)))).......	-5.1	ORF1ab
crRNA_771_800	CGTTAAGCTCACGCATGAGTTCACGGGTAA	(((..((((((....)))))).))).....	-6.4			Target_771_800	TTACCCGTGAACTCATGCGTGAGCTTAACG	((((.((((....)))).))))........	-5.1	ORF1ab
crRNA_772_801	CCGTTAAGCTCACGCATGAGTTCACGGGTA	((((..((((((....)))))).))))...	-9.7			Target_772_801	TACCCGTGAACTCATGCGTGAGCTTAACGG	...((((...((((....))))....))))	-6.9	ORF1ab
crRNA_773_802	TCCGTTAAGCTCACGCATGAGTTCACGGGT	(((((..((((((....)))))).))))).	-10			Target_773_802	ACCCGTGAACTCATGCGTGAGCTTAACGGA	..((((...((((....))))....)))).	-8.1	ORF1ab
crRNA_774_803	CTCCGTTAAGCTCACGCATGAGTTCACGGG	..((((..((((((....)))))).)))).	-9.9			Target_774_803	CCCGTGAACTCATGCGTGAGCTTAACGGAG	.((((...((((....))))....))))..	-8.1	ORF1ab
crRNA_775_804	CCTCCGTTAAGCTCACGCATGAGTTCACGG	...((((..((((((....)))))).))))	-8.5			Target_775_804	CCGTGAACTCATGCGTGAGCTTAACGGAGG	((((...((((....))))....))))...	-7.7	ORF1ab
crRNA_776_805	CCCTCCGTTAAGCTCACGCATGAGTTCACG	.....(((..((((((....)))))).)))	-5.4			Target_776_805	CGTGAACTCATGCGTGAGCTTAACGGAGGG	(((...((((....))))....))).....	-4.6	ORF1ab
crRNA_777_806	CCCCTCCGTTAAGCTCACGCATGAGTTCAC	...........((((((....))))))...	-4.4			Target_777_806	GTGAACTCATGCGTGAGCTTAACGGAGGGG	.....(((.(.(((.......))).)))).	-5	ORF1ab
crRNA_778_807	GCCCCTCCGTTAAGCTCACGCATGAGTTCA	............((((((....))))))..	-4.4			Target_778_807	TGAACTCATGCGTGAGCTTAACGGAGGGGC	....(((.(.(((.......))).))))..	-5	ORF1ab
crRNA_779_808	TGCCCCTCCGTTAAGCTCACGCATGAGTTC	.............((((((....)))))).	-4.4			Target_779_808	GAACTCATGCGTGAGCTTAACGGAGGGGCA	...(((.(.(((.......))).))))...	-5	ORF1ab
crRNA_780_809	ATGCCCCTCCGTTAAGCTCACGCATGAGTT	..............((((((....))))))	-4			Target_780_809	AACTCATGCGTGAGCTTAACGGAGGGGCAT	..(((.(.(((.......))).))))....	-5	ORF1ab
crRNA_781_810	TATGCCCCTCCGTTAAGCTCACGCATGAGT	................(((((....)))))	-3.4			Target_781_810	ACTCATGCGTGAGCTTAACGGAGGGGCATA	.(((.(.(((.......))).)))).....	-5	ORF1ab
crRNA_782_811	GTATGCCCCTCCGTTAAGCTCACGCATGAG	.(((((.....(.....).....)))))..	-2			Target_782_811	CTCATGCGTGAGCTTAACGGAGGGGCATAC	(((.(.(((.......))).))))......	-4.7	ORF1ab
crRNA_783_812	TGTATGCCCCTCCGTTAAGCTCACGCATGA	..(((((.....(.....).....))))).	-2			Target_783_812	TCATGCGTGAGCTTAACGGAGGGGCATACA	......(((.((((.......)))).))).	-4.7	ORF1ab
crRNA_784_813	GTGTATGCCCCTCCGTTAAGCTCACGCATG	((((..((...........))..))))...	-4.4			Target_784_813	CATGCGTGAGCTTAACGGAGGGGCATACAC	.....(((.((((.......)))).)))..	-4.7	ORF1ab
crRNA_785_814	AGTGTATGCCCCTCCGTTAAGCTCACGCAT	.((((..((...........))..))))..	-4.2			Target_785_814	ATGCGTGAGCTTAACGGAGGGGCATACACT	..(.(((.((((.......)))).))).).	-4.8	ORF1ab
crRNA_786_815	GAGTGTATGCCCCTCCGTTAAGCTCACGCA	((((....((......))...)))).....	-4.4			Target_786_815	TGCGTGAGCTTAACGGAGGGGCATACACTC	.(.(((.((((.......)))).))).)..	-4.8	ORF1ab
crRNA_787_816	CGAGTGTATGCCCCTCCGTTAAGCTCACGC	.((((....((......))...))))....	-4.2			Target_787_816	GCGTGAGCTTAACGGAGGGGCATACACTCG	(.(((.((((.......)))).))).)...	-4.8	ORF1ab
crRNA_788_817	GCGAGTGTATGCCCCTCCGTTAAGCTCACG	(.((((....((......))...)))).).	-4.8			Target_788_817	CGTGAGCTTAACGGAGGGGCATACACTCGC	.(((.((((.......)))).)))......	-4.7	ORF1ab
crRNA_789_818	AGCGAGTGTATGCCCCTCCGTTAAGCTCAC	...((((....((......))...))))..	-4.2			Target_789_818	GTGAGCTTAACGGAGGGGCATACACTCGCT	(((.((((.......)))).))).......	-4.9	ORF1ab
crRNA_790_819	TAGCGAGTGTATGCCCCTCCGTTAAGCTCA	....((((....((......))...)))).	-4.2			Target_790_819	TGAGCTTAACGGAGGGGCATACACTCGCTA	..(((......((((......).)))))).	-2.8	ORF1ab
crRNA_791_820	ATAGCGAGTGTATGCCCCTCCGTTAAGCTC	.....((((....((......))...))))	-3			Target_791_820	GAGCTTAACGGAGGGGCATACACTCGCTAT	.(((......((((......).))))))..	-2.8	ORF1ab
crRNA_792_821	CATAGCGAGTGTATGCCCCTCCGTTAAGCT	..(((((((.(......))).)))))....	-2.9			Target_792_821	AGCTTAACGGAGGGGCATACACTCGCTATG	.........((((......).)))......	-2.7	ORF1ab
crRNA_793_822	ACATAGCGAGTGTATGCCCCTCCGTTAAGC	...(((((((.(......))).)))))...	-2.9			Target_793_822	GCTTAACGGAGGGGCATACACTCGCTATGT	........((((......).))).......	-2.7	ORF1ab
crRNA_794_823	GACATAGCGAGTGTATGCCCCTCCGTTAAG	....(((((((.(......))).)))))..	-2.9			Target_794_823	CTTAACGGAGGGGCATACACTCGCTATGTC	....(((.(((((......))).)).))).	-2.8	ORF1ab
crRNA_795_824	CGACATAGCGAGTGTATGCCCCTCCGTTAA	.....(((((((.(......))).))))).	-2.9			Target_795_824	TTAACGGAGGGGCATACACTCGCTATGTCG	..........(((((((....).)))))).	-4.4	ORF1ab
crRNA_796_825	TCGACATAGCGAGTGTATGCCCCTCCGTTA	......(((((((.(......))).)))))	-2.4			Target_796_825	TAACGGAGGGGCATACACTCGCTATGTCGA	...(((...(((........)))...))).	-4.7	ORF1ab
crRNA_797_826	ATCGACATAGCGAGTGTATGCCCCTCCGTT	....((((.....)))).............	-1.1			Target_797_826	AACGGAGGGGCATACACTCGCTATGTCGAT	..(((...(((........)))...)))..	-4.7	ORF1ab
crRNA_798_827	TATCGACATAGCGAGTGTATGCCCCTCCGT	.....((((.....))))............	-1.1			Target_798_827	ACGGAGGGGCATACACTCGCTATGTCGATA	.(((...(((........)))...)))...	-4.7	ORF1ab
crRNA_799_828	TTATCGACATAGCGAGTGTATGCCCCTCCG	......((((.....))))...........	-1.1			Target_799_828	CGGAGGGGCATACACTCGCTATGTCGATAA	(((...(((........)))...)))....	-4.7	ORF1ab
crRNA_800_829	GTTATCGACATAGCGAGTGTATGCCCCTCC	(((((....)))))(((.(......)))).	-2.4			Target_800_829	GGAGGGGCATACACTCGCTATGTCGATAAC	.....(((((((....).))))))......	-4.4	ORF1ab
crRNA_801_830	TGTTATCGACATAGCGAGTGTATGCCCCTC	((((((....))))))..............	-1.7			Target_801_830	GAGGGGCATACACTCGCTATGTCGATAACA	....(((((((....).)))))).......	-4.4	ORF1ab
crRNA_802_831	TTGTTATCGACATAGCGAGTGTATGCCCCT	(((((((....)))))))............	-3			Target_802_831	AGGGGCATACACTCGCTATGTCGATAACAA	...(((((((....).))))))........	-4.4	ORF1ab
crRNA_803_832	GTTGTTATCGACATAGCGAGTGTATGCCCC	.(((((((....)))))))...........	-3			Target_803_832	GGGGCATACACTCGCTATGTCGATAACAAC	..(((((((....).)))))).........	-4.4	ORF1ab
crRNA_804_833	AGTTGTTATCGACATAGCGAGTGTATGCCC	(.(((((((....))))))).)........	-3.6			Target_804_833	GGGCATACACTCGCTATGTCGATAACAACT	.(((((((....).))))))..........	-4.4	ORF1ab
crRNA_805_834	AAGTTGTTATCGACATAGCGAGTGTATGCC	.(.(((((((....))))))).).......	-4			Target_805_834	GGCATACACTCGCTATGTCGATAACAACTT	(((((((....).))))))...........	-4.5	ORF1ab
crRNA_806_835	GAAGTTGTTATCGACATAGCGAGTGTATGC	..(.(((((((....))))))).)......	-4			Target_806_835	GCATACACTCGCTATGTCGATAACAACTTC	((((((....).))))).............	-0.9	ORF1ab
crRNA_807_836	AGAAGTTGTTATCGACATAGCGAGTGTATG	...(.(((((((....))))))).).....	-4			Target_807_836	CATACACTCGCTATGTCGATAACAACTTCT	.......(((......)))...........	-0.2	ORF1ab
crRNA_808_837	CAGAAGTTGTTATCGACATAGCGAGTGTAT	....(.(((((((....))))))).)....	-4			Target_808_837	ATACACTCGCTATGTCGATAACAACTTCTG	......(((......)))............	-0.2	ORF1ab
crRNA_809_838	ACAGAAGTTGTTATCGACATAGCGAGTGTA	.....(.(((((((....))))))).)...	-4			Target_809_838	TACACTCGCTATGTCGATAACAACTTCTGT	.....(((......))).............	-0.2	ORF1ab
crRNA_810_839	CACAGAAGTTGTTATCGACATAGCGAGTGT	......(.(((((((....))))))).)..	-4			Target_810_839	ACACTCGCTATGTCGATAACAACTTCTGTG	.(((......(((.....)))......)))	-0.8	ORF1ab
crRNA_811_840	CCACAGAAGTTGTTATCGACATAGCGAGTG	.......(.(((((((....))))))).).	-4			Target_811_840	CACTCGCTATGTCGATAACAACTTCTGTGG	(((......(((.....)))......))).	-1.6	ORF1ab
crRNA_812_841	GCCACAGAAGTTGTTATCGACATAGCGAGT	........(.(((((((....))))))).)	-3.2			Target_812_841	ACTCGCTATGTCGATAACAACTTCTGTGGC	....(((((...((........)).)))))	-3.3	ORF1ab
crRNA_813_842	GGCCACAGAAGTTGTTATCGACATAGCGAG	...........(((((((....))))))).	-3			Target_813_842	CTCGCTATGTCGATAACAACTTCTGTGGCC	...(((((...((........)).))))).	-4.1	ORF1ab
crRNA_814_843	GGGCCACAGAAGTTGTTATCGACATAGCGA	...........((((....)))).......	-2.4			Target_814_843	TCGCTATGTCGATAACAACTTCTGTGGCCC	..(((((...((........)).)))))..	-4.1	ORF1ab
crRNA_815_844	AGGGCCACAGAAGTTGTTATCGACATAGCG	............((((....))))......	-2.4			Target_815_844	CGCTATGTCGATAACAACTTCTGTGGCCCT	.(((((...((........)).)))))...	-4.1	ORF1ab
crRNA_816_845	CAGGGCCACAGAAGTTGTTATCGACATAGC	.............((((....)))).....	-2.4			Target_816_845	GCTATGTCGATAACAACTTCTGTGGCCCTG	(((((...((........)).)))))....	-3.8	ORF1ab
crRNA_817_846	TCAGGGCCACAGAAGTTGTTATCGACATAG	..............((((....))))....	-2.4			Target_817_846	CTATGTCGATAACAACTTCTGTGGCCCTGA	....(((.(((........)))))).....	-0.5	ORF1ab
crRNA_818_847	ATCAGGGCCACAGAAGTTGTTATCGACATA	...............((((....))))...	-2.4			Target_818_847	TATGTCGATAACAACTTCTGTGGCCCTGAT	...(((.(((........))))))......	-0.5	ORF1ab
crRNA_819_848	CATCAGGGCCACAGAAGTTGTTATCGACAT	................((((....))))..	-2.4			Target_819_848	ATGTCGATAACAACTTCTGTGGCCCTGATG	..((((...(((.....))).....)))).	-0.7	ORF1ab
crRNA_820_849	CCATCAGGGCCACAGAAGTTGTTATCGACA	((....)).........((((....)))).	-2.9			Target_820_849	TGTCGATAACAACTTCTGTGGCCCTGATGG	.((((...(((.....))).....))))..	-0.7	ORF1ab
crRNA_821_850	GCCATCAGGGCCACAGAAGTTGTTATCGAC	(((.....))).......((((....))))	-4.3			Target_821_850	GTCGATAACAACTTCTGTGGCCCTGATGGC	...................(((.....)))	-1.8	ORF1ab
crRNA_822_851	AGCCATCAGGGCCACAGAAGTTGTTATCGA	.(((.....)))..................	-3.4			Target_822_851	TCGATAACAACTTCTGTGGCCCTGATGGCT	.................((((.....))))	-3.6	ORF1ab
crRNA_823_852	TAGCCATCAGGGCCACAGAAGTTGTTATCG	..(((.....))).................	-3.4			Target_823_852	CGATAACAACTTCTGTGGCCCTGATGGCTA	...............(((((.....)))))	-4.6	ORF1ab
crRNA_824_853	GTAGCCATCAGGGCCACAGAAGTTGTTATC	((.(((.....))).)).............	-5.1			Target_824_853	GATAACAACTTCTGTGGCCCTGATGGCTAC	.............((((((.....))))))	-7.1	ORF1ab
crRNA_825_854	GGTAGCCATCAGGGCCACAGAAGTTGTTAT	.((.(((.....))).))............	-4.8			Target_825_854	ATAACAACTTCTGTGGCCCTGATGGCTACC	............((((((.....)))))).	-7.9	ORF1ab
crRNA_826_855	GGGTAGCCATCAGGGCCACAGAAGTTGTTA	..((.(((.....))).))...........	-4.8			Target_826_855	TAACAACTTCTGTGGCCCTGATGGCTACCC	...........((((((.....))))))..	-7.9	ORF1ab
crRNA_827_856	AGGGTAGCCATCAGGGCCACAGAAGTTGTT	...((.(((.....))).))..........	-4.8			Target_827_856	AACAACTTCTGTGGCCCTGATGGCTACCCT	..........((((((.....))))))...	-7.9	ORF1ab
crRNA_828_857	GAGGGTAGCCATCAGGGCCACAGAAGTTGT	....((.(((.....))).)).........	-4.8			Target_828_857	ACAACTTCTGTGGCCCTGATGGCTACCCTC	.........((((((.....))))))....	-7.9	ORF1ab
crRNA_829_858	AGAGGGTAGCCATCAGGGCCACAGAAGTTG	.....((.(((.....))).))........	-4.8			Target_829_858	CAACTTCTGTGGCCCTGATGGCTACCCTCT	........((((((.....)))))).....	-7.9	ORF1ab
crRNA_830_859	AAGAGGGTAGCCATCAGGGCCACAGAAGTT	......((.(((.....))).)).......	-4.8			Target_830_859	AACTTCTGTGGCCCTGATGGCTACCCTCTT	.......((((((.....))))))......	-7.9	ORF1ab
crRNA_831_860	CAAGAGGGTAGCCATCAGGGCCACAGAAGT	.......((.(((.....))).))......	-4.8			Target_831_860	ACTTCTGTGGCCCTGATGGCTACCCTCTTG	......((((((.....)))))).......	-7.9	ORF1ab
crRNA_832_861	TCAAGAGGGTAGCCATCAGGGCCACAGAAG	........((.(((.....))).)).....	-4.8			Target_832_861	CTTCTGTGGCCCTGATGGCTACCCTCTTGA	.....((((((.....))))))........	-7.9	ORF1ab
crRNA_833_862	CTCAAGAGGGTAGCCATCAGGGCCACAGAA	.........((.(((.....))).))....	-4.8			Target_833_862	TTCTGTGGCCCTGATGGCTACCCTCTTGAG	....((((((.....)))))).........	-7.9	ORF1ab
crRNA_834_863	ACTCAAGAGGGTAGCCATCAGGGCCACAGA	((((....)))).(((.....)))......	-5.3			Target_834_863	TCTGTGGCCCTGATGGCTACCCTCTTGAGT	...((((((.....))))))..........	-7.9	ORF1ab
crRNA_835_864	CACTCAAGAGGGTAGCCATCAGGGCCACAG	.((((....)))).(((.....))).....	-5.4			Target_835_864	CTGTGGCCCTGATGGCTACCCTCTTGAGTG	..((((((.....))))))...........	-7.9	ORF1ab
crRNA_836_865	GCACTCAAGAGGGTAGCCATCAGGGCCACA	..((((....)))).(((.....)))....	-5.4			Target_836_865	TGTGGCCCTGATGGCTACCCTCTTGAGTGC	.((((((.....))))))............	-7.9	ORF1ab
crRNA_837_866	TGCACTCAAGAGGGTAGCCATCAGGGCCAC	...((((....)))).(((.....)))...	-5.4			Target_837_866	GTGGCCCTGATGGCTACCCTCTTGAGTGCA	((((((.....)))))).............	-7.9	ORF1ab
crRNA_838_867	ATGCACTCAAGAGGGTAGCCATCAGGGCCA	....((((....)))).(((.....)))..	-5.4			Target_838_867	TGGCCCTGATGGCTACCCTCTTGAGTGCAT	(((((.....)))))...............	-4.9	ORF1ab
crRNA_839_868	AATGCACTCAAGAGGGTAGCCATCAGGGCC	.....((((....)))).(((.....))).	-5.4			Target_839_868	GGCCCTGATGGCTACCCTCTTGAGTGCATT	((((.....)))).................	-4.1	ORF1ab
crRNA_840_869	TAATGCACTCAAGAGGGTAGCCATCAGGGC	......((((....)))).(((.....)))	-4.6			Target_840_869	GCCCTGATGGCTACCCTCTTGAGTGCATTA	(((.....)))...................	-3	ORF1ab
crRNA_841_870	TTAATGCACTCAAGAGGGTAGCCATCAGGG	.....((((((....)))).))........	-4.2			Target_841_870	CCCTGATGGCTACCCTCTTGAGTGCATTAA	...((((((((.........))).))))).	-2.4	ORF1ab
crRNA_842_871	TTTAATGCACTCAAGAGGGTAGCCATCAGG	......((((((....)))).)).......	-4.2			Target_842_871	CCTGATGGCTACCCTCTTGAGTGCATTAAA	..((((((((.........))).)))))..	-2.4	ORF1ab
crRNA_843_872	CTTTAATGCACTCAAGAGGGTAGCCATCAG	.......((((((....)))).))......	-4.2			Target_843_872	CTGATGGCTACCCTCTTGAGTGCATTAAAG	.((((((((.........))).)))))...	-2.4	ORF1ab
crRNA_844_873	TCTTTAATGCACTCAAGAGGGTAGCCATCA	........((((((....)))).)).....	-4.2			Target_844_873	TGATGGCTACCCTCTTGAGTGCATTAAAGA	((((((((.........))).)))))....	-2.2	ORF1ab
crRNA_845_874	GTCTTTAATGCACTCAAGAGGGTAGCCATC	.........((((((....)))).))....	-4.2			Target_845_874	GATGGCTACCCTCTTGAGTGCATTAAAGAC	....((.((.(....).)))).........	-1.5	ORF1ab
crRNA_846_875	GGTCTTTAATGCACTCAAGAGGGTAGCCAT	..........((((((....)))).))...	-4.2			Target_846_875	ATGGCTACCCTCTTGAGTGCATTAAAGACC	...((.((.(....).))))..........	-1.5	ORF1ab
crRNA_847_876	AGGTCTTTAATGCACTCAAGAGGGTAGCCA	...........((((((....)))).))..	-4.2			Target_847_876	TGGCTACCCTCTTGAGTGCATTAAAGACCT	..((.((.(....).))))...........	-1.5	ORF1ab
crRNA_848_877	AAGGTCTTTAATGCACTCAAGAGGGTAGCC	............((((((....)))).)).	-4.2			Target_848_877	GGCTACCCTCTTGAGTGCATTAAAGACCTT	.((.((.(....).))))............	-1.5	ORF1ab
crRNA_849_878	GAAGGTCTTTAATGCACTCAAGAGGGTAGC	.............((((((....)))).))	-3.4			Target_849_878	GCTACCCTCTTGAGTGCATTAAAGACCTTC	((.((.(....).)))).............	-1.8	ORF1ab
crRNA_850_879	AGAAGGTCTTTAATGCACTCAAGAGGGTAG	................((((....))))..	-2			Target_850_879	CTACCCTCTTGAGTGCATTAAAGACCTTCT	......((((..........))))......	-0.6	ORF1ab
crRNA_851_880	TAGAAGGTCTTTAATGCACTCAAGAGGGTA	.................((((....)))).	-2			Target_851_880	TACCCTCTTGAGTGCATTAAAGACCTTCTA	.....((((..........)))).......	-0.6	ORF1ab
crRNA_852_881	CTAGAAGGTCTTTAATGCACTCAAGAGGGT	..................((((....))))	-1.5			Target_852_881	ACCCTCTTGAGTGCATTAAAGACCTTCTAG	....((((..........))))........	-0.6	ORF1ab
crRNA_853_882	GCTAGAAGGTCTTTAATGCACTCAAGAGGG	((...............))...........	-0.3			Target_853_882	CCCTCTTGAGTGCATTAAAGACCTTCTAGC	...((((..........)))).........	-0.6	ORF1ab
crRNA_854_883	TGCTAGAAGGTCTTTAATGCACTCAAGAGG	(((...............))).........	-0.7			Target_854_883	CCTCTTGAGTGCATTAAAGACCTTCTAGCA	..((((..........))))..........	-0.6	ORF1ab
crRNA_855_884	GTGCTAGAAGGTCTTTAATGCACTCAAGAG	((((...............)))).......	-4.1			Target_855_884	CTCTTGAGTGCATTAAAGACCTTCTAGCAC	.......((((...............))))	-2.5	ORF1ab
crRNA_856_885	CGTGCTAGAAGGTCTTTAATGCACTCAAGA	.((((...............))))......	-4.3			Target_856_885	TCTTGAGTGCATTAAAGACCTTCTAGCACG	......((((...............)))).	-3.7	ORF1ab
crRNA_857_886	ACGTGCTAGAAGGTCTTTAATGCACTCAAG	..((((...............)))).....	-4.3			Target_857_886	CTTGAGTGCATTAAAGACCTTCTAGCACGT	.....((((...............))))..	-3.7	ORF1ab
crRNA_858_887	CACGTGCTAGAAGGTCTTTAATGCACTCAA	...((((...............))))....	-4.3			Target_858_887	TTGAGTGCATTAAAGACCTTCTAGCACGTG	....((((...............))))...	-3.7	ORF1ab
crRNA_859_888	GCACGTGCTAGAAGGTCTTTAATGCACTCA	....((((...............))))...	-4.3			Target_859_888	TGAGTGCATTAAAGACCTTCTAGCACGTGC	...((((...............))))....	-3.7	ORF1ab
crRNA_860_889	AGCACGTGCTAGAAGGTCTTTAATGCACTC	.....((((...............))))..	-4.3			Target_860_889	GAGTGCATTAAAGACCTTCTAGCACGTGCT	..((((...............)))).....	-3.7	ORF1ab
crRNA_861_890	CAGCACGTGCTAGAAGGTCTTTAATGCACT	......((((...............)))).	-4.3			Target_861_890	AGTGCATTAAAGACCTTCTAGCACGTGCTG	.((((...............))))......	-3.7	ORF1ab
crRNA_862_891	CCAGCACGTGCTAGAAGGTCTTTAATGCAC	.......((((...............))))	-3.2			Target_862_891	GTGCATTAAAGACCTTCTAGCACGTGCTGG	................(((((....)))))	-4.6	ORF1ab
crRNA_863_892	ACCAGCACGTGCTAGAAGGTCTTTAATGCA	((((((....)))....)))..........	-2.4			Target_863_892	TGCATTAAAGACCTTCTAGCACGTGCTGGT	...............(((((....))))).	-5.2	ORF1ab
crRNA_864_893	TACCAGCACGTGCTAGAAGGTCTTTAATGC	.((((((....)))....))).........	-2.8			Target_864_893	GCATTAAAGACCTTCTAGCACGTGCTGGTA	..............(((((....)))))..	-5.2	ORF1ab
crRNA_865_894	TTACCAGCACGTGCTAGAAGGTCTTTAATG	..((((((....)))....)))........	-2.8			Target_865_894	CATTAAAGACCTTCTAGCACGTGCTGGTAA	.............(((((....)))))...	-5.2	ORF1ab
crRNA_866_895	TTTACCAGCACGTGCTAGAAGGTCTTTAAT	...((((((....)))....))).......	-2.8			Target_866_895	ATTAAAGACCTTCTAGCACGTGCTGGTAAA	............(((((....)))))....	-5.2	ORF1ab
crRNA_867_896	CTTTACCAGCACGTGCTAGAAGGTCTTTAA	((((...(((....))).))))........	-3.3			Target_867_896	TTAAAGACCTTCTAGCACGTGCTGGTAAAG	...........(((((....))))).....	-5.2	ORF1ab
crRNA_868_897	GCTTTACCAGCACGTGCTAGAAGGTCTTTA	(((((.(.(((....))).)))))).....	-4.5			Target_868_897	TAAAGACCTTCTAGCACGTGCTGGTAAAGC	..........(((((....)))))......	-5.2	ORF1ab
crRNA_869_898	AGCTTTACCAGCACGTGCTAGAAGGTCTTT	.(((((.(.(((....))).))))))....	-5.1			Target_869_898	AAAGACCTTCTAGCACGTGCTGGTAAAGCT	..((.....(((((....))))).....))	-5.3	ORF1ab
crRNA_870_899	AAGCTTTACCAGCACGTGCTAGAAGGTCTT	..(((((.(.(((....))).))))))...	-5.1			Target_870_899	AAGACCTTCTAGCACGTGCTGGTAAAGCTT	(((.....(((((....))))).....)))	-5.9	ORF1ab
crRNA_871_900	GAAGCTTTACCAGCACGTGCTAGAAGGTCT	...(((((.(.(((....))).))))))..	-5.1			Target_871_900	AGACCTTCTAGCACGTGCTGGTAAAGCTTC	.......(((((....))))).........	-5.2	ORF1ab
crRNA_872_901	TGAAGCTTTACCAGCACGTGCTAGAAGGTC	....(((((.(.(((....))).)))))).	-5.1			Target_872_901	GACCTTCTAGCACGTGCTGGTAAAGCTTCA	((.((((((((....)))))..)))..)).	-5.3	ORF1ab
crRNA_873_902	ATGAAGCTTTACCAGCACGTGCTAGAAGGT	.....(((((.(.(((....))).))))))	-4.7			Target_873_902	ACCTTCTAGCACGTGCTGGTAAAGCTTCAT	.....(((((....)))))...........	-5.2	ORF1ab
crRNA_874_903	CATGAAGCTTTACCAGCACGTGCTAGAAGG	.......((((...(((....))).)))).	-3.4			Target_874_903	CCTTCTAGCACGTGCTGGTAAAGCTTCATG	....(((((....)))))............	-5.2	ORF1ab
crRNA_875_904	GCATGAAGCTTTACCAGCACGTGCTAGAAG	(((((..(((.....))).)))))......	-6.9			Target_875_904	CTTCTAGCACGTGCTGGTAAAGCTTCATGC	...(((((....))))).............	-5.2	ORF1ab
crRNA_876_905	TGCATGAAGCTTTACCAGCACGTGCTAGAA	.(((((..(((.....))).))))).....	-6.9			Target_876_905	TTCTAGCACGTGCTGGTAAAGCTTCATGCA	..(((((....)))))....((.....)).	-6.5	ORF1ab
crRNA_877_906	GTGCATGAAGCTTTACCAGCACGTGCTAGA	..(((((..(((.....))).)))))....	-6.9			Target_877_906	TCTAGCACGTGCTGGTAAAGCTTCATGCAC	.(((((....)))))....((.....))..	-6.5	ORF1ab
crRNA_878_907	AGTGCATGAAGCTTTACCAGCACGTGCTAG	...(((((..(((.....))).)))))...	-6.9			Target_878_907	CTAGCACGTGCTGGTAAAGCTTCATGCACT	(((((....)))))....((.....))...	-6.4	ORF1ab
crRNA_879_908	AAGTGCATGAAGCTTTACCAGCACGTGCTA	....(((((..(((.....))).)))))..	-6.9			Target_879_908	TAGCACGTGCTGGTAAAGCTTCATGCACTT	......(((((((.......))).))))..	-6	ORF1ab
crRNA_880_909	AAAGTGCATGAAGCTTTACCAGCACGTGCT	.....(((((..(((.....))).))))).	-6.9			Target_880_909	AGCACGTGCTGGTAAAGCTTCATGCACTTT	.....(((((((.......))).))))...	-6	ORF1ab
crRNA_881_910	CAAAGTGCATGAAGCTTTACCAGCACGTGC	......(((((..(((.....))).)))))	-5.7			Target_881_910	GCACGTGCTGGTAAAGCTTCATGCACTTTG	....(((((((.......))).))))....	-6	ORF1ab
crRNA_882_911	ACAAAGTGCATGAAGCTTTACCAGCACGTG	.....((((.((.........))))))...	-4.6			Target_882_911	CACGTGCTGGTAAAGCTTCATGCACTTTGT	...(((((((.......))).)))).....	-6	ORF1ab
crRNA_883_912	GACAAAGTGCATGAAGCTTTACCAGCACGT	......((((.((.........))))))..	-4.6			Target_883_912	ACGTGCTGGTAAAGCTTCATGCACTTTGTC	..(((((((.......))).))))......	-6	ORF1ab
crRNA_884_913	GGACAAAGTGCATGAAGCTTTACCAGCACG	.......((((.((.........)))))).	-4.6			Target_884_913	CGTGCTGGTAAAGCTTCATGCACTTTGTCC	.(((((((.......))).)))).......	-6	ORF1ab
crRNA_885_914	CGGACAAAGTGCATGAAGCTTTACCAGCAC	........((((.((.........))))))	-3.4			Target_885_914	GTGCTGGTAAAGCTTCATGCACTTTGTCCG	(((((((.......))).))))........	-5.8	ORF1ab
crRNA_886_915	TCGGACAAAGTGCATGAAGCTTTACCAGCA	..((..(((((.......))))).))....	-3.1			Target_886_915	TGCTGGTAAAGCTTCATGCACTTTGTCCGA	...((((((((.........))))).))).	-3.5	ORF1ab
crRNA_887_916	TTCGGACAAAGTGCATGAAGCTTTACCAGC	...((..(((((.......))))).))...	-3.1			Target_887_916	GCTGGTAAAGCTTCATGCACTTTGTCCGAA	..((((((((.........))))).)))..	-3.5	ORF1ab
crRNA_888_917	GTTCGGACAAAGTGCATGAAGCTTTACCAG	....((..(((((.......))))).))..	-3.1			Target_888_917	CTGGTAAAGCTTCATGCACTTTGTCCGAAC	.((((((((.........))))).)))...	-3.5	ORF1ab
crRNA_889_918	TGTTCGGACAAAGTGCATGAAGCTTTACCA	.....((..(((((.......))))).)).	-3.1			Target_889_918	TGGTAAAGCTTCATGCACTTTGTCCGAACA	((((((((.........))))).)))....	-3.3	ORF1ab
crRNA_890_919	TTGTTCGGACAAAGTGCATGAAGCTTTACC	......((..(((((.......))))).))	-1.9			Target_890_919	GGTAAAGCTTCATGCACTTTGTCCGAACAA	(((((((.........))))).))......	-3.3	ORF1ab
crRNA_891_920	GTTGTTCGGACAAAGTGCATGAAGCTTTAC	(((.....)))(((((.......)))))..	-2.2			Target_891_920	GTAAAGCTTCATGCACTTTGTCCGAACAAC	.....((.....))................	-1.3	ORF1ab
crRNA_892_921	AGTTGTTCGGACAAAGTGCATGAAGCTTTA	.(((.....)))(((((.......))))).	-2			Target_892_921	TAAAGCTTCATGCACTTTGTCCGAACAACT	....((.....)).................	-1.3	ORF1ab
crRNA_893_922	CAGTTGTTCGGACAAAGTGCATGAAGCTTT	.((((....(.((...)).)....))))..	-1.5			Target_893_922	AAAGCTTCATGCACTTTGTCCGAACAACTG	...((.....))..................	-1.3	ORF1ab
crRNA_894_923	CCAGTTGTTCGGACAAAGTGCATGAAGCTT	..((((....(.((...)).)....)))).	-1.5			Target_894_923	AAGCTTCATGCACTTTGTCCGAACAACTGG	..((.....))...................	-1.3	ORF1ab
crRNA_895_924	TCCAGTTGTTCGGACAAAGTGCATGAAGCT	(((........)))......((.....)).	-2.1			Target_895_924	AGCTTCATGCACTTTGTCCGAACAACTGGA	.((.....))......((((......))))	-3.2	ORF1ab
crRNA_896_925	GTCCAGTTGTTCGGACAAAGTGCATGAAGC	((((........))))..............	-5.6			Target_896_925	GCTTCATGCACTTTGTCCGAACAACTGGAC	((.....)).....(((((......)))))	-5.9	ORF1ab
crRNA_897_926	AGTCCAGTTGTTCGGACAAAGTGCATGAAG	.((((........)))).............	-5.4			Target_897_926	CTTCATGCACTTTGTCCGAACAACTGGACT	.............(((((......))))).	-5.6	ORF1ab
crRNA_898_927	AAGTCCAGTTGTTCGGACAAAGTGCATGAA	..((((........))))............	-5.4			Target_898_927	TTCATGCACTTTGTCCGAACAACTGGACTT	............(((((......)))))..	-5.6	ORF1ab
crRNA_899_928	AAAGTCCAGTTGTTCGGACAAAGTGCATGA	...((((........))))...........	-5.4			Target_899_928	TCATGCACTTTGTCCGAACAACTGGACTTT	...........(((((......)))))...	-5.6	ORF1ab
crRNA_900_929	TAAAGTCCAGTTGTTCGGACAAAGTGCATG	....((((........))))..........	-5.4			Target_900_929	CATGCACTTTGTCCGAACAACTGGACTTTA	..........(((((......)))))....	-5.6	ORF1ab
crRNA_901_930	ATAAAGTCCAGTTGTTCGGACAAAGTGCAT	.....((((........)))).........	-5.4			Target_901_930	ATGCACTTTGTCCGAACAACTGGACTTTAT	.........(((((......))))).....	-5.6	ORF1ab
crRNA_902_931	AATAAAGTCCAGTTGTTCGGACAAAGTGCA	......((((........))))........	-5.4			Target_902_931	TGCACTTTGTCCGAACAACTGGACTTTATT	........(((((......)))))......	-5.6	ORF1ab
crRNA_903_932	CAATAAAGTCCAGTTGTTCGGACAAAGTGC	.......((((........)))).......	-5.4			Target_903_932	GCACTTTGTCCGAACAACTGGACTTTATTG	.......(((((......))))).......	-5.6	ORF1ab
crRNA_904_933	TCAATAAAGTCCAGTTGTTCGGACAAAGTG	........((((........))))......	-5.4			Target_904_933	CACTTTGTCCGAACAACTGGACTTTATTGA	......(((((......)))))........	-5.6	ORF1ab
crRNA_905_934	GTCAATAAAGTCCAGTTGTTCGGACAAAGT	.........((((........)))).....	-5.4			Target_905_934	ACTTTGTCCGAACAACTGGACTTTATTGAC	.....(((((......))))).........	-5.6	ORF1ab
crRNA_906_935	TGTCAATAAAGTCCAGTTGTTCGGACAAAG	..........((((........))))....	-5.4			Target_906_935	CTTTGTCCGAACAACTGGACTTTATTGACA	....(((((......)))))..........	-5.6	ORF1ab
crRNA_907_936	GTGTCAATAAAGTCCAGTTGTTCGGACAAA	...........((((........))))...	-5.4			Target_907_936	TTTGTCCGAACAACTGGACTTTATTGACAC	...(((((......)))))...........	-5.6	ORF1ab
crRNA_908_937	AGTGTCAATAAAGTCCAGTTGTTCGGACAA	............((((........))))..	-5.4			Target_908_937	TTGTCCGAACAACTGGACTTTATTGACACT	..(((((......)))))............	-5.6	ORF1ab
crRNA_909_938	TAGTGTCAATAAAGTCCAGTTGTTCGGACA	.............((((........)))).	-5.4			Target_909_938	TGTCCGAACAACTGGACTTTATTGACACTA	.(((((......))))).............	-5.6	ORF1ab
crRNA_910_939	TTAGTGTCAATAAAGTCCAGTTGTTCGGAC	..............((((........))))	-4.1			Target_910_939	GTCCGAACAACTGGACTTTATTGACACTAA	(((((......)))))..............	-5.6	ORF1ab
crRNA_911_940	CTTAGTGTCAATAAAGTCCAGTTGTTCGGA	................(((........)))	-1.4			Target_911_940	TCCGAACAACTGGACTTTATTGACACTAAG	((((......))))................	-2.2	ORF1ab
crRNA_912_941	TCTTAGTGTCAATAAAGTCCAGTTGTTCGG	.........((((........)))).....	-0.1			Target_912_941	CCGAACAACTGGACTTTATTGACACTAAGA	(((......)))..................	-0.9	ORF1ab
crRNA_913_942	CTCTTAGTGTCAATAAAGTCCAGTTGTTCG	..........((((........))))....	-0.1			Target_913_942	CGAACAACTGGACTTTATTGACACTAAGAG	..............................	0	ORF1ab
crRNA_914_943	CCTCTTAGTGTCAATAAAGTCCAGTTGTTC	...........((((........))))...	-0.1			Target_914_943	GAACAACTGGACTTTATTGACACTAAGAGG	..............................	0	ORF1ab
crRNA_915_944	CCCTCTTAGTGTCAATAAAGTCCAGTTGTT	............((((........))))..	-0.1			Target_915_944	AACAACTGGACTTTATTGACACTAAGAGGG	..............................	0	ORF1ab
crRNA_916_945	CCCCTCTTAGTGTCAATAAAGTCCAGTTGT	.............((((........)))).	-0.1			Target_916_945	ACAACTGGACTTTATTGACACTAAGAGGGG	..............................	0	ORF1ab
crRNA_917_946	ACCCCTCTTAGTGTCAATAAAGTCCAGTTG	..............................	0			Target_917_946	CAACTGGACTTTATTGACACTAAGAGGGGT	..............................	0	ORF1ab
crRNA_918_947	CACCCCTCTTAGTGTCAATAAAGTCCAGTT	(((........)))................	-0.4			Target_918_947	AACTGGACTTTATTGACACTAAGAGGGGTG	................((((......))))	-2.1	ORF1ab
crRNA_919_948	ACACCCCTCTTAGTGTCAATAAAGTCCAGT	((((........))))..............	-1.6			Target_919_948	ACTGGACTTTATTGACACTAAGAGGGGTGT	..............(((((......)))))	-3.7	ORF1ab
crRNA_920_949	TACACCCCTCTTAGTGTCAATAAAGTCCAG	.((((........)))).............	-2			Target_920_949	CTGGACTTTATTGACACTAAGAGGGGTGTA	.............(((((......))))).	-4.4	ORF1ab
crRNA_921_950	ATACACCCCTCTTAGTGTCAATAAAGTCCA	..((((........))))............	-2			Target_921_950	TGGACTTTATTGACACTAAGAGGGGTGTAT	............(((((......)))))..	-4.4	ORF1ab
crRNA_922_951	TATACACCCCTCTTAGTGTCAATAAAGTCC	...((((........))))...........	-2			Target_922_951	GGACTTTATTGACACTAAGAGGGGTGTATA	...........(((((......)))))...	-4.4	ORF1ab
crRNA_923_952	GTATACACCCCTCTTAGTGTCAATAAAGTC	....((((........))))..........	-2			Target_923_952	GACTTTATTGACACTAAGAGGGGTGTATAC	..........(((((......)))))....	-4.4	ORF1ab
crRNA_924_953	AGTATACACCCCTCTTAGTGTCAATAAAGT	.....((((........)))).........	-2			Target_924_953	ACTTTATTGACACTAAGAGGGGTGTATACT	.........(((((......))))).....	-4.4	ORF1ab
crRNA_925_954	CAGTATACACCCCTCTTAGTGTCAATAAAG	......((((........))))........	-2			Target_925_954	CTTTATTGACACTAAGAGGGGTGTATACTG	........(((((......)))))......	-4.4	ORF1ab
crRNA_926_955	GCAGTATACACCCCTCTTAGTGTCAATAAA	.......((((........)))).......	-2			Target_926_955	TTTATTGACACTAAGAGGGGTGTATACTGC	.......(((((......))))).......	-4.4	ORF1ab
crRNA_927_956	AGCAGTATACACCCCTCTTAGTGTCAATAA	........((((........))))......	-2			Target_927_956	TTATTGACACTAAGAGGGGTGTATACTGCT	......(((((......)))))........	-4.4	ORF1ab
crRNA_928_957	CAGCAGTATACACCCCTCTTAGTGTCAATA	.........((((........)))).....	-2			Target_928_957	TATTGACACTAAGAGGGGTGTATACTGCTG	.....(((((......))))).........	-4.4	ORF1ab
crRNA_929_958	GCAGCAGTATACACCCCTCTTAGTGTCAAT	..........((((........))))....	-2			Target_929_958	ATTGACACTAAGAGGGGTGTATACTGCTGC	....(((((......)))))..........	-4.4	ORF1ab
crRNA_930_959	GGCAGCAGTATACACCCCTCTTAGTGTCAA	...........((((........))))...	-2			Target_930_959	TTGACACTAAGAGGGGTGTATACTGCTGCC	...(((((......)))))...........	-4.4	ORF1ab
crRNA_931_960	CGGCAGCAGTATACACCCCTCTTAGTGTCA	............((((........))))..	-2			Target_931_960	TGACACTAAGAGGGGTGTATACTGCTGCCG	..(((((......)))))............	-4.4	ORF1ab
crRNA_932_961	ACGGCAGCAGTATACACCCCTCTTAGTGTC	.............((((........)))).	-2			Target_932_961	GACACTAAGAGGGGTGTATACTGCTGCCGT	.(((((......))))).............	-4.4	ORF1ab
crRNA_933_962	CACGGCAGCAGTATACACCCCTCTTAGTGT	..............((((........))))	-1.7			Target_933_962	ACACTAAGAGGGGTGTATACTGCTGCCGTG	.(((....((.(((....))).))...)))	-4.9	ORF1ab
crRNA_934_963	TCACGGCAGCAGTATACACCCCTCTTAGTG	................(((........)))	-0.3			Target_934_963	CACTAAGAGGGGTGTATACTGCTGCCGTGA	(((....((.(((....))).))...))).	-5.5	ORF1ab
crRNA_935_964	TTCACGGCAGCAGTATACACCCCTCTTAGT	..............................	0			Target_935_964	ACTAAGAGGGGTGTATACTGCTGCCGTGAA	......((.(((....))).))........	-3.2	ORF1ab
crRNA_936_965	GTTCACGGCAGCAGTATACACCCCTCTTAG	((..((.......))..))...........	-0.5			Target_936_965	CTAAGAGGGGTGTATACTGCTGCCGTGAAC	.....((.(((....))).)).........	-3.2	ORF1ab
crRNA_937_966	TGTTCACGGCAGCAGTATACACCCCTCTTA	(((..((.......))..))).........	-0.9			Target_937_966	TAAGAGGGGTGTATACTGCTGCCGTGAACA	....((.(((....))).))..........	-3.2	ORF1ab
crRNA_938_967	ATGTTCACGGCAGCAGTATACACCCCTCTT	.(((..((.......))..)))........	-1			Target_938_967	AAGAGGGGTGTATACTGCTGCCGTGAACAT	...((.(((....))).))...........	-3.2	ORF1ab
crRNA_939_968	CATGTTCACGGCAGCAGTATACACCCCTCT	..(((..((.......))..))).......	-1			Target_939_968	AGAGGGGTGTATACTGCTGCCGTGAACATG	..((.(((....))).))............	-3.2	ORF1ab
crRNA_940_969	TCATGTTCACGGCAGCAGTATACACCCCTC	...(((..((.......))..)))......	-1			Target_940_969	GAGGGGTGTATACTGCTGCCGTGAACATGA	.((.(((....))).)).............	-3.2	ORF1ab
crRNA_941_970	CTCATGTTCACGGCAGCAGTATACACCCCT	....(((..((.......))..))).....	-1			Target_941_970	AGGGGTGTATACTGCTGCCGTGAACATGAG	((.(((....))).))..............	-2.7	ORF1ab
crRNA_942_971	GCTCATGTTCACGGCAGCAGTATACACCCC	(((..((((...))))..))).........	-1.9			Target_942_971	GGGGTGTATACTGCTGCCGTGAACATGAGC	...((((.(((.......))).))))....	-2.7	ORF1ab
crRNA_943_972	TGCTCATGTTCACGGCAGCAGTATACACCC	((((..((((...))))..)))).......	-2.8			Target_943_972	GGGTGTATACTGCTGCCGTGAACATGAGCA	..((((.(((.......))).)))).....	-2.7	ORF1ab
crRNA_944_973	ATGCTCATGTTCACGGCAGCAGTATACACC	(((((..((((...))))..))))).....	-4			Target_944_973	GGTGTATACTGCTGCCGTGAACATGAGCAT	............((((((....))).))).	-2.8	ORF1ab
crRNA_945_974	CATGCTCATGTTCACGGCAGCAGTATACAC	.(((((..((((...))))..)))))....	-4.1			Target_945_974	GTGTATACTGCTGCCGTGAACATGAGCATG	...........((((((....))).)))..	-2.8	ORF1ab
crRNA_946_975	TCATGCTCATGTTCACGGCAGCAGTATACA	..(((((..((((...))))..)))))...	-4.1			Target_946_975	TGTATACTGCTGCCGTGAACATGAGCATGA	..........((((((....))).)))...	-2.8	ORF1ab
crRNA_947_976	TTCATGCTCATGTTCACGGCAGCAGTATAC	...(((((..((((...))))..)))))..	-4.1			Target_947_976	GTATACTGCTGCCGTGAACATGAGCATGAA	.........((((((....))).)))....	-2.8	ORF1ab
crRNA_948_977	TTTCATGCTCATGTTCACGGCAGCAGTATA	....(((((..((((...))))..))))).	-4.1			Target_948_977	TATACTGCTGCCGTGAACATGAGCATGAAA	........((((((....))).))).....	-2.8	ORF1ab
crRNA_949_978	ATTTCATGCTCATGTTCACGGCAGCAGTAT	.....(((((..((((...))))..)))))	-3.6			Target_949_978	ATACTGCTGCCGTGAACATGAGCATGAAAT	.......((((((....))).)))......	-2.8	ORF1ab
crRNA_950_979	AATTTCATGCTCATGTTCACGGCAGCAGTA	.......((((..((((...))))..))))	-2.5			Target_950_979	TACTGCTGCCGTGAACATGAGCATGAAATT	......((((((....))).))).......	-2.8	ORF1ab
crRNA_951_980	CAATTTCATGCTCATGTTCACGGCAGCAGT	........((((..((....))..))))..	-1.9			Target_951_980	ACTGCTGCCGTGAACATGAGCATGAAATTG	.....((((((....))).)))........	-2.8	ORF1ab
crRNA_952_981	GCAATTTCATGCTCATGTTCACGGCAGCAG	.........((((..((....))..)))).	-1.9			Target_952_981	CTGCTGCCGTGAACATGAGCATGAAATTGC	....((((((....))).))).........	-2.8	ORF1ab
crRNA_953_982	AGCAATTTCATGCTCATGTTCACGGCAGCA	((((......))))................	-2.1			Target_953_982	TGCTGCCGTGAACATGAGCATGAAATTGCT	................((((......))))	-3.3	ORF1ab
crRNA_954_983	AAGCAATTTCATGCTCATGTTCACGGCAGC	.((((......))))...............	-2.7			Target_954_983	GCTGCCGTGAACATGAGCATGAAATTGCTT	..............(((((......)))))	-4.4	ORF1ab
crRNA_955_984	CAAGCAATTTCATGCTCATGTTCACGGCAG	..((((......))))..............	-2.7			Target_955_984	CTGCCGTGAACATGAGCATGAAATTGCTTG	.............(((((......))))).	-5	ORF1ab
crRNA_956_985	CCAAGCAATTTCATGCTCATGTTCACGGCA	...((((......)))).............	-2.7			Target_956_985	TGCCGTGAACATGAGCATGAAATTGCTTGG	............(((((......)))))..	-5	ORF1ab
crRNA_957_986	ACCAAGCAATTTCATGCTCATGTTCACGGC	....((((......))))............	-2.7			Target_957_986	GCCGTGAACATGAGCATGAAATTGCTTGGT	...........(((((......)))))...	-5	ORF1ab
crRNA_958_987	TACCAAGCAATTTCATGCTCATGTTCACGG	.....((((......))))...........	-2.7			Target_958_987	CCGTGAACATGAGCATGAAATTGCTTGGTA	......((..(((((......))))).)).	-5.5	ORF1ab
crRNA_959_988	GTACCAAGCAATTTCATGCTCATGTTCACG	......((((......))))..........	-2.7			Target_959_988	CGTGAACATGAGCATGAAATTGCTTGGTAC	.....((..(((((......))))).))..	-5.5	ORF1ab
crRNA_960_989	TGTACCAAGCAATTTCATGCTCATGTTCAC	.......((((......)))).........	-2.7			Target_960_989	GTGAACATGAGCATGAAATTGCTTGGTACA	.((.((..(((((......))))).)).))	-5.6	ORF1ab
crRNA_961_990	GTGTACCAAGCAATTTCATGCTCATGTTCA	........((((......))))........	-2.7			Target_961_990	TGAACATGAGCATGAAATTGCTTGGTACAC	((.((..(((((......))))).)).)).	-5.9	ORF1ab
crRNA_962_991	CGTGTACCAAGCAATTTCATGCTCATGTTC	((((.....((((......))))))))...	-3.5			Target_962_991	GAACATGAGCATGAAATTGCTTGGTACACG	..((..(((((......))))).)).....	-5.5	ORF1ab
crRNA_963_992	CCGTGTACCAAGCAATTTCATGCTCATGTT	.((((.....((((......))))))))..	-3.9			Target_963_992	AACATGAGCATGAAATTGCTTGGTACACGG	.((..(((((......))))).))......	-5.5	ORF1ab
crRNA_964_993	TCCGTGTACCAAGCAATTTCATGCTCATGT	..((((.....((((......)))))))).	-3.9			Target_964_993	ACATGAGCATGAAATTGCTTGGTACACGGA	((..(((((......))))).)).......	-5.2	ORF1ab
crRNA_965_994	TTCCGTGTACCAAGCAATTTCATGCTCATG	...((((.....((((......))))))))	-3.2			Target_965_994	CATGAGCATGAAATTGCTTGGTACACGGAA	...(((((......)))))...........	-5	ORF1ab
crRNA_966_995	GTTCCGTGTACCAAGCAATTTCATGCTCAT	.............((((......))))...	-2.7			Target_966_995	ATGAGCATGAAATTGCTTGGTACACGGAAC	..(((((......)))))............	-5	ORF1ab
crRNA_967_996	CGTTCCGTGTACCAAGCAATTTCATGCTCA	..............((((......))))..	-2.7			Target_967_996	TGAGCATGAAATTGCTTGGTACACGGAACG	.(((((......))))).............	-5	ORF1ab
crRNA_968_997	ACGTTCCGTGTACCAAGCAATTTCATGCTC	...............((((......)))).	-2.7			Target_968_997	GAGCATGAAATTGCTTGGTACACGGAACGT	(((((......)))))..............	-4.9	ORF1ab
crRNA_969_998	AACGTTCCGTGTACCAAGCAATTTCATGCT	................((((......))))	-2.3			Target_969_998	AGCATGAAATTGCTTGGTACACGGAACGTT	((((......))))................	-3	ORF1ab
crRNA_970_999	GAACGTTCCGTGTACCAAGCAATTTCATGC	..................(((......)))	-0.6			Target_970_999	GCATGAAATTGCTTGGTACACGGAACGTTC	(((......)))..................	-2.5	ORF1ab
crRNA_971_1000	AGAACGTTCCGTGTACCAAGCAATTTCATG	..............................	0			Target_971_1000	CATGAAATTGCTTGGTACACGGAACGTTCT	..............................	0	ORF1ab
crRNA_972_1001	CAGAACGTTCCGTGTACCAAGCAATTTCAT	..............................	0			Target_972_1001	ATGAAATTGCTTGGTACACGGAACGTTCTG	..................((((....))))	-1.3	ORF1ab
crRNA_973_1002	TCAGAACGTTCCGTGTACCAAGCAATTTCA	..............................	0			Target_973_1002	TGAAATTGCTTGGTACACGGAACGTTCTGA	.................((((....)))).	-1.9	ORF1ab
crRNA_974_1003	TTCAGAACGTTCCGTGTACCAAGCAATTTC	..............................	0			Target_974_1003	GAAATTGCTTGGTACACGGAACGTTCTGAA	................((((....))))..	-1.9	ORF1ab
crRNA_975_1004	TTTCAGAACGTTCCGTGTACCAAGCAATTT	..............................	0			Target_975_1004	AAATTGCTTGGTACACGGAACGTTCTGAAA	...............((((....))))...	-1.9	ORF1ab
crRNA_976_1005	TTTTCAGAACGTTCCGTGTACCAAGCAATT	..............................	0			Target_976_1005	AATTGCTTGGTACACGGAACGTTCTGAAAA	..............((((....))))....	-1.9	ORF1ab
crRNA_977_1006	CTTTTCAGAACGTTCCGTGTACCAAGCAAT	..............................	0			Target_977_1006	ATTGCTTGGTACACGGAACGTTCTGAAAAG	.............((((....)))).....	-1.9	ORF1ab
crRNA_978_1007	TCTTTTCAGAACGTTCCGTGTACCAAGCAA	..............................	0			Target_978_1007	TTGCTTGGTACACGGAACGTTCTGAAAAGA	............((((....))))......	-1.9	ORF1ab
crRNA_979_1008	CTCTTTTCAGAACGTTCCGTGTACCAAGCA	..............................	0			Target_979_1008	TGCTTGGTACACGGAACGTTCTGAAAAGAG	...........((((....)))).......	-1.9	ORF1ab
crRNA_980_1009	GCTCTTTTCAGAACGTTCCGTGTACCAAGC	..............................	0			Target_980_1009	GCTTGGTACACGGAACGTTCTGAAAAGAGC	((((......((((....))))....))))	-4.2	ORF1ab
crRNA_981_1010	AGCTCTTTTCAGAACGTTCCGTGTACCAAG	..............................	0			Target_981_1010	CTTGGTACACGGAACGTTCTGAAAAGAGCT	...............(((((....))))).	-4.9	ORF1ab
crRNA_982_1011	TAGCTCTTTTCAGAACGTTCCGTGTACCAA	..............................	0			Target_982_1011	TTGGTACACGGAACGTTCTGAAAAGAGCTA	..............(((((....)))))..	-4.9	ORF1ab
crRNA_983_1012	ATAGCTCTTTTCAGAACGTTCCGTGTACCA	..............................	0			Target_983_1012	TGGTACACGGAACGTTCTGAAAAGAGCTAT	.............(((((....)))))...	-4.9	ORF1ab
crRNA_984_1013	CATAGCTCTTTTCAGAACGTTCCGTGTACC	..............................	0			Target_984_1013	GGTACACGGAACGTTCTGAAAAGAGCTATG	............(((((....)))))....	-4.9	ORF1ab
crRNA_985_1014	TCATAGCTCTTTTCAGAACGTTCCGTGTAC	..............................	0			Target_985_1014	GTACACGGAACGTTCTGAAAAGAGCTATGA	...........(((((....))))).....	-4.9	ORF1ab
crRNA_986_1015	TTCATAGCTCTTTTCAGAACGTTCCGTGTA	..............................	0			Target_986_1015	TACACGGAACGTTCTGAAAAGAGCTATGAA	..........(((((....)))))......	-4.9	ORF1ab
crRNA_987_1016	ATTCATAGCTCTTTTCAGAACGTTCCGTGT	..............................	0			Target_987_1016	ACACGGAACGTTCTGAAAAGAGCTATGAAT	.........(((((....))))).......	-4.9	ORF1ab
crRNA_988_1017	AATTCATAGCTCTTTTCAGAACGTTCCGTG	..............................	0			Target_988_1017	CACGGAACGTTCTGAAAAGAGCTATGAATT	........(((((....)))))........	-4.9	ORF1ab
crRNA_989_1018	CAATTCATAGCTCTTTTCAGAACGTTCCGT	..............................	0			Target_989_1018	ACGGAACGTTCTGAAAAGAGCTATGAATTG	.......(((((....))))).........	-4.9	ORF1ab
crRNA_990_1019	GCAATTCATAGCTCTTTTCAGAACGTTCCG	((........))..................	-0.6			Target_990_1019	CGGAACGTTCTGAAAAGAGCTATGAATTGC	......(((((....)))))..........	-4.9	ORF1ab
crRNA_991_1020	TGCAATTCATAGCTCTTTTCAGAACGTTCC	.((........)).................	-0.6			Target_991_1020	GGAACGTTCTGAAAAGAGCTATGAATTGCA	.....(((((....)))))...........	-4.9	ORF1ab
crRNA_992_1021	CTGCAATTCATAGCTCTTTTCAGAACGTTC	..((........))................	-0.6			Target_992_1021	GAACGTTCTGAAAAGAGCTATGAATTGCAG	....(((((....)))))............	-4.9	ORF1ab
crRNA_993_1022	TCTGCAATTCATAGCTCTTTTCAGAACGTT	((((.((...........)).)))).....	-1.2			Target_993_1022	AACGTTCTGAAAAGAGCTATGAATTGCAGA	...(((((....))))).............	-4.9	ORF1ab
crRNA_994_1023	GTCTGCAATTCATAGCTCTTTTCAGAACGT	.((((.((...........)).))))....	-1.2			Target_994_1023	ACGTTCTGAAAAGAGCTATGAATTGCAGAC	..(((((....)))))..............	-4.9	ORF1ab
crRNA_995_1024	TGTCTGCAATTCATAGCTCTTTTCAGAACG	..((((.((...........)).))))...	-1.2			Target_995_1024	CGTTCTGAAAAGAGCTATGAATTGCAGACA	.(((((....)))))...............	-4.9	ORF1ab
crRNA_996_1025	GTGTCTGCAATTCATAGCTCTTTTCAGAAC	...((((.((...........)).))))..	-1.2			Target_996_1025	GTTCTGAAAAGAGCTATGAATTGCAGACAC	(((((....)))))................	-4.7	ORF1ab
crRNA_997_1026	GGTGTCTGCAATTCATAGCTCTTTTCAGAA	....((((.((...........)).)))).	-1.2			Target_997_1026	TTCTGAAAAGAGCTATGAATTGCAGACACC	.(((....)))((........)).......	-2.4	ORF1ab
crRNA_998_1027	AGGTGTCTGCAATTCATAGCTCTTTTCAGA	........((........))..........	-0.6			Target_998_1027	TCTGAAAAGAGCTATGAATTGCAGACACCT	(((....)))((........))........	-2.2	ORF1ab
crRNA_999_1028	AAGGTGTCTGCAATTCATAGCTCTTTTCAG	.........((........)).........	-0.6			Target_999_1028	CTGAAAAGAGCTATGAATTGCAGACACCTT	.........((........)).........	-1.5	ORF1ab
crRNA_1000_1029	AAAGGTGTCTGCAATTCATAGCTCTTTTCA	(((((.(.(((.......)))).)))))..	-1			Target_1000_1029	TGAAAAGAGCTATGAATTGCAGACACCTTT	........((........))..........	-1.5	ORF1ab
crRNA_1001_1030	AAAAGGTGTCTGCAATTCATAGCTCTTTTC	.(((((.(.(((.......)))).))))).	-1.6			Target_1001_1030	GAAAAGAGCTATGAATTGCAGACACCTTTT	.......((........))...........	-1.5	ORF1ab
crRNA_1002_1031	CAAAAGGTGTCTGCAATTCATAGCTCTTTT	..(((((.(.(((.......)))).)))))	-1.2			Target_1002_1031	AAAAGAGCTATGAATTGCAGACACCTTTTG	......((........))............	-1.5	ORF1ab
crRNA_1003_1032	TCAAAAGGTGTCTGCAATTCATAGCTCTTT	.............((........)).....	-0.6			Target_1003_1032	AAAGAGCTATGAATTGCAGACACCTTTTGA	.....((........)).............	-1.5	ORF1ab
crRNA_1004_1033	TTCAAAAGGTGTCTGCAATTCATAGCTCTT	..............((........))....	-0.6			Target_1004_1033	AAGAGCTATGAATTGCAGACACCTTTTGAA	....((........))..............	-1.5	ORF1ab
crRNA_1005_1034	TTTCAAAAGGTGTCTGCAATTCATAGCTCT	...............((........))...	-0.6			Target_1005_1034	AGAGCTATGAATTGCAGACACCTTTTGAAA	...((........))...............	-1.5	ORF1ab
crRNA_1006_1035	ATTTCAAAAGGTGTCTGCAATTCATAGCTC	................((........))..	-0.6			Target_1006_1035	GAGCTATGAATTGCAGACACCTTTTGAAAT	..((........))................	-1.5	ORF1ab
crRNA_1007_1036	AATTTCAAAAGGTGTCTGCAATTCATAGCT	.................((........)).	-0.6			Target_1007_1036	AGCTATGAATTGCAGACACCTTTTGAAATT	.((........)).................	-1.5	ORF1ab
crRNA_1008_1037	TAATTTCAAAAGGTGTCTGCAATTCATAGC	..............................	0			Target_1008_1037	GCTATGAATTGCAGACACCTTTTGAAATTA	((........))..................	-1.7	ORF1ab
crRNA_1009_1038	TTAATTTCAAAAGGTGTCTGCAATTCATAG	..............................	0			Target_1009_1038	CTATGAATTGCAGACACCTTTTGAAATTAA	.....((((.((((.....)))).))))..	-0.8	ORF1ab
crRNA_1010_1039	TTTAATTTCAAAAGGTGTCTGCAATTCATA	..............................	0			Target_1010_1039	TATGAATTGCAGACACCTTTTGAAATTAAA	....((((.((((.....)))).))))...	-0.8	ORF1ab
crRNA_1011_1040	ATTTAATTTCAAAAGGTGTCTGCAATTCAT	..............................	0			Target_1011_1040	ATGAATTGCAGACACCTTTTGAAATTAAAT	...((((.((((.....)))).))))....	-0.8	ORF1ab
crRNA_1012_1041	AATTTAATTTCAAAAGGTGTCTGCAATTCA	..............................	0			Target_1012_1041	TGAATTGCAGACACCTTTTGAAATTAAATT	..((((.((((.....)))).)))).....	-0.8	ORF1ab
crRNA_1013_1042	CAATTTAATTTCAAAAGGTGTCTGCAATTC	..............................	0			Target_1013_1042	GAATTGCAGACACCTTTTGAAATTAAATTG	.((((.((((.....)))).))))......	-0.8	ORF1ab
crRNA_1014_1043	CCAATTTAATTTCAAAAGGTGTCTGCAATT	..............................	0			Target_1014_1043	AATTGCAGACACCTTTTGAAATTAAATTGG	((((.((((.....)))).)))).......	-0.4	ORF1ab
crRNA_1015_1044	GCCAATTTAATTTCAAAAGGTGTCTGCAAT	(((...............))).........	-0.6			Target_1015_1044	ATTGCAGACACCTTTTGAAATTAAATTGGC	..........((..((.......))..)).	-0.7	ORF1ab
crRNA_1016_1045	TGCCAATTTAATTTCAAAAGGTGTCTGCAA	.(((...............)))........	-0.7			Target_1016_1045	TTGCAGACACCTTTTGAAATTAAATTGGCA	.........((..((.......))..))..	-0.7	ORF1ab
crRNA_1017_1046	TTGCCAATTTAATTTCAAAAGGTGTCTGCA	..(((...............))).......	-0.7			Target_1017_1046	TGCAGACACCTTTTGAAATTAAATTGGCAA	........((..((.......))..))...	-0.7	ORF1ab
crRNA_1018_1047	TTTGCCAATTTAATTTCAAAAGGTGTCTGC	...(((...............)))......	-0.7			Target_1018_1047	GCAGACACCTTTTGAAATTAAATTGGCAAA	.......((..((.......))..))....	-0.7	ORF1ab
crRNA_1019_1048	CTTTGCCAATTTAATTTCAAAAGGTGTCTG	....(((...............))).....	-0.7			Target_1019_1048	CAGACACCTTTTGAAATTAAATTGGCAAAG	......((..((.......))..)).....	-0.7	ORF1ab
crRNA_1020_1049	TCTTTGCCAATTTAATTTCAAAAGGTGTCT	.....(((...............)))....	-0.7			Target_1020_1049	AGACACCTTTTGAAATTAAATTGGCAAAGA	.......(((((..(......)..))))).	-1.1	ORF1ab
crRNA_1021_1050	TTCTTTGCCAATTTAATTTCAAAAGGTGTC	......(((...............)))...	-0.7			Target_1021_1050	GACACCTTTTGAAATTAAATTGGCAAAGAA	......(((((..(......)..)))))..	-1.1	ORF1ab
crRNA_1022_1051	TTTCTTTGCCAATTTAATTTCAAAAGGTGT	.......(((...............)))..	-0.7			Target_1022_1051	ACACCTTTTGAAATTAAATTGGCAAAGAAA	.....(((((..(......)..)))))...	-1.1	ORF1ab
crRNA_1023_1052	ATTTCTTTGCCAATTTAATTTCAAAAGGTG	........(((...............))).	-0.7			Target_1023_1052	CACCTTTTGAAATTAAATTGGCAAAGAAAT	....(((((..(......)..)))))....	-1.1	ORF1ab
crRNA_1024_1053	AATTTCTTTGCCAATTTAATTTCAAAAGGT	....(((((...............))))).	-0.1			Target_1024_1053	ACCTTTTGAAATTAAATTGGCAAAGAAATT	...(((((..(......)..))))).....	-1.1	ORF1ab
crRNA_1025_1054	AAATTTCTTTGCCAATTTAATTTCAAAAGG	..............................	0			Target_1025_1054	CCTTTTGAAATTAAATTGGCAAAGAAATTT	..(((((..(......)..)))))......	-1.1	ORF1ab
crRNA_1026_1055	CAAATTTCTTTGCCAATTTAATTTCAAAAG	..............................	0			Target_1026_1055	CTTTTGAAATTAAATTGGCAAAGAAATTTG	.(((((..(......)..))))).......	-1.1	ORF1ab
crRNA_1027_1056	TCAAATTTCTTTGCCAATTTAATTTCAAAA	..............................	0			Target_1027_1056	TTTTGAAATTAAATTGGCAAAGAAATTTGA	........(((((((........)))))))	-1.9	ORF1ab
crRNA_1028_1057	GTCAAATTTCTTTGCCAATTTAATTTCAAA	..............................	0			Target_1028_1057	TTTGAAATTAAATTGGCAAAGAAATTTGAC	.......(((((((........))))))).	-2.2	ORF1ab
crRNA_1029_1058	TGTCAAATTTCTTTGCCAATTTAATTTCAA	((.((((....)))).))............	-0.5			Target_1029_1058	TTGAAATTAAATTGGCAAAGAAATTTGACA	......(((((((........)))))))..	-2.2	ORF1ab
crRNA_1030_1059	GTGTCAAATTTCTTTGCCAATTTAATTTCA	.((.((((....)))).))...........	-0.5			Target_1030_1059	TGAAATTAAATTGGCAAAGAAATTTGACAC	.....(((((((........)))))))...	-2.2	ORF1ab
crRNA_1031_1060	GGTGTCAAATTTCTTTGCCAATTTAATTTC	((((...........))))...........	-1.6			Target_1031_1060	GAAATTAAATTGGCAAAGAAATTTGACACC	....(((((((........)))))))....	-2.2	ORF1ab
crRNA_1032_1061	AGGTGTCAAATTTCTTTGCCAATTTAATTT	.((((...........))))..........	-1.4			Target_1032_1061	AAATTAAATTGGCAAAGAAATTTGACACCT	...(((((((........))))))).....	-2.2	ORF1ab
crRNA_1033_1062	AAGGTGTCAAATTTCTTTGCCAATTTAATT	..((((...........)))).........	-1.4			Target_1033_1062	AATTAAATTGGCAAAGAAATTTGACACCTT	..(((((((........)))))))......	-2.2	ORF1ab
crRNA_1034_1063	GAAGGTGTCAAATTTCTTTGCCAATTTAAT	...((((...........))))........	-1.4			Target_1034_1063	ATTAAATTGGCAAAGAAATTTGACACCTTC	.(((((((........))))))).......	-2.2	ORF1ab
crRNA_1035_1064	TGAAGGTGTCAAATTTCTTTGCCAATTTAA	....((((...........)))).......	-1.4			Target_1035_1064	TTAAATTGGCAAAGAAATTTGACACCTTCA	(((((((........)))))))........	-2.1	ORF1ab
crRNA_1036_1065	TTGAAGGTGTCAAATTTCTTTGCCAATTTA	.....((((...........))))......	-1.4			Target_1036_1065	TAAATTGGCAAAGAAATTTGACACCTTCAA	.....((.((((....)))).)).......	-1.3	ORF1ab
crRNA_1037_1066	ATTGAAGGTGTCAAATTTCTTTGCCAATTT	......((((...........)))).....	-1.4			Target_1037_1066	AAATTGGCAAAGAAATTTGACACCTTCAAT	....((.((((....)))).))........	-1.3	ORF1ab
crRNA_1038_1067	CATTGAAGGTGTCAAATTTCTTTGCCAATT	((..((((........))))..))......	-1.8			Target_1038_1067	AATTGGCAAAGAAATTTGACACCTTCAATG	...((.((((....)))).)).........	-1.3	ORF1ab
crRNA_1039_1068	CCATTGAAGGTGTCAAATTTCTTTGCCAAT	.((..((((........))))..)).....	-2.1			Target_1039_1068	ATTGGCAAAGAAATTTGACACCTTCAATGG	..((.((((....)))).))((......))	-1.8	ORF1ab
crRNA_1040_1069	CCCATTGAAGGTGTCAAATTTCTTTGCCAA	..((..((((........))))..))....	-2.1			Target_1040_1069	TTGGCAAAGAAATTTGACACCTTCAATGGG	.((.((((....)))).))((......)).	-2.9	ORF1ab
crRNA_1041_1070	CCCCATTGAAGGTGTCAAATTTCTTTGCCA	...((..((((........))))..))...	-2.1			Target_1041_1070	TGGCAAAGAAATTTGACACCTTCAATGGGG	((.((((....)))).))(((.....))).	-3.3	ORF1ab
crRNA_1042_1071	TCCCCATTGAAGGTGTCAAATTTCTTTGCC	....((..((((........))))..))..	-2.1			Target_1042_1071	GGCAAAGAAATTTGACACCTTCAATGGGGA	..((((....))))...(((.....)))..	-3	ORF1ab
crRNA_1043_1072	TTCCCCATTGAAGGTGTCAAATTTCTTTGC	.....((..((((........))))..)).	-2.1			Target_1043_1072	GCAAAGAAATTTGACACCTTCAATGGGGAA	.((((....))))...(((.....)))...	-3	ORF1ab
crRNA_1044_1073	ATTCCCCATTGAAGGTGTCAAATTTCTTTG	......((..((((........))))..))	-1.7			Target_1044_1073	CAAAGAAATTTGACACCTTCAATGGGGAAT	((((....))))...(((.....)))....	-2.8	ORF1ab
crRNA_1045_1074	CATTCCCCATTGAAGGTGTCAAATTTCTTT	...........((((........))))...	-0.6			Target_1045_1074	AAAGAAATTTGACACCTTCAATGGGGAATG	..............(((.....))).....	-2.2	ORF1ab
crRNA_1046_1075	ACATTCCCCATTGAAGGTGTCAAATTTCTT	............((((........))))..	-0.6			Target_1046_1075	AAGAAATTTGACACCTTCAATGGGGAATGT	.............(((.....)))......	-2.2	ORF1ab
crRNA_1047_1076	GACATTCCCCATTGAAGGTGTCAAATTTCT	((((((..........))))))........	-4			Target_1047_1076	AGAAATTTGACACCTTCAATGGGGAATGTC	........((((((((....))))..))))	-3.7	ORF1ab
crRNA_1048_1077	GGACATTCCCCATTGAAGGTGTCAAATTTC	.((((((..........)))))).......	-3.7			Target_1048_1077	GAAATTTGACACCTTCAATGGGGAATGTCC	.......((((((((....))))..)))).	-4.5	ORF1ab
crRNA_1049_1078	TGGACATTCCCCATTGAAGGTGTCAAATTT	..((((((..........))))))......	-3.7			Target_1049_1078	AAATTTGACACCTTCAATGGGGAATGTCCA	......((((((((....))))..))))..	-4.5	ORF1ab
crRNA_1050_1079	TTGGACATTCCCCATTGAAGGTGTCAAATT	...((((((..........)))))).....	-3.7			Target_1050_1079	AATTTGACACCTTCAATGGGGAATGTCCAA	.....((((((((....))))..))))...	-4.5	ORF1ab
crRNA_1051_1080	TTTGGACATTCCCCATTGAAGGTGTCAAAT	....((((((..........))))))....	-3.7			Target_1051_1080	ATTTGACACCTTCAATGGGGAATGTCCAAA	....((((((((....))))..))))....	-4.5	ORF1ab
crRNA_1052_1081	ATTTGGACATTCCCCATTGAAGGTGTCAAA	.....((((((..........))))))...	-3.7			Target_1052_1081	TTTGACACCTTCAATGGGGAATGTCCAAAT	...((((((((....))))..)))).....	-4.5	ORF1ab
crRNA_1053_1082	AATTTGGACATTCCCCATTGAAGGTGTCAA	......((((((..........))))))..	-3.7			Target_1053_1082	TTGACACCTTCAATGGGGAATGTCCAAATT	..((((((((....))))..))))......	-4.5	ORF1ab
crRNA_1054_1083	AAATTTGGACATTCCCCATTGAAGGTGTCA	.......((((((..........)))))).	-3.7			Target_1054_1083	TGACACCTTCAATGGGGAATGTCCAAATTT	.((((((((....))))..)))).......	-4.5	ORF1ab
crRNA_1055_1084	AAAATTTGGACATTCCCCATTGAAGGTGTC	........((((((..........))))))	-2.3			Target_1055_1084	GACACCTTCAATGGGGAATGTCCAAATTTT	((((((((....))))..))))........	-4.5	ORF1ab
crRNA_1056_1085	CAAAATTTGGACATTCCCCATTGAAGGTGT	.......(((.......)))..........	-1.2			Target_1056_1085	ACACCTTCAATGGGGAATGTCCAAATTTTG	...((......))(((...)))........	-2.8	ORF1ab
crRNA_1057_1086	ACAAAATTTGGACATTCCCCATTGAAGGTG	((......(((.......)))......)).	-1.3			Target_1057_1086	CACCTTCAATGGGGAATGTCCAAATTTTGT	..((......))(((...))).........	-2.8	ORF1ab
crRNA_1058_1087	TACAAAATTTGGACATTCCCCATTGAAGGT	.........(((.......)))........	-1.2			Target_1058_1087	ACCTTCAATGGGGAATGTCCAAATTTTGTA	.((......))(((...)))..........	-2.8	ORF1ab
crRNA_1059_1088	ATACAAAATTTGGACATTCCCCATTGAAGG	..........(((.......))).......	-1.2			Target_1059_1088	CCTTCAATGGGGAATGTCCAAATTTTGTAT	.......((((.....))))..........	-2.6	ORF1ab
crRNA_1060_1089	AATACAAAATTTGGACATTCCCCATTGAAG	...........(((.......)))......	-1.2			Target_1060_1089	CTTCAATGGGGAATGTCCAAATTTTGTATT	....((((.(((((......))))).))))	-3.4	ORF1ab
crRNA_1061_1090	AAATACAAAATTTGGACATTCCCCATTGAA	............(((.......))).....	-1.2			Target_1061_1090	TTCAATGGGGAATGTCCAAATTTTGTATTT	...((((.(((((......))))).)))).	-3.7	ORF1ab
crRNA_1062_1091	GAAATACAAAATTTGGACATTCCCCATTGA	.............(((.......)))....	-1.2			Target_1062_1091	TCAATGGGGAATGTCCAAATTTTGTATTTC	..((((.(((((......))))).))))..	-3.7	ORF1ab
crRNA_1063_1092	GGAAATACAAAATTTGGACATTCCCCATTG	((((...(((...)))....))))......	-2.1			Target_1063_1092	CAATGGGGAATGTCCAAATTTTGTATTTCC	.((((.(((((......))))).))))...	-3.7	ORF1ab
crRNA_1064_1093	GGGAAATACAAAATTTGGACATTCCCCATT	(((((...(((...)))....)))))....	-5.4			Target_1064_1093	AATGGGGAATGTCCAAATTTTGTATTTCCC	...((((((((.(........)))))))))	-6.4	ORF1ab
crRNA_1065_1094	AGGGAAATACAAAATTTGGACATTCCCCAT	.(((((...(((...)))....)))))...	-5.6			Target_1065_1094	ATGGGGAATGTCCAAATTTTGTATTTCCCT	..((((((((.(........))))))))).	-7.6	ORF1ab
crRNA_1066_1095	AAGGGAAATACAAAATTTGGACATTCCCCA	..(((((...(((...)))....)))))..	-5.6			Target_1066_1095	TGGGGAATGTCCAAATTTTGTATTTCCCTT	.((((((((.(........)))))))))..	-7.6	ORF1ab
crRNA_1067_1096	TAAGGGAAATACAAAATTTGGACATTCCCC	...(((((...(((...)))....))))).	-5.6			Target_1067_1096	GGGGAATGTCCAAATTTTGTATTTCCCTTA	((((((((.(........)))))))))...	-7.6	ORF1ab
crRNA_1068_1097	TTAAGGGAAATACAAAATTTGGACATTCCC	....(((((...(((...)))....)))))	-4.8			Target_1068_1097	GGGAATGTCCAAATTTTGTATTTCCCTTAA	(((((....(((...)))...)))))....	-5.4	ORF1ab
crRNA_1069_1098	TTTAAGGGAAATACAAAATTTGGACATTCC	.....((((....(((...)))....))))	-1.4			Target_1069_1098	GGAATGTCCAAATTTTGTATTTCCCTTAAA	((((....(((...)))...))))......	-1.7	ORF1ab
crRNA_1070_1099	ATTTAAGGGAAATACAAAATTTGGACATTC	..............................	0			Target_1070_1099	GAATGTCCAAATTTTGTATTTCCCTTAAAT	..............................	0	ORF1ab
crRNA_1071_1100	AATTTAAGGGAAATACAAAATTTGGACATT	..............................	0			Target_1071_1100	AATGTCCAAATTTTGTATTTCCCTTAAATT	..............................	0	ORF1ab
crRNA_1072_1101	GAATTTAAGGGAAATACAAAATTTGGACAT	..............................	0			Target_1072_1101	ATGTCCAAATTTTGTATTTCCCTTAAATTC	..............................	0	ORF1ab
crRNA_1073_1102	GGAATTTAAGGGAAATACAAAATTTGGACA	..............................	0			Target_1073_1102	TGTCCAAATTTTGTATTTCCCTTAAATTCC	..............................	0	ORF1ab
crRNA_1074_1103	TGGAATTTAAGGGAAATACAAAATTTGGAC	(.((((((...(......).)))))).)..	-0.2			Target_1074_1103	GTCCAAATTTTGTATTTCCCTTAAATTCCA	..............................	0	ORF1ab
crRNA_1075_1104	ATGGAATTTAAGGGAAATACAAAATTTGGA	..............................	0			Target_1075_1104	TCCAAATTTTGTATTTCCCTTAAATTCCAT	..............................	0	ORF1ab
crRNA_1076_1105	TATGGAATTTAAGGGAAATACAAAATTTGG	..............................	0			Target_1076_1105	CCAAATTTTGTATTTCCCTTAAATTCCATA	..............................	0	ORF1ab
crRNA_1077_1106	TTATGGAATTTAAGGGAAATACAAAATTTG	..............................	0			Target_1077_1106	CAAATTTTGTATTTCCCTTAAATTCCATAA	..............................	0	ORF1ab
crRNA_1078_1107	ATTATGGAATTTAAGGGAAATACAAAATTT	..............................	0			Target_1078_1107	AAATTTTGTATTTCCCTTAAATTCCATAAT	..............................	0	ORF1ab
crRNA_1079_1108	GATTATGGAATTTAAGGGAAATACAAAATT	..............................	0			Target_1079_1108	AATTTTGTATTTCCCTTAAATTCCATAATC	..............................	0	ORF1ab
crRNA_1080_1109	TGATTATGGAATTTAAGGGAAATACAAAAT	..............................	0			Target_1080_1109	ATTTTGTATTTCCCTTAAATTCCATAATCA	..............................	0	ORF1ab
crRNA_1081_1110	TTGATTATGGAATTTAAGGGAAATACAAAA	..............................	0			Target_1081_1110	TTTTGTATTTCCCTTAAATTCCATAATCAA	..............................	0	ORF1ab
crRNA_1082_1111	CTTGATTATGGAATTTAAGGGAAATACAAA	(((((.........)))))...........	-1.4			Target_1082_1111	TTTGTATTTCCCTTAAATTCCATAATCAAG	..............................	0	ORF1ab
crRNA_1083_1112	TCTTGATTATGGAATTTAAGGGAAATACAA	((((((.........)))))).........	-1.9			Target_1083_1112	TTGTATTTCCCTTAAATTCCATAATCAAGA	..............................	0	ORF1ab
crRNA_1084_1113	GTCTTGATTATGGAATTTAAGGGAAATACA	.((((((.........))))))........	-1.9			Target_1084_1113	TGTATTTCCCTTAAATTCCATAATCAAGAC	..............................	0	ORF1ab
crRNA_1085_1114	AGTCTTGATTATGGAATTTAAGGGAAATAC	..((((((.........)))))).......	-1.9			Target_1085_1114	GTATTTCCCTTAAATTCCATAATCAAGACT	..............................	0	ORF1ab
crRNA_1086_1115	TAGTCTTGATTATGGAATTTAAGGGAAATA	...((((((.........))))))......	-1.9			Target_1086_1115	TATTTCCCTTAAATTCCATAATCAAGACTA	..............................	0	ORF1ab
crRNA_1087_1116	ATAGTCTTGATTATGGAATTTAAGGGAAAT	....((((((.........)))))).....	-1.9			Target_1087_1116	ATTTCCCTTAAATTCCATAATCAAGACTAT	..............................	0	ORF1ab
crRNA_1088_1117	AATAGTCTTGATTATGGAATTTAAGGGAAA	.....((((((.........))))))....	-1.9			Target_1088_1117	TTTCCCTTAAATTCCATAATCAAGACTATT	..............................	0	ORF1ab
crRNA_1089_1118	GAATAGTCTTGATTATGGAATTTAAGGGAA	......((((((.........))))))...	-1.9			Target_1089_1118	TTCCCTTAAATTCCATAATCAAGACTATTC	..............................	0	ORF1ab
crRNA_1090_1119	TGAATAGTCTTGATTATGGAATTTAAGGGA	.......((((((.........))))))..	-1.9			Target_1090_1119	TCCCTTAAATTCCATAATCAAGACTATTCA	..............................	0	ORF1ab
crRNA_1091_1120	TTGAATAGTCTTGATTATGGAATTTAAGGG	........((((((.........)))))).	-1.9			Target_1091_1120	CCCTTAAATTCCATAATCAAGACTATTCAA	..............................	0	ORF1ab
crRNA_1092_1121	GTTGAATAGTCTTGATTATGGAATTTAAGG	..........(((((.........))))).	-1.6			Target_1092_1121	CCTTAAATTCCATAATCAAGACTATTCAAC	..............................	0	ORF1ab
crRNA_1093_1122	GGTTGAATAGTCTTGATTATGGAATTTAAG	..((((((..(((.......))))))))).	-1.1			Target_1093_1122	CTTAAATTCCATAATCAAGACTATTCAACC	..............................	0	ORF1ab
crRNA_1094_1123	TGGTTGAATAGTCTTGATTATGGAATTTAA	...((((((..(((.......)))))))))	-0.5			Target_1094_1123	TTAAATTCCATAATCAAGACTATTCAACCA	..............................	0	ORF1ab
crRNA_1095_1124	TTGGTTGAATAGTCTTGATTATGGAATTTA	.(((((((......))))))).........	-0.6			Target_1095_1124	TAAATTCCATAATCAAGACTATTCAACCAA	..............................	0	ORF1ab
crRNA_1096_1125	CTTGGTTGAATAGTCTTGATTATGGAATTT	(.(((((((......))))))).)......	-0.8			Target_1096_1125	AAATTCCATAATCAAGACTATTCAACCAAG	..............................	0	ORF1ab
crRNA_1097_1126	CCTTGGTTGAATAGTCTTGATTATGGAATT	((.(((((((......))))))).))....	-3.9			Target_1097_1126	AATTCCATAATCAAGACTATTCAACCAAGG	..............................	0	ORF1ab
crRNA_1098_1127	CCCTTGGTTGAATAGTCTTGATTATGGAAT	.((.(((((((......))))))).))...	-4.3			Target_1098_1127	ATTCCATAATCAAGACTATTCAACCAAGGG	..............................	0	ORF1ab
crRNA_1099_1128	ACCCTTGGTTGAATAGTCTTGATTATGGAA	..((.(((((((......))))))).))..	-4.3			Target_1099_1128	TTCCATAATCAAGACTATTCAACCAAGGGT	..............................	0	ORF1ab
crRNA_1100_1129	AACCCTTGGTTGAATAGTCTTGATTATGGA	...((.(((((((......))))))).)).	-4.3			Target_1100_1129	TCCATAATCAAGACTATTCAACCAAGGGTT	...................((((...))))	-0.8	ORF1ab
crRNA_1101_1130	CAACCCTTGGTTGAATAGTCTTGATTATGG	(((((...))))).................	-4.2			Target_1101_1130	CCATAATCAAGACTATTCAACCAAGGGTTG	.................(((((...)))))	-3.2	ORF1ab
crRNA_1102_1131	TCAACCCTTGGTTGAATAGTCTTGATTATG	((((((...))))))...............	-5.8			Target_1102_1131	CATAATCAAGACTATTCAACCAAGGGTTGA	...............((((((...))))))	-5.2	ORF1ab
crRNA_1103_1132	TTCAACCCTTGGTTGAATAGTCTTGATTAT	(((((((...))))))).............	-6.5			Target_1103_1132	ATAATCAAGACTATTCAACCAAGGGTTGAA	.............(((((((...)))))))	-6.2	ORF1ab
crRNA_1104_1133	TTTCAACCCTTGGTTGAATAGTCTTGATTA	.(((((((...)))))))............	-6.7			Target_1104_1133	TAATCAAGACTATTCAACCAAGGGTTGAAA	............(((((((...))))))).	-6.7	ORF1ab
crRNA_1105_1134	TTTTCAACCCTTGGTTGAATAGTCTTGATT	..(((((((...)))))))...........	-6.7			Target_1105_1134	AATCAAGACTATTCAACCAAGGGTTGAAAA	...........(((((((...)))))))..	-6.7	ORF1ab
crRNA_1106_1135	CTTTTCAACCCTTGGTTGAATAGTCTTGAT	((.(((((((...))))))).)).......	-7.6			Target_1106_1135	ATCAAGACTATTCAACCAAGGGTTGAAAAG	.......((.(((((((...))))))).))	-7.1	ORF1ab
crRNA_1107_1136	TCTTTTCAACCCTTGGTTGAATAGTCTTGA	.((.(((((((...))))))).))......	-7.7			Target_1107_1136	TCAAGACTATTCAACCAAGGGTTGAAAAGA	......((.(((((((...))))))).)).	-7.7	ORF1ab
crRNA_1108_1137	TTCTTTTCAACCCTTGGTTGAATAGTCTTG	..((.(((((((...))))))).)).....	-7.7			Target_1108_1137	CAAGACTATTCAACCAAGGGTTGAAAAGAA	.....((.(((((((...))))))).))..	-7.7	ORF1ab
crRNA_1109_1138	TTTCTTTTCAACCCTTGGTTGAATAGTCTT	...((.(((((((...))))))).))....	-7.7			Target_1109_1138	AAGACTATTCAACCAAGGGTTGAAAAGAAA	....((.(((((((...))))))).))...	-7.7	ORF1ab
crRNA_1110_1139	TTTTCTTTTCAACCCTTGGTTGAATAGTCT	....((.(((((((...))))))).))...	-7.7			Target_1110_1139	AGACTATTCAACCAAGGGTTGAAAAGAAAA	...((.(((((((...))))))).))....	-7.7	ORF1ab
crRNA_1111_1140	TTTTTCTTTTCAACCCTTGGTTGAATAGTC	.....((.(((((((...))))))).))..	-7.7			Target_1111_1140	GACTATTCAACCAAGGGTTGAAAAGAAAAA	..((.(((((((...))))))).)).....	-7.7	ORF1ab
crRNA_1112_1141	CTTTTTCTTTTCAACCCTTGGTTGAATAGT	......((.(((((((...))))))).)).	-7.7			Target_1112_1141	ACTATTCAACCAAGGGTTGAAAAGAAAAAG	.((.(((((((...))))))).))......	-7.7	ORF1ab
crRNA_1113_1142	GCTTTTTCTTTTCAACCCTTGGTTGAATAG	.......((.(((((((...))))))).))	-7.1			Target_1113_1142	CTATTCAACCAAGGGTTGAAAAGAAAAAGC	((.(((((((...))))))).)).......	-7.7	ORF1ab
crRNA_1114_1143	AGCTTTTTCTTTTCAACCCTTGGTTGAATA	...........(((((((...)))))))..	-6.7			Target_1114_1143	TATTCAACCAAGGGTTGAAAAGAAAAAGCT	..(((((((...)))))))...........	-6.7	ORF1ab
crRNA_1115_1144	AAGCTTTTTCTTTTCAACCCTTGGTTGAAT	............(((((((...))))))).	-6.7			Target_1115_1144	ATTCAACCAAGGGTTGAAAAGAAAAAGCTT	.(((((((...)))))))............	-6.7	ORF1ab
crRNA_1116_1145	CAAGCTTTTTCTTTTCAACCCTTGGTTGAA	.............(((((((...)))))))	-6.1			Target_1116_1145	TTCAACCAAGGGTTGAAAAGAAAAAGCTTG	(((((((...))))))).............	-6.7	ORF1ab
crRNA_1117_1146	TCAAGCTTTTTCTTTTCAACCCTTGGTTGA	...............((((((...))))))	-5.2			Target_1117_1146	TCAACCAAGGGTTGAAAAGAAAAAGCTTGA	((((((...))))))...............	-5.8	ORF1ab
crRNA_1118_1147	ATCAAGCTTTTTCTTTTCAACCCTTGGTTG	.................(((((...)))))	-3.2			Target_1118_1147	CAACCAAGGGTTGAAAAGAAAAAGCTTGAT	(((((...))))).................	-4.2	ORF1ab
crRNA_1119_1148	CATCAAGCTTTTTCTTTTCAACCCTTGGTT	.((((((..((........))..)))))).	-1.9			Target_1119_1148	AACCAAGGGTTGAAAAGAAAAAGCTTGATG	...((((..((........))..))))...	-2.3	ORF1ab
crRNA_1120_1149	CCATCAAGCTTTTTCTTTTCAACCCTTGGT	..((((((..((........))..))))))	-1.6			Target_1120_1149	ACCAAGGGTTGAAAAGAAAAAGCTTGATGG	.(((.(((((..........)))))..)))	-4	ORF1ab
crRNA_1121_1150	GCCATCAAGCTTTTTCTTTTCAACCCTTGG	.....((((..((........))..)))).	-0.4			Target_1121_1150	CCAAGGGTTGAAAAGAAAAAGCTTGATGGC	(((.(((((..........)))))..))).	-3.9	ORF1ab
crRNA_1122_1151	AGCCATCAAGCTTTTTCTTTTCAACCCTTG	(((......)))..................	-0.7			Target_1122_1151	CAAGGGTTGAAAAGAAAAAGCTTGATGGCT	..................((((....))))	-2.7	ORF1ab
crRNA_1123_1152	AAGCCATCAAGCTTTTTCTTTTCAACCCTT	((((......))))................	-1.6			Target_1123_1152	AAGGGTTGAAAAGAAAAAGCTTGATGGCTT	................(((((....)))))	-3.6	ORF1ab
crRNA_1124_1153	AAAGCCATCAAGCTTTTTCTTTTCAACCCT	(((((......)))))..............	-2.5			Target_1124_1153	AGGGTTGAAAAGAAAAAGCTTGATGGCTTT	..............((((((....))))))	-4.5	ORF1ab
crRNA_1125_1154	TAAAGCCATCAAGCTTTTTCTTTTCAACCC	.(((((......))))).............	-2.9			Target_1125_1154	GGGTTGAAAAGAAAAAGCTTGATGGCTTTA	.............((((((....)))))).	-5.2	ORF1ab
crRNA_1126_1155	ATAAAGCCATCAAGCTTTTTCTTTTCAACC	..(((((......)))))............	-2.9			Target_1126_1155	GGTTGAAAAGAAAAAGCTTGATGGCTTTAT	............((((((....))))))..	-5.2	ORF1ab
crRNA_1127_1156	CATAAAGCCATCAAGCTTTTTCTTTTCAAC	...(((((......)))))...........	-2.9			Target_1127_1156	GTTGAAAAGAAAAAGCTTGATGGCTTTATG	...........((((((....))))))...	-5.2	ORF1ab
crRNA_1128_1157	CCATAAAGCCATCAAGCTTTTTCTTTTCAA	....(((((......)))))..........	-2.9			Target_1128_1157	TTGAAAAGAAAAAGCTTGATGGCTTTATGG	..........((((((....))))))....	-5.2	ORF1ab
crRNA_1129_1158	CCCATAAAGCCATCAAGCTTTTTCTTTTCA	.....(((((......))))).........	-2.9			Target_1129_1158	TGAAAAGAAAAAGCTTGATGGCTTTATGGG	.........((((((....)))))).....	-5.2	ORF1ab
crRNA_1130_1159	ACCCATAAAGCCATCAAGCTTTTTCTTTTC	......(((((......)))))........	-2.9			Target_1130_1159	GAAAAGAAAAAGCTTGATGGCTTTATGGGT	........((((((....))))))......	-5.2	ORF1ab
crRNA_1131_1160	TACCCATAAAGCCATCAAGCTTTTTCTTTT	.......(((((......))))).......	-2.9			Target_1131_1160	AAAAGAAAAAGCTTGATGGCTTTATGGGTA	.......((((((....)))))).......	-5.2	ORF1ab
crRNA_1132_1161	CTACCCATAAAGCCATCAAGCTTTTTCTTT	........(((((......)))))......	-2.9			Target_1132_1161	AAAGAAAAAGCTTGATGGCTTTATGGGTAG	......((((((....))))))........	-5.2	ORF1ab
crRNA_1133_1162	TCTACCCATAAAGCCATCAAGCTTTTTCTT	.........(((((......))))).....	-2.9			Target_1133_1162	AAGAAAAAGCTTGATGGCTTTATGGGTAGA	.....((((((....)))))).........	-5.2	ORF1ab
crRNA_1134_1163	TTCTACCCATAAAGCCATCAAGCTTTTTCT	..........(((((......)))))....	-2.9			Target_1134_1163	AGAAAAAGCTTGATGGCTTTATGGGTAGAA	....((((((....))))))..........	-5.2	ORF1ab
crRNA_1135_1164	ATTCTACCCATAAAGCCATCAAGCTTTTTC	...........(((((......)))))...	-2.9			Target_1135_1164	GAAAAAGCTTGATGGCTTTATGGGTAGAAT	...((((((....))))))...........	-5.2	ORF1ab
crRNA_1136_1165	AATTCTACCCATAAAGCCATCAAGCTTTTT	............(((((......)))))..	-2.9			Target_1136_1165	AAAAAGCTTGATGGCTTTATGGGTAGAATT	..((((((....))))))............	-5.2	ORF1ab
crRNA_1137_1166	GAATTCTACCCATAAAGCCATCAAGCTTTT	.............(((((......))))).	-2.9			Target_1137_1166	AAAAGCTTGATGGCTTTATGGGTAGAATTC	.((((((....)))))).............	-5.2	ORF1ab
crRNA_1138_1167	CGAATTCTACCCATAAAGCCATCAAGCTTT	..............(((((......)))))	-2.6			Target_1138_1167	AAAGCTTGATGGCTTTATGGGTAGAATTCG	((((((....))))))..............	-4.9	ORF1ab
crRNA_1139_1168	TCGAATTCTACCCATAAAGCCATCAAGCTT	................((((......))))	-1.8			Target_1139_1168	AAGCTTGATGGCTTTATGGGTAGAATTCGA	(((((....)))))................	-3.4	ORF1ab
crRNA_1140_1169	ATCGAATTCTACCCATAAAGCCATCAAGCT	..................(((......)))	-0.9			Target_1140_1169	AGCTTGATGGCTTTATGGGTAGAATTCGAT	((((....))))..................	-2.5	ORF1ab
crRNA_1141_1170	GATCGAATTCTACCCATAAAGCCATCAAGC	..............................	0			Target_1141_1170	GCTTGATGGCTTTATGGGTAGAATTCGATC	(((....)))....................	-2	ORF1ab
crRNA_1142_1171	AGATCGAATTCTACCCATAAAGCCATCAAG	(((......)))..................	-0.5			Target_1142_1171	CTTGATGGCTTTATGGGTAGAATTCGATCT	.((((...((........))...))))...	-1.6	ORF1ab
crRNA_1143_1172	CAGATCGAATTCTACCCATAAAGCCATCAA	.(((......))).................	-0.6			Target_1143_1172	TTGATGGCTTTATGGGTAGAATTCGATCTG	((((...((........))...))))....	-1.4	ORF1ab
crRNA_1144_1173	ACAGATCGAATTCTACCCATAAAGCCATCA	..(((......)))................	-0.6			Target_1144_1173	TGATGGCTTTATGGGTAGAATTCGATCTGT	.(((.(..((........))..).)))...	-1.2	ORF1ab
crRNA_1145_1174	GACAGATCGAATTCTACCCATAAAGCCATC	...(((......)))...............	-0.6			Target_1145_1174	GATGGCTTTATGGGTAGAATTCGATCTGTC	(((.(..((........))..).)))....	-1.2	ORF1ab
crRNA_1146_1175	AGACAGATCGAATTCTACCCATAAAGCCAT	....(((......)))..............	-0.6			Target_1146_1175	ATGGCTTTATGGGTAGAATTCGATCTGTCT	..........(((((((......)))))))	-2.4	ORF1ab
crRNA_1147_1176	TAGACAGATCGAATTCTACCCATAAAGCCA	.....(((......))).............	-0.6			Target_1147_1176	TGGCTTTATGGGTAGAATTCGATCTGTCTA	........((((((((......))))))))	-3.5	ORF1ab
crRNA_1148_1177	ATAGACAGATCGAATTCTACCCATAAAGCC	......(((......)))............	-0.6			Target_1148_1177	GGCTTTATGGGTAGAATTCGATCTGTCTAT	......(((((((((......)))))))))	-4.5	ORF1ab
crRNA_1149_1178	GATAGACAGATCGAATTCTACCCATAAAGC	.......(((......)))...........	-0.6			Target_1149_1178	GCTTTATGGGTAGAATTCGATCTGTCTATC	.....(((((((((......))))))))).	-4.8	ORF1ab
crRNA_1150_1179	GGATAGACAGATCGAATTCTACCCATAAAG	((.((((..........)))).))......	-3.3			Target_1150_1179	CTTTATGGGTAGAATTCGATCTGTCTATCC	......(((((((..........)))))))	-5.8	ORF1ab
crRNA_1151_1180	TGGATAGACAGATCGAATTCTACCCATAAA	(((.((((..........)))).)))....	-3.8			Target_1151_1180	TTTATGGGTAGAATTCGATCTGTCTATCCA	....((((((((..........))))))))	-7.7	ORF1ab
crRNA_1152_1181	CTGGATAGACAGATCGAATTCTACCCATAA	.(((.((((..........)))).)))...	-4			Target_1152_1181	TTATGGGTAGAATTCGATCTGTCTATCCAG	...((((((((..........)))))))).	-8.2	ORF1ab
crRNA_1153_1182	ACTGGATAGACAGATCGAATTCTACCCATA	..(((.((((..........)))).)))..	-4			Target_1153_1182	TATGGGTAGAATTCGATCTGTCTATCCAGT	..((((((((..........))))))))..	-8.2	ORF1ab
crRNA_1154_1183	AACTGGATAGACAGATCGAATTCTACCCAT	...(((.((((..........)))).))).	-4			Target_1154_1183	ATGGGTAGAATTCGATCTGTCTATCCAGTT	.((((((((..........))))))))...	-8.2	ORF1ab
crRNA_1155_1184	CAACTGGATAGACAGATCGAATTCTACCCA	....(((.((((..........)))).)))	-3.3			Target_1155_1184	TGGGTAGAATTCGATCTGTCTATCCAGTTG	((((((((..........))))))))....	-8.2	ORF1ab
crRNA_1156_1185	GCAACTGGATAGACAGATCGAATTCTACCC	....(((......)))..............	-2.4			Target_1156_1185	GGGTAGAATTCGATCTGTCTATCCAGTTGC	(((((((..........)))))))......	-7.5	ORF1ab
crRNA_1157_1186	CGCAACTGGATAGACAGATCGAATTCTACC	.....(((......))).............	-2.4			Target_1157_1186	GGTAGAATTCGATCTGTCTATCCAGTTGCG	((((((..........))))))........	-3.3	ORF1ab
crRNA_1158_1187	ACGCAACTGGATAGACAGATCGAATTCTAC	......(((......)))............	-2.4			Target_1158_1187	GTAGAATTCGATCTGTCTATCCAGTTGCGT	........(((.(((......))))))...	-1.4	ORF1ab
crRNA_1159_1188	GACGCAACTGGATAGACAGATCGAATTCTA	.......(((......)))...........	-2.4			Target_1159_1188	TAGAATTCGATCTGTCTATCCAGTTGCGTC	.......(((.(((......))))))....	-1.4	ORF1ab
crRNA_1160_1189	TGACGCAACTGGATAGACAGATCGAATTCT	........(((......)))..........	-2.4			Target_1160_1189	AGAATTCGATCTGTCTATCCAGTTGCGTCA	.((...(((.(((......))))))..)).	-1.5	ORF1ab
crRNA_1161_1190	GTGACGCAACTGGATAGACAGATCGAATTC	.........(((......))).........	-2.4			Target_1161_1190	GAATTCGATCTGTCTATCCAGTTGCGTCAC	((...(((.(((......))))))..))..	-1.7	ORF1ab
crRNA_1162_1191	GGTGACGCAACTGGATAGACAGATCGAATT	..........(((......)))........	-2.4			Target_1162_1191	AATTCGATCTGTCTATCCAGTTGCGTCACC	....(((.(((......)))))).......	-1.4	ORF1ab
crRNA_1163_1192	TGGTGACGCAACTGGATAGACAGATCGAAT	...........(((......))).......	-2.4			Target_1163_1192	ATTCGATCTGTCTATCCAGTTGCGTCACCA	...(((.(((......))))))........	-1.4	ORF1ab
crRNA_1164_1193	TTGGTGACGCAACTGGATAGACAGATCGAA	............(((......)))......	-2.4			Target_1164_1193	TTCGATCTGTCTATCCAGTTGCGTCACCAA	..(((.(((......)))))).........	-1.4	ORF1ab
crRNA_1165_1194	TTTGGTGACGCAACTGGATAGACAGATCGA	.............(((......))).....	-2.4			Target_1165_1194	TCGATCTGTCTATCCAGTTGCGTCACCAAA	.(((.(((......))))))..........	-1.4	ORF1ab
crRNA_1166_1195	ATTTGGTGACGCAACTGGATAGACAGATCG	(((((((......)))))))..........	-3.2			Target_1166_1195	CGATCTGTCTATCCAGTTGCGTCACCAAAT	(((.(((......))))))...........	-1.3	ORF1ab
crRNA_1167_1196	CATTTGGTGACGCAACTGGATAGACAGATC	.(((((((......))))))).........	-3.3			Target_1167_1196	GATCTGTCTATCCAGTTGCGTCACCAAATG	((((((......)))....)))........	-1.2	ORF1ab
crRNA_1168_1197	TCATTTGGTGACGCAACTGGATAGACAGAT	(((((((((......))))))).)).....	-3.7			Target_1168_1197	ATCTGTCTATCCAGTTGCGTCACCAAATGA	..(((......)))................	-0.5	ORF1ab
crRNA_1169_1198	TTCATTTGGTGACGCAACTGGATAGACAGA	.(((((((((......))))))).))....	-3.9			Target_1169_1198	TCTGTCTATCCAGTTGCGTCACCAAATGAA	.(((......))).................	-0.5	ORF1ab
crRNA_1170_1199	ATTCATTTGGTGACGCAACTGGATAGACAG	(((((.(((......))).)))))......	-4.1			Target_1170_1199	CTGTCTATCCAGTTGCGTCACCAAATGAAT	(((......)))..................	-0.4	ORF1ab
crRNA_1171_1200	CATTCATTTGGTGACGCAACTGGATAGACA	.(((((.(((......))).))))).....	-4.2			Target_1171_1200	TGTCTATCCAGTTGCGTCACCAAATGAATG	..............................	0	ORF1ab
crRNA_1172_1201	GCATTCATTTGGTGACGCAACTGGATAGAC	..(((((.(((......))).)))))....	-4.2			Target_1172_1201	GTCTATCCAGTTGCGTCACCAAATGAATGC	............((((((.....)).))))	-1.3	ORF1ab
crRNA_1173_1202	TGCATTCATTTGGTGACGCAACTGGATAGA	...(((((.(((......))).)))))...	-4.2			Target_1173_1202	TCTATCCAGTTGCGTCACCAAATGAATGCA	..........(((((((.....)).)))))	-3.1	ORF1ab
crRNA_1174_1203	TTGCATTCATTTGGTGACGCAACTGGATAG	....(((((.(((......))).)))))..	-4.2			Target_1174_1203	CTATCCAGTTGCGTCACCAAATGAATGCAA	........((((((((.....)).))))))	-4	ORF1ab
crRNA_1175_1204	GTTGCATTCATTTGGTGACGCAACTGGATA	(((((..((((...)))).)))))......	-6.8			Target_1175_1204	TATCCAGTTGCGTCACCAAATGAATGCAAC	......(((((((((.....)).)))))))	-6.7	ORF1ab
crRNA_1176_1205	GGTTGCATTCATTTGGTGACGCAACTGGAT	((((((..((((...)))).))))))....	-7.9			Target_1176_1205	ATCCAGTTGCGTCACCAAATGAATGCAACC	.....(((((((((.....)).))))))).	-7.5	ORF1ab
crRNA_1177_1206	TGGTTGCATTCATTTGGTGACGCAACTGGA	.((((((..((((...)))).))))))...	-8			Target_1177_1206	TCCAGTTGCGTCACCAAATGAATGCAACCA	....(((((((((.....)).)))))))..	-7.5	ORF1ab
crRNA_1178_1207	TTGGTTGCATTCATTTGGTGACGCAACTGG	..((((((..((((...)))).))))))..	-8			Target_1178_1207	CCAGTTGCGTCACCAAATGAATGCAACCAA	...(((((((((.....)).)))))))...	-7.5	ORF1ab
crRNA_1179_1208	TTTGGTTGCATTCATTTGGTGACGCAACTG	...((((((..((((...)))).)))))).	-8			Target_1179_1208	CAGTTGCGTCACCAAATGAATGCAACCAAA	..(((((((((.....)).)))))))....	-7.5	ORF1ab
crRNA_1180_1209	ATTTGGTTGCATTCATTTGGTGACGCAACT	....((((((..((((...)))).))))))	-7.4			Target_1180_1209	AGTTGCGTCACCAAATGAATGCAACCAAAT	.(((((((((.....)).))))))).....	-7.5	ORF1ab
crRNA_1181_1210	CATTTGGTTGCATTCATTTGGTGACGCAAC	......(((((..((((...)))).)))))	-5.6			Target_1181_1210	GTTGCGTCACCAAATGAATGCAACCAAATG	(((((((((.....)).)))))))......	-7.3	ORF1ab
crRNA_1182_1211	ACATTTGGTTGCATTCATTTGGTGACGCAA	........((((..((((...)))).))))	-3.1			Target_1182_1211	TTGCGTCACCAAATGAATGCAACCAAATGT	((((((((.....)).))))))........	-4.3	ORF1ab
crRNA_1183_1212	CACATTTGGTTGCATTCATTTGGTGACGCA	(((...(((......)))....))).....	-2.6			Target_1183_1212	TGCGTCACCAAATGAATGCAACCAAATGTG	(((((((.....)).)))))..........	-3.7	ORF1ab
crRNA_1184_1213	GCACATTTGGTTGCATTCATTTGGTGACGC	((.((..(((......)))..)))).....	-2.9			Target_1184_1213	GCGTCACCAAATGAATGCAACCAAATGTGC	((((((.....)).))))............	-3	ORF1ab
crRNA_1185_1214	GGCACATTTGGTTGCATTCATTTGGTGACG	.((.((..(((......)))..))))....	-3			Target_1185_1214	CGTCACCAAATGAATGCAACCAAATGTGCC	...............(((........))).	-1.1	ORF1ab
crRNA_1186_1215	AGGCACATTTGGTTGCATTCATTTGGTGAC	..((.((..(((......)))..))))...	-3			Target_1186_1215	GTCACCAAATGAATGCAACCAAATGTGCCT	..............(((........)))..	-1.1	ORF1ab
crRNA_1187_1216	AAGGCACATTTGGTTGCATTCATTTGGTGA	...((.((..(((......)))..))))..	-3			Target_1187_1216	TCACCAAATGAATGCAACCAAATGTGCCTT	.............(((........)))...	-1.1	ORF1ab
crRNA_1188_1217	AAAGGCACATTTGGTTGCATTCATTTGGTG	....((.((..(((......)))..)))).	-3			Target_1188_1217	CACCAAATGAATGCAACCAAATGTGCCTTT	............(((........)))....	-1.1	ORF1ab
crRNA_1189_1218	GAAAGGCACATTTGGTTGCATTCATTTGGT	(((..(((........))).))).......	-3.3			Target_1189_1218	ACCAAATGAATGCAACCAAATGTGCCTTTC	.......(((.(((........)))..)))	-1.4	ORF1ab
crRNA_1190_1219	TGAAAGGCACATTTGGTTGCATTCATTTGG	((((..(((........))).)))).....	-3.8			Target_1190_1219	CCAAATGAATGCAACCAAATGTGCCTTTCA	.....((((.(((........)))..))))	-3.3	ORF1ab
crRNA_1191_1220	TTGAAAGGCACATTTGGTTGCATTCATTTG	.((((..(((........))).))))....	-4			Target_1191_1220	CAAATGAATGCAACCAAATGTGCCTTTCAA	....((((.(((........)))..)))).	-3.8	ORF1ab
crRNA_1192_1221	GTTGAAAGGCACATTTGGTTGCATTCATTT	..((((..(((........))).))))...	-4			Target_1192_1221	AAATGAATGCAACCAAATGTGCCTTTCAAC	...((((.(((........)))..))))..	-3.8	ORF1ab
crRNA_1193_1222	AGTTGAAAGGCACATTTGGTTGCATTCATT	...((((..(((........))).))))..	-4			Target_1193_1222	AATGAATGCAACCAAATGTGCCTTTCAACT	..((((.(((........)))..))))...	-3.8	ORF1ab
crRNA_1194_1223	GAGTTGAAAGGCACATTTGGTTGCATTCAT	....((((..(((........))).)))).	-4			Target_1194_1223	ATGAATGCAACCAAATGTGCCTTTCAACTC	.((((.(((........)))..))))....	-3.8	ORF1ab
crRNA_1195_1224	AGAGTTGAAAGGCACATTTGGTTGCATTCA	.....((((..(((........))).))))	-3.4			Target_1195_1224	TGAATGCAACCAAATGTGCCTTTCAACTCT	((((.(((........)))..)))).....	-3.8	ORF1ab
crRNA_1196_1225	GAGAGTTGAAAGGCACATTTGGTTGCATTC	............(((........)))....	-1.6			Target_1196_1225	GAATGCAACCAAATGTGCCTTTCAACTCTC	(((.(((........)))..))).......	-3.1	ORF1ab
crRNA_1197_1226	TGAGAGTTGAAAGGCACATTTGGTTGCATT	.............(((........)))...	-1.6			Target_1197_1226	AATGCAACCAAATGTGCCTTTCAACTCTCA	...(((........))).............	-1.1	ORF1ab
crRNA_1198_1227	ATGAGAGTTGAAAGGCACATTTGGTTGCAT	..............(((........)))..	-1.6			Target_1198_1227	ATGCAACCAAATGTGCCTTTCAACTCTCAT	..(((........)))..............	-1.1	ORF1ab
crRNA_1199_1228	CATGAGAGTTGAAAGGCACATTTGGTTGCA	...............(((........))).	-1.6			Target_1199_1228	TGCAACCAAATGTGCCTTTCAACTCTCATG	.(((........)))...............	-1.1	ORF1ab
crRNA_1200_1229	TCATGAGAGTTGAAAGGCACATTTGGTTGC	................(((........)))	-0.2			Target_1200_1229	GCAACCAAATGTGCCTTTCAACTCTCATGA	(((........)))................	-1.1	ORF1ab
crRNA_1201_1230	TTCATGAGAGTTGAAAGGCACATTTGGTTG	((((.......))))...............	-0.9			Target_1201_1230	CAACCAAATGTGCCTTTCAACTCTCATGAA	..............................	0	ORF1ab
crRNA_1202_1231	CTTCATGAGAGTTGAAAGGCACATTTGGTT	.((((.......))))..............	-1.1			Target_1202_1231	AACCAAATGTGCCTTTCAACTCTCATGAAG	..............((((.......)))).	-0.2	ORF1ab
crRNA_1203_1232	ACTTCATGAGAGTTGAAAGGCACATTTGGT	..((((.......)))).............	-1.1			Target_1203_1232	ACCAAATGTGCCTTTCAACTCTCATGAAGT	............(((((.......))))).	-0.6	ORF1ab
crRNA_1204_1233	CACTTCATGAGAGTTGAAAGGCACATTTGG	...((((.......))))............	-1.1			Target_1204_1233	CCAAATGTGCCTTTCAACTCTCATGAAGTG	...........(((((.......)))))..	-0.6	ORF1ab
crRNA_1205_1234	ACACTTCATGAGAGTTGAAAGGCACATTTG	....((((.......))))...........	-1.1			Target_1205_1234	CAAATGTGCCTTTCAACTCTCATGAAGTGT	.......((.(((((.......))))).))	-1.3	ORF1ab
crRNA_1206_1235	CACACTTCATGAGAGTTGAAAGGCACATTT	.....((((.......))))..........	-1.1			Target_1206_1235	AAATGTGCCTTTCAACTCTCATGAAGTGTG	......((.(((((.......))))).)).	-1.9	ORF1ab
crRNA_1207_1236	TCACACTTCATGAGAGTTGAAAGGCACATT	(((.((((.....)))))))..........	-2			Target_1207_1236	AATGTGCCTTTCAACTCTCATGAAGTGTGA	.....((.(((((.......))))).))..	-1.9	ORF1ab
crRNA_1208_1237	ATCACACTTCATGAGAGTTGAAAGGCACAT	.(((.((((.....))))))).........	-2			Target_1208_1237	ATGTGCCTTTCAACTCTCATGAAGTGTGAT	....((.(((((.......))))).))...	-1.9	ORF1ab
crRNA_1209_1238	GATCACACTTCATGAGAGTTGAAAGGCACA	..(((.((((.....)))))))........	-2			Target_1209_1238	TGTGCCTTTCAACTCTCATGAAGTGTGATC	...((.(((((.......))))).))....	-1.9	ORF1ab
crRNA_1210_1239	TGATCACACTTCATGAGAGTTGAAAGGCAC	...(((.((((.....))))))).......	-2			Target_1210_1239	GTGCCTTTCAACTCTCATGAAGTGTGATCA	..((.(((((.......))))).)).....	-1.9	ORF1ab
crRNA_1211_1240	ATGATCACACTTCATGAGAGTTGAAAGGCA	....(((.((((.....)))))))......	-2			Target_1211_1240	TGCCTTTCAACTCTCATGAAGTGTGATCAT	.((.(((((.......))))).))......	-1.9	ORF1ab
crRNA_1212_1241	AATGATCACACTTCATGAGAGTTGAAAGGC	.....(((.((((.....))))))).....	-2			Target_1212_1241	GCCTTTCAACTCTCATGAAGTGTGATCATT	((.(((((.......))))).)).......	-1.8	ORF1ab
crRNA_1213_1242	CAATGATCACACTTCATGAGAGTTGAAAGG	((((..(((.......)))..)))).....	-3.9			Target_1213_1242	CCTTTCAACTCTCATGAAGTGTGATCATTG	....(((((((....).))).)))......	-1.3	ORF1ab
crRNA_1214_1243	ACAATGATCACACTTCATGAGAGTTGAAAG	.((((..(((.......)))..))))....	-3.9			Target_1214_1243	CTTTCAACTCTCATGAAGTGTGATCATTGT	...(((((((....).))).))).......	-1.3	ORF1ab
crRNA_1215_1244	CACAATGATCACACTTCATGAGAGTTGAAA	..((((..(((.......)))..))))...	-3.9			Target_1215_1244	TTTCAACTCTCATGAAGTGTGATCATTGTG	..(((((((....).))).)))........	-1.3	ORF1ab
crRNA_1216_1245	CCACAATGATCACACTTCATGAGAGTTGAA	...((((..(((.......)))..))))..	-3.9			Target_1216_1245	TTCAACTCTCATGAAGTGTGATCATTGTGG	.(((((((....).))).))).........	-1.3	ORF1ab
crRNA_1217_1246	ACCACAATGATCACACTTCATGAGAGTTGA	....((((..(((.......)))..)))).	-3.9			Target_1217_1246	TCAACTCTCATGAAGTGTGATCATTGTGGT	.......((((..((((....)))))))).	-1.6	ORF1ab
crRNA_1218_1247	CACCACAATGATCACACTTCATGAGAGTTG	.....((((..(((.......)))..))))	-3.3			Target_1218_1247	CAACTCTCATGAAGTGTGATCATTGTGGTG	......((((..((((....))))))))..	-1.6	ORF1ab
crRNA_1219_1248	TCACCACAATGATCACACTTCATGAGAGTT	........((((.......)))).......	-1.4			Target_1219_1248	AACTCTCATGAAGTGTGATCATTGTGGTGA	.....((((.(((((....)))).).))))	-3.4	ORF1ab
crRNA_1220_1249	TTCACCACAATGATCACACTTCATGAGAGT	.........((((.......))))......	-1.4			Target_1220_1249	ACTCTCATGAAGTGTGATCATTGTGGTGAA	....((((.(((((....)))).).)))).	-4.3	ORF1ab
crRNA_1221_1250	TTTCACCACAATGATCACACTTCATGAGAG	..........((((.......)))).....	-1.4			Target_1221_1250	CTCTCATGAAGTGTGATCATTGTGGTGAAA	...((((.(((((....)))).).))))..	-4.3	ORF1ab
crRNA_1222_1251	GTTTCACCACAATGATCACACTTCATGAGA	...........((((.......))))....	-1.4			Target_1222_1251	TCTCATGAAGTGTGATCATTGTGGTGAAAC	..((((.(((((....)))).).))))...	-4.3	ORF1ab
crRNA_1223_1252	AGTTTCACCACAATGATCACACTTCATGAG	............((((.......))))...	-1.4			Target_1223_1252	CTCATGAAGTGTGATCATTGTGGTGAAACT	.((((.(((((....)))).).))))....	-4.3	ORF1ab
crRNA_1224_1253	AAGTTTCACCACAATGATCACACTTCATGA	.............((((.......))))..	-1.4			Target_1224_1253	TCATGAAGTGTGATCATTGTGGTGAAACTT	((((.(((((....)))).).)))).....	-4.1	ORF1ab
crRNA_1225_1254	GAAGTTTCACCACAATGATCACACTTCATG	(((((.(((......)))....)))))...	-3.3			Target_1225_1254	CATGAAGTGTGATCATTGTGGTGAAACTTC	...(((((.(.((((...)))).).)))))	-5.5	ORF1ab
crRNA_1226_1255	TGAAGTTTCACCACAATGATCACACTTCAT	((((((.(((......)))....)))))).	-3.8			Target_1226_1255	ATGAAGTGTGATCATTGTGGTGAAACTTCA	.((((((.(.((((...)))).).))))))	-7.4	ORF1ab
crRNA_1227_1256	ATGAAGTTTCACCACAATGATCACACTTCA	.((((((.(((......)))....))))))	-3.5			Target_1227_1256	TGAAGTGTGATCATTGTGGTGAAACTTCAT	((((((.(.((((...)))).).)))))).	-7.7	ORF1ab
crRNA_1228_1257	CATGAAGTTTCACCACAATGATCACACTTC	...(((((.(((......)))....)))))	-1.6			Target_1228_1257	GAAGTGTGATCATTGTGGTGAAACTTCATG	(((((.(.((((...)))).).)))))...	-7.2	ORF1ab
crRNA_1229_1258	CCATGAAGTTTCACCACAATGATCACACTT	..............................	0			Target_1229_1258	AAGTGTGATCATTGTGGTGAAACTTCATGG	((((.(.((((...)))).).)))).....	-2.7	ORF1ab
crRNA_1230_1259	GCCATGAAGTTTCACCACAATGATCACACT	..............................	0			Target_1230_1259	AGTGTGATCATTGTGGTGAAACTTCATGGC	((((....))))((.((((....)))).))	-4.3	ORF1ab
crRNA_1231_1260	TGCCATGAAGTTTCACCACAATGATCACAC	..............................	0			Target_1231_1260	GTGTGATCATTGTGGTGAAACTTCATGGCA	..........(((.((((....)))).)))	-5.8	ORF1ab
crRNA_1232_1261	CTGCCATGAAGTTTCACCACAATGATCACA	..............................	0			Target_1232_1261	TGTGATCATTGTGGTGAAACTTCATGGCAG	.........(((.((((....)))).))).	-6.6	ORF1ab
crRNA_1233_1262	TCTGCCATGAAGTTTCACCACAATGATCAC	..............................	0			Target_1233_1262	GTGATCATTGTGGTGAAACTTCATGGCAGA	........(((.((((....)))).)))..	-6.6	ORF1ab
crRNA_1234_1263	GTCTGCCATGAAGTTTCACCACAATGATCA	..............................	0			Target_1234_1263	TGATCATTGTGGTGAAACTTCATGGCAGAC	.......(((.((((....)))).)))...	-6.6	ORF1ab
crRNA_1235_1264	CGTCTGCCATGAAGTTTCACCACAATGATC	..............................	0			Target_1235_1264	GATCATTGTGGTGAAACTTCATGGCAGACG	......(((.((((....)))).)))....	-6.6	ORF1ab
crRNA_1236_1265	CCGTCTGCCATGAAGTTTCACCACAATGAT	.(((.((...(((....)))...)))))..	-0.2			Target_1236_1265	ATCATTGTGGTGAAACTTCATGGCAGACGG	.....(((.((((....)))).))).....	-6.6	ORF1ab
crRNA_1237_1266	CCCGTCTGCCATGAAGTTTCACCACAATGA	..(((.((...(((....)))...))))).	-0.2			Target_1237_1266	TCATTGTGGTGAAACTTCATGGCAGACGGG	....(((.((((....)))).)))......	-6.6	ORF1ab
crRNA_1238_1267	GCCCGTCTGCCATGAAGTTTCACCACAATG	..............................	0			Target_1238_1267	CATTGTGGTGAAACTTCATGGCAGACGGGC	...(((.((((....)))).))).......	-6.6	ORF1ab
crRNA_1239_1268	CGCCCGTCTGCCATGAAGTTTCACCACAAT	..............................	0			Target_1239_1268	ATTGTGGTGAAACTTCATGGCAGACGGGCG	..(((.((((....)))).)))........	-6.6	ORF1ab
crRNA_1240_1269	TCGCCCGTCTGCCATGAAGTTTCACCACAA	..............................	0			Target_1240_1269	TTGTGGTGAAACTTCATGGCAGACGGGCGA	((((.((((....)))).))))........	-7	ORF1ab
crRNA_1241_1270	ATCGCCCGTCTGCCATGAAGTTTCACCACA	..............................	0			Target_1241_1270	TGTGGTGAAACTTCATGGCAGACGGGCGAT	(((.((((....)))).)))..........	-6.4	ORF1ab
crRNA_1242_1271	AATCGCCCGTCTGCCATGAAGTTTCACCAC	..............................	0			Target_1242_1271	GTGGTGAAACTTCATGGCAGACGGGCGATT	((.((((....)))).))............	-5.7	ORF1ab
crRNA_1243_1272	AAATCGCCCGTCTGCCATGAAGTTTCACCA	..............................	0			Target_1243_1272	TGGTGAAACTTCATGGCAGACGGGCGATTT	..((((....)))).((......)).....	-2.1	ORF1ab
crRNA_1244_1273	AAAATCGCCCGTCTGCCATGAAGTTTCACC	..............................	0			Target_1244_1273	GGTGAAACTTCATGGCAGACGGGCGATTTT	.((((....)))).((......))......	-2.1	ORF1ab
crRNA_1245_1274	CAAAATCGCCCGTCTGCCATGAAGTTTCAC	..............................	0			Target_1245_1274	GTGAAACTTCATGGCAGACGGGCGATTTTG	((((....)))).((......)).......	-2	ORF1ab
crRNA_1246_1275	ACAAAATCGCCCGTCTGCCATGAAGTTTCA	..............................	0			Target_1246_1275	TGAAACTTCATGGCAGACGGGCGATTTTGT	.........((.((......)).)).....	-2	ORF1ab
crRNA_1247_1276	AACAAAATCGCCCGTCTGCCATGAAGTTTC	..............................	0			Target_1247_1276	GAAACTTCATGGCAGACGGGCGATTTTGTT	..(((...((.((......)).))...)))	-2.7	ORF1ab
crRNA_1248_1277	TAACAAAATCGCCCGTCTGCCATGAAGTTT	.(((...((.((......)).))...))).	-0.1			Target_1248_1277	AAACTTCATGGCAGACGGGCGATTTTGTTA	.(((...((.((......)).))...))).	-3.4	ORF1ab
crRNA_1249_1278	TTAACAAAATCGCCCGTCTGCCATGAAGTT	..............................	0			Target_1249_1278	AACTTCATGGCAGACGGGCGATTTTGTTAA	(((...((.((......)).))...)))..	-3.1	ORF1ab
crRNA_1250_1279	TTTAACAAAATCGCCCGTCTGCCATGAAGT	..............................	0			Target_1250_1279	ACTTCATGGCAGACGGGCGATTTTGTTAAA	......(((((((........)))))))..	-3	ORF1ab
crRNA_1251_1280	CTTTAACAAAATCGCCCGTCTGCCATGAAG	..............................	0			Target_1251_1280	CTTCATGGCAGACGGGCGATTTTGTTAAAG	.....(((((((........)))))))...	-3	ORF1ab
crRNA_1252_1281	GCTTTAACAAAATCGCCCGTCTGCCATGAA	..............................	0			Target_1252_1281	TTCATGGCAGACGGGCGATTTTGTTAAAGC	....(((((((........)))))))....	-3	ORF1ab
crRNA_1253_1282	GGCTTTAACAAAATCGCCCGTCTGCCATGA	(((....................)))....	-3.3			Target_1253_1282	TCATGGCAGACGGGCGATTTTGTTAAAGCC	....(((.(((((......)))))...)))	-4.2	ORF1ab
crRNA_1254_1283	TGGCTTTAACAAAATCGCCCGTCTGCCATG	((((....................))))..	-3.8			Target_1254_1283	CATGGCAGACGGGCGATTTTGTTAAAGCCA	..((((.(((((......)))))...))))	-6.1	ORF1ab
crRNA_1255_1284	GTGGCTTTAACAAAATCGCCCGTCTGCCAT	(((((....................)))))	-4.6			Target_1255_1284	ATGGCAGACGGGCGATTTTGTTAAAGCCAC	.((((.(((((......)))))...)))).	-6.4	ORF1ab
crRNA_1256_1285	AGTGGCTTTAACAAAATCGCCCGTCTGCCA	..((((....................))))	-3.4			Target_1256_1285	TGGCAGACGGGCGATTTTGTTAAAGCCACT	((((.(((((......)))))...))))..	-6.3	ORF1ab
crRNA_1257_1286	AAGTGGCTTTAACAAAATCGCCCGTCTGCC	..(.(((............)))).......	-2.3			Target_1257_1286	GGCAGACGGGCGATTTTGTTAAAGCCACTT	(((.(((((......)))))...)))....	-5.9	ORF1ab
crRNA_1258_1287	CAAGTGGCTTTAACAAAATCGCCCGTCTGC	...(.(((............))))......	-2.3			Target_1258_1287	GCAGACGGGCGATTTTGTTAAAGCCACTTG	.......(((............))).....	-3.7	ORF1ab
crRNA_1259_1288	GCAAGTGGCTTTAACAAAATCGCCCGTCTG	....(.(((............)))).....	-2.3			Target_1259_1288	CAGACGGGCGATTTTGTTAAAGCCACTTGC	......(((............)))......	-3.7	ORF1ab
crRNA_1260_1289	CGCAAGTGGCTTTAACAAAATCGCCCGTCT	.....(.(((............))))....	-2.3			Target_1260_1289	AGACGGGCGATTTTGTTAAAGCCACTTGCG	.....(((............))).......	-3.7	ORF1ab
crRNA_1261_1290	TCGCAAGTGGCTTTAACAAAATCGCCCGTC	......(.(((............))))...	-2.3			Target_1261_1290	GACGGGCGATTTTGTTAAAGCCACTTGCGA	....(((............)))........	-3.7	ORF1ab
crRNA_1262_1291	TTCGCAAGTGGCTTTAACAAAATCGCCCGT	.......(.(((............))))..	-2.3			Target_1262_1291	ACGGGCGATTTTGTTAAAGCCACTTGCGAA	...(((............))).........	-3.7	ORF1ab
crRNA_1263_1292	ATTCGCAAGTGGCTTTAACAAAATCGCCCG	........(.(((............)))).	-2.3			Target_1263_1292	CGGGCGATTTTGTTAAAGCCACTTGCGAAT	..(((............)))..........	-3.7	ORF1ab
crRNA_1264_1293	AATTCGCAAGTGGCTTTAACAAAATCGCCC	...........(((............))).	-2.2			Target_1264_1293	GGGCGATTTTGTTAAAGCCACTTGCGAATT	.(((............)))...........	-3.7	ORF1ab
crRNA_1265_1294	AAATTCGCAAGTGGCTTTAACAAAATCGCC	............(((............)))	-1.4			Target_1265_1294	GGCGATTTTGTTAAAGCCACTTGCGAATTT	(((............)))............	-4	ORF1ab
crRNA_1266_1295	AAAATTCGCAAGTGGCTTTAACAAAATCGC	.......((.....))..............	-0.5			Target_1266_1295	GCGATTTTGTTAAAGCCACTTGCGAATTTT	((((....((....))...)))).......	-1.5	ORF1ab
crRNA_1267_1296	CAAAATTCGCAAGTGGCTTTAACAAAATCG	........((.....)).............	-0.5			Target_1267_1296	CGATTTTGTTAAAGCCACTTGCGAATTTTG	....(((((...........))))).....	-0.7	ORF1ab
crRNA_1268_1297	ACAAAATTCGCAAGTGGCTTTAACAAAATC	.........((.....))............	-0.5			Target_1268_1297	GATTTTGTTAAAGCCACTTGCGAATTTTGT	...(((((...........)))))......	-0.7	ORF1ab
crRNA_1269_1298	CACAAAATTCGCAAGTGGCTTTAACAAAAT	(((...........))).............	-0.5			Target_1269_1298	ATTTTGTTAAAGCCACTTGCGAATTTTGTG	..(((((...........))))).......	-0.7	ORF1ab
crRNA_1270_1299	CCACAAAATTCGCAAGTGGCTTTAACAAAA	((((...........))))...........	-2.9			Target_1270_1299	TTTTGTTAAAGCCACTTGCGAATTTTGTGG	...........((((...........))))	-3.3	ORF1ab
crRNA_1271_1300	GCCACAAAATTCGCAAGTGGCTTTAACAAA	(((((...........))))).........	-7.1			Target_1271_1300	TTTGTTAAAGCCACTTGCGAATTTTGTGGC	.........(((((...........)))))	-6.7	ORF1ab
crRNA_1272_1301	TGCCACAAAATTCGCAAGTGGCTTTAACAA	.(((((...........)))))........	-7.1			Target_1272_1301	TTGTTAAAGCCACTTGCGAATTTTGTGGCA	........(((((...........))))).	-8	ORF1ab
crRNA_1273_1302	GTGCCACAAAATTCGCAAGTGGCTTTAACA	..(((((...........))))).......	-7.1			Target_1273_1302	TGTTAAAGCCACTTGCGAATTTTGTGGCAC	.......(((((...........)))))..	-8	ORF1ab
crRNA_1274_1303	AGTGCCACAAAATTCGCAAGTGGCTTTAAC	...(((((...........)))))......	-7.1			Target_1274_1303	GTTAAAGCCACTTGCGAATTTTGTGGCACT	......(((((...........)))))...	-8	ORF1ab
crRNA_1275_1304	CAGTGCCACAAAATTCGCAAGTGGCTTTAA	....(((((...........))))).....	-7.1			Target_1275_1304	TTAAAGCCACTTGCGAATTTTGTGGCACTG	.....(((((...........)))))....	-8	ORF1ab
crRNA_1276_1305	TCAGTGCCACAAAATTCGCAAGTGGCTTTA	.....(((((...........)))))....	-7.1			Target_1276_1305	TAAAGCCACTTGCGAATTTTGTGGCACTGA	....(((((...........))))).....	-8	ORF1ab
crRNA_1277_1306	CTCAGTGCCACAAAATTCGCAAGTGGCTTT	......(((((...........)))))...	-7.1			Target_1277_1306	AAAGCCACTTGCGAATTTTGTGGCACTGAG	...(((((...........)))))......	-8	ORF1ab
crRNA_1278_1307	TCTCAGTGCCACAAAATTCGCAAGTGGCTT	.......(((((...........)))))..	-7.1			Target_1278_1307	AAGCCACTTGCGAATTTTGTGGCACTGAGA	..(((((...........))))).......	-8	ORF1ab
crRNA_1279_1308	TTCTCAGTGCCACAAAATTCGCAAGTGGCT	........(((((...........))))).	-7.1			Target_1279_1308	AGCCACTTGCGAATTTTGTGGCACTGAGAA	.(((((...........)))))........	-8	ORF1ab
crRNA_1280_1309	ATTCTCAGTGCCACAAAATTCGCAAGTGGC	.........(((((...........)))))	-5.9			Target_1280_1309	GCCACTTGCGAATTTTGTGGCACTGAGAAT	(((((...........))))).........	-8.2	ORF1ab
crRNA_1281_1310	AATTCTCAGTGCCACAAAATTCGCAAGTGG	...........((((...........))))	-2.7			Target_1281_1310	CCACTTGCGAATTTTGTGGCACTGAGAATT	((((...........))))...........	-3.5	ORF1ab
crRNA_1282_1311	AAATTCTCAGTGCCACAAAATTCGCAAGTG	..........(((..........)))....	-0.4			Target_1282_1311	CACTTGCGAATTTTGTGGCACTGAGAATTT	....(((.(......).)))..........	-2	ORF1ab
crRNA_1283_1312	CAAATTCTCAGTGCCACAAAATTCGCAAGT	...........(((..........)))...	-0.4			Target_1283_1312	ACTTGCGAATTTTGTGGCACTGAGAATTTG	.....((((((((.........))))))))	-2.8	ORF1ab
crRNA_1284_1313	TCAAATTCTCAGTGCCACAAAATTCGCAAG	............(((..........)))..	-0.4			Target_1284_1313	CTTGCGAATTTTGTGGCACTGAGAATTTGA	....((((((((.........)))))))).	-3.9	ORF1ab
crRNA_1285_1314	GTCAAATTCTCAGTGCCACAAAATTCGCAA	.............(((..........))).	-0.4			Target_1285_1314	TTGCGAATTTTGTGGCACTGAGAATTTGAC	...((((((((.........))))))))..	-3.9	ORF1ab
crRNA_1286_1315	AGTCAAATTCTCAGTGCCACAAAATTCGCA	..............................	0			Target_1286_1315	TGCGAATTTTGTGGCACTGAGAATTTGACT	..((((((((.........))))))))...	-3.9	ORF1ab
crRNA_1287_1316	TAGTCAAATTCTCAGTGCCACAAAATTCGC	..............................	0			Target_1287_1316	GCGAATTTTGTGGCACTGAGAATTTGACTA	.((((((((.........))))))))....	-3.9	ORF1ab
crRNA_1288_1317	TTAGTCAAATTCTCAGTGCCACAAAATTCG	..............................	0			Target_1288_1317	CGAATTTTGTGGCACTGAGAATTTGACTAA	((((((((.........)))))))).....	-3.7	ORF1ab
crRNA_1289_1318	TTTAGTCAAATTCTCAGTGCCACAAAATTC	..............................	0			Target_1289_1318	GAATTTTGTGGCACTGAGAATTTGACTAAA	(((((((.........))))))).......	-1.4	ORF1ab
crRNA_1290_1319	CTTTAGTCAAATTCTCAGTGCCACAAAATT	..............................	0			Target_1290_1319	AATTTTGTGGCACTGAGAATTTGACTAAAG	..............................	0	ORF1ab
crRNA_1291_1320	TCTTTAGTCAAATTCTCAGTGCCACAAAAT	..............................	0			Target_1291_1320	ATTTTGTGGCACTGAGAATTTGACTAAAGA	..............................	0	ORF1ab
crRNA_1292_1321	TTCTTTAGTCAAATTCTCAGTGCCACAAAA	..............................	0			Target_1292_1321	TTTTGTGGCACTGAGAATTTGACTAAAGAA	..............................	0	ORF1ab
crRNA_1293_1322	CTTCTTTAGTCAAATTCTCAGTGCCACAAA	..............................	0			Target_1293_1322	TTTGTGGCACTGAGAATTTGACTAAAGAAG	..............................	0	ORF1ab
crRNA_1294_1323	CCTTCTTTAGTCAAATTCTCAGTGCCACAA	..............................	0			Target_1294_1323	TTGTGGCACTGAGAATTTGACTAAAGAAGG	..............................	0	ORF1ab
crRNA_1295_1324	ACCTTCTTTAGTCAAATTCTCAGTGCCACA	..............................	0			Target_1295_1324	TGTGGCACTGAGAATTTGACTAAAGAAGGT	..............................	0	ORF1ab
crRNA_1296_1325	CACCTTCTTTAGTCAAATTCTCAGTGCCAC	..............................	0			Target_1296_1325	GTGGCACTGAGAATTTGACTAAAGAAGGTG	....((((..................))))	-0.4	ORF1ab
crRNA_1297_1326	GCACCTTCTTTAGTCAAATTCTCAGTGCCA	((((....................))))..	-2.3			Target_1297_1326	TGGCACTGAGAATTTGACTAAAGAAGGTGC	..(((((..................)))))	-3.6	ORF1ab
crRNA_1298_1327	GGCACCTTCTTTAGTCAAATTCTCAGTGCC	(((((....................)))))	-4.8			Target_1298_1327	GGCACTGAGAATTTGACTAAAGAAGGTGCC	((((((..................))))))	-6.9	ORF1ab
crRNA_1299_1328	TGGCACCTTCTTTAGTCAAATTCTCAGTGC	..((((....................))))	-1.5			Target_1299_1328	GCACTGAGAATTTGACTAAAGAAGGTGCCA	(((((..................)))))..	-4.4	ORF1ab
crRNA_1300_1329	GTGGCACCTTCTTTAGTCAAATTCTCAGTG	.((((..........))))...........	-1.4			Target_1300_1329	CACTGAGAATTTGACTAAAGAAGGTGCCAC	((((..................))))....	-0.6	ORF1ab
crRNA_1301_1330	AGTGGCACCTTCTTTAGTCAAATTCTCAGT	..((((..........))))..........	-1.4			Target_1301_1330	ACTGAGAATTTGACTAAAGAAGGTGCCACT	............(((......)))......	-0.1	ORF1ab
crRNA_1302_1331	TAGTGGCACCTTCTTTAGTCAAATTCTCAG	...((((..........)))).........	-1.4			Target_1302_1331	CTGAGAATTTGACTAAAGAAGGTGCCACTA	...........(((......))).......	-0.1	ORF1ab
crRNA_1303_1332	GTAGTGGCACCTTCTTTAGTCAAATTCTCA	....((((..........))))........	-1.4			Target_1303_1332	TGAGAATTTGACTAAAGAAGGTGCCACTAC	..........(((......)))........	-0.1	ORF1ab
crRNA_1304_1333	AGTAGTGGCACCTTCTTTAGTCAAATTCTC	.....((((..........)))).......	-1.4			Target_1304_1333	GAGAATTTGACTAAAGAAGGTGCCACTACT	.........(((......))).........	-0.1	ORF1ab
crRNA_1305_1334	AAGTAGTGGCACCTTCTTTAGTCAAATTCT	......((((..........))))......	-1.4			Target_1305_1334	AGAATTTGACTAAAGAAGGTGCCACTACTT	............(((.((......)).)))	-0.8	ORF1ab
crRNA_1306_1335	CAAGTAGTGGCACCTTCTTTAGTCAAATTC	.......((((..........)))).....	-1.4			Target_1306_1335	GAATTTGACTAAAGAAGGTGCCACTACTTG	...........(((.((......)).))).	-1.6	ORF1ab
crRNA_1307_1336	ACAAGTAGTGGCACCTTCTTTAGTCAAATT	........((((..........))))....	-1.4			Target_1307_1336	AATTTGACTAAAGAAGGTGCCACTACTTGT	..........(((.((......)).)))..	-1.6	ORF1ab
crRNA_1308_1337	CACAAGTAGTGGCACCTTCTTTAGTCAAAT	(((.....)))...................	-1.4			Target_1308_1337	ATTTGACTAAAGAAGGTGCCACTACTTGTG	.........(((.((......)).)))...	-1.6	ORF1ab
crRNA_1309_1338	CCACAAGTAGTGGCACCTTCTTTAGTCAAA	((((.....)))).................	-3.8			Target_1309_1338	TTTGACTAAAGAAGGTGCCACTACTTGTGG	....(((......))).((((.....))))	-4.3	ORF1ab
crRNA_1310_1339	ACCACAAGTAGTGGCACCTTCTTTAGTCAA	.((((.....))))................	-4.5			Target_1310_1339	TTGACTAAAGAAGGTGCCACTACTTGTGGT	...(((......)))(((((.....)))))	-6.3	ORF1ab
crRNA_1311_1340	AACCACAAGTAGTGGCACCTTCTTTAGTCA	..((((.....))))...............	-4.5			Target_1311_1340	TGACTAAAGAAGGTGCCACTACTTGTGGTT	..(((......)))(((((.....))))).	-6.6	ORF1ab
crRNA_1312_1341	TAACCACAAGTAGTGGCACCTTCTTTAGTC	...((((.....))))..............	-4.5			Target_1312_1341	GACTAAAGAAGGTGCCACTACTTGTGGTTA	.(((......)))(((((.....)))))..	-6.6	ORF1ab
crRNA_1313_1342	GTAACCACAAGTAGTGGCACCTTCTTTAGT	....((((.....)))).............	-4.5			Target_1313_1342	ACTAAAGAAGGTGCCACTACTTGTGGTTAC	.........(..(((((.....)))))..)	-6.6	ORF1ab
crRNA_1314_1343	AGTAACCACAAGTAGTGGCACCTTCTTTAG	.....((((.....))))............	-4.5			Target_1314_1343	CTAAAGAAGGTGCCACTACTTGTGGTTACT	.......((..(((((.....)))))..))	-8.3	ORF1ab
crRNA_1315_1344	AAGTAACCACAAGTAGTGGCACCTTCTTTA	......((((.....))))...........	-4.5			Target_1315_1344	TAAAGAAGGTGCCACTACTTGTGGTTACTT	.....(((..(((((.....)))))..)))	-9.3	ORF1ab
crRNA_1316_1345	TAAGTAACCACAAGTAGTGGCACCTTCTTT	.......((((.....))))..........	-4.5			Target_1316_1345	AAAGAAGGTGCCACTACTTGTGGTTACTTA	....(((..(((((.....)))))..))).	-10	ORF1ab
crRNA_1317_1346	GTAAGTAACCACAAGTAGTGGCACCTTCTT	........((((.....)))).........	-4.5			Target_1317_1346	AAGAAGGTGCCACTACTTGTGGTTACTTAC	...(((..(((((.....)))))..)))..	-10	ORF1ab
crRNA_1318_1347	GGTAAGTAACCACAAGTAGTGGCACCTTCT	((.(((...((((.....))))...)))))	-4.6			Target_1318_1347	AGAAGGTGCCACTACTTGTGGTTACTTACC	..(((..(((((.....)))))..)))...	-10	ORF1ab
crRNA_1319_1348	GGGTAAGTAACCACAAGTAGTGGCACCTTC	((((......((((.....)))).))))..	-4.8			Target_1319_1348	GAAGGTGCCACTACTTGTGGTTACTTACCC	.(((..(((((.....)))))..)))....	-10	ORF1ab
crRNA_1320_1349	GGGGTAAGTAACCACAAGTAGTGGCACCTT	.((((......((((.....)))).)))).	-5.4			Target_1320_1349	AAGGTGCCACTACTTGTGGTTACTTACCCC	(((..(((((.....)))))..))).....	-9.6	ORF1ab
crRNA_1321_1350	TGGGGTAAGTAACCACAAGTAGTGGCACCT	..((((......((((.....)))).))))	-5.1			Target_1321_1350	AGGTGCCACTACTTGTGGTTACTTACCCCA	(((((((((.....)))).)))))......	-8.8	ORF1ab
crRNA_1322_1351	TTGGGGTAAGTAACCACAAGTAGTGGCACC	.............((((.....))))....	-4.5			Target_1322_1351	GGTGCCACTACTTGTGGTTACTTACCCCAA	((((((((.....))))).....)))....	-7.8	ORF1ab
crRNA_1323_1352	TTTGGGGTAAGTAACCACAAGTAGTGGCAC	..............((((.....))))...	-4.5			Target_1323_1352	GTGCCACTACTTGTGGTTACTTACCCCAAA	(((((((.....)))).)))..........	-7.1	ORF1ab
crRNA_1324_1353	TTTTGGGGTAAGTAACCACAAGTAGTGGCA	...............((((.....))))..	-4.5			Target_1324_1353	TGCCACTACTTGTGGTTACTTACCCCAAAA	.(((((.....)))))..............	-6.5	ORF1ab
crRNA_1325_1354	ATTTTGGGGTAAGTAACCACAAGTAGTGGC	................((((.....)))).	-4.5			Target_1325_1354	GCCACTACTTGTGGTTACTTACCCCAAAAT	(((((.....)))))...............	-6.1	ORF1ab
crRNA_1326_1355	CATTTTGGGGTAAGTAACCACAAGTAGTGG	(((((((((........)).)))..)))).	-4.4			Target_1326_1355	CCACTACTTGTGGTTACTTACCCCAAAATG	((((.....)))).................	-4.6	ORF1ab
crRNA_1327_1356	GCATTTTGGGGTAAGTAACCACAAGTAGTG	....((((((........)).)))).....	-3.5			Target_1327_1356	CACTACTTGTGGTTACTTACCCCAAAATGC	......(((.(((.....))).))).....	-3.6	ORF1ab
crRNA_1328_1357	AGCATTTTGGGGTAAGTAACCACAAGTAGT	.....((((((........)).))))....	-3.5			Target_1328_1357	ACTACTTGTGGTTACTTACCCCAAAATGCT	.....(((.(((.....))).)))......	-3.6	ORF1ab
crRNA_1329_1358	CAGCATTTTGGGGTAAGTAACCACAAGTAG	......((((((........)).))))...	-3.5			Target_1329_1358	CTACTTGTGGTTACTTACCCCAAAATGCTG	....(((.(((.....))).))).......	-3.6	ORF1ab
crRNA_1330_1359	ACAGCATTTTGGGGTAAGTAACCACAAGTA	.......((((((........)).))))..	-3.5			Target_1330_1359	TACTTGTGGTTACTTACCCCAAAATGCTGT	...(((.(((.....))).)))........	-3.6	ORF1ab
crRNA_1331_1360	AACAGCATTTTGGGGTAAGTAACCACAAGT	........((((((........)).)))).	-3.5			Target_1331_1360	ACTTGTGGTTACTTACCCCAAAATGCTGTT	..(((.(((.....))).))).........	-3.6	ORF1ab
crRNA_1332_1361	CAACAGCATTTTGGGGTAAGTAACCACAAG	..........(((((........)).))).	-3.3			Target_1332_1361	CTTGTGGTTACTTACCCCAAAATGCTGTTG	.(((.(((.....))).)))..........	-3.6	ORF1ab
crRNA_1333_1362	ACAACAGCATTTTGGGGTAAGTAACCACAA	...........(((((........)).)))	-2.5			Target_1333_1362	TTGTGGTTACTTACCCCAAAATGCTGTTGT	(((.(((.....))).)))...........	-3.4	ORF1ab
crRNA_1334_1363	AACAACAGCATTTTGGGGTAAGTAACCACA	................(((.....)))...	-1.7			Target_1334_1363	TGTGGTTACTTACCCCAAAATGCTGTTGTT	((.(((.....))).)).............	-2.5	ORF1ab
crRNA_1335_1364	TAACAACAGCATTTTGGGGTAAGTAACCAC	.................(((.....)))..	-1.7			Target_1335_1364	GTGGTTACTTACCCCAAAATGCTGTTGTTA	(.(((.....))).)...............	-1.8	ORF1ab
crRNA_1336_1365	TTAACAACAGCATTTTGGGGTAAGTAACCA	..................(((.....))).	-1.7			Target_1336_1365	TGGTTACTTACCCCAAAATGCTGTTGTTAA	.(((.....)))..................	-1.5	ORF1ab
crRNA_1337_1366	TTTAACAACAGCATTTTGGGGTAAGTAACC	....((..(((....)))..))........	-1.6			Target_1337_1366	GGTTACTTACCCCAAAATGCTGTTGTTAAA	(((.....)))...................	-1.5	ORF1ab
crRNA_1338_1367	TTTTAACAACAGCATTTTGGGGTAAGTAAC	.....((..(((....)))..)).......	-1.6			Target_1338_1367	GTTACTTACCCCAAAATGCTGTTGTTAAAA	..............................	0	ORF1ab
crRNA_1339_1368	ATTTTAACAACAGCATTTTGGGGTAAGTAA	......((..(((....)))..))......	-1.6			Target_1339_1368	TTACTTACCCCAAAATGCTGTTGTTAAAAT	..............................	0	ORF1ab
crRNA_1340_1369	AATTTTAACAACAGCATTTTGGGGTAAGTA	.......((..(((....)))..)).....	-1.6			Target_1340_1369	TACTTACCCCAAAATGCTGTTGTTAAAATT	..............................	0	ORF1ab
crRNA_1341_1370	AAATTTTAACAACAGCATTTTGGGGTAAGT	........((..(((....)))..))....	-1.6			Target_1341_1370	ACTTACCCCAAAATGCTGTTGTTAAAATTT	..............................	0	ORF1ab
crRNA_1342_1371	TAAATTTTAACAACAGCATTTTGGGGTAAG	.........((..(((....)))..))...	-1.6			Target_1342_1371	CTTACCCCAAAATGCTGTTGTTAAAATTTA	..............................	0	ORF1ab
crRNA_1343_1372	ATAAATTTTAACAACAGCATTTTGGGGTAA	..........((..(((....)))..))..	-1.6			Target_1343_1372	TTACCCCAAAATGCTGTTGTTAAAATTTAT	..............................	0	ORF1ab
crRNA_1344_1373	AATAAATTTTAACAACAGCATTTTGGGGTA	...........((..(((....)))..)).	-1.6			Target_1344_1373	TACCCCAAAATGCTGTTGTTAAAATTTATT	..............................	0	ORF1ab
crRNA_1345_1374	CAATAAATTTTAACAACAGCATTTTGGGGT	............((..(((....)))..))	-0.9			Target_1345_1374	ACCCCAAAATGCTGTTGTTAAAATTTATTG	..............................	0	ORF1ab
crRNA_1346_1375	ACAATAAATTTTAACAACAGCATTTTGGGG	..............................	0			Target_1346_1375	CCCCAAAATGCTGTTGTTAAAATTTATTGT	..............................	0	ORF1ab
crRNA_1347_1376	GACAATAAATTTTAACAACAGCATTTTGGG	..............................	0			Target_1347_1376	CCCAAAATGCTGTTGTTAAAATTTATTGTC	..............................	0	ORF1ab
crRNA_1348_1377	GGACAATAAATTTTAACAACAGCATTTTGG	..............................	0			Target_1348_1377	CCAAAATGCTGTTGTTAAAATTTATTGTCC	..............................	0	ORF1ab
crRNA_1349_1378	TGGACAATAAATTTTAACAACAGCATTTTG	..............................	0			Target_1349_1378	CAAAATGCTGTTGTTAAAATTTATTGTCCA	..............................	0	ORF1ab
crRNA_1350_1379	CTGGACAATAAATTTTAACAACAGCATTTT	..............................	0			Target_1350_1379	AAAATGCTGTTGTTAAAATTTATTGTCCAG	..............................	0	ORF1ab
crRNA_1351_1380	GCTGGACAATAAATTTTAACAACAGCATTT	((((..................))))....	-4.7			Target_1351_1380	AAATGCTGTTGTTAAAATTTATTGTCCAGC	....((((..................))))	-1.5	ORF1ab
crRNA_1352_1381	TGCTGGACAATAAATTTTAACAACAGCATT	(((((..................)))))..	-5.2			Target_1352_1381	AATGCTGTTGTTAAAATTTATTGTCCAGCA	..(((((..................)))))	-3.4	ORF1ab
crRNA_1353_1382	ATGCTGGACAATAAATTTTAACAACAGCAT	((((((..................))))))	-5.7			Target_1353_1382	ATGCTGTTGTTAAAATTTATTGTCCAGCAT	((((((..................))))))	-4.2	ORF1ab
crRNA_1354_1383	CATGCTGGACAATAAATTTTAACAACAGCA	..(((((..................)))))	-4.9			Target_1354_1383	TGCTGTTGTTAAAATTTATTGTCCAGCATG	(((((..................)))))..	-3.7	ORF1ab
crRNA_1355_1384	ACATGCTGGACAATAAATTTTAACAACAGC	....((((..................))))	-3			Target_1355_1384	GCTGTTGTTAAAATTTATTGTCCAGCATGT	((((..................))))....	-3.2	ORF1ab
crRNA_1356_1385	GACATGCTGGACAATAAATTTTAACAACAG	..............................	0			Target_1356_1385	CTGTTGTTAAAATTTATTGTCCAGCATGTC	.(((((.(((......)))..)))))....	-2.2	ORF1ab
crRNA_1357_1386	TGACATGCTGGACAATAAATTTTAACAACA	..............................	0			Target_1357_1386	TGTTGTTAAAATTTATTGTCCAGCATGTCA	(((((.(((......)))..))))).....	-2	ORF1ab
crRNA_1358_1387	GTGACATGCTGGACAATAAATTTTAACAAC	..............................	0			Target_1358_1387	GTTGTTAAAATTTATTGTCCAGCATGTCAC	((((.(((......)))..)))).......	-1.5	ORF1ab
crRNA_1359_1388	TGTGACATGCTGGACAATAAATTTTAACAA	..............................	0			Target_1359_1388	TTGTTAAAATTTATTGTCCAGCATGTCACA	..............................	0	ORF1ab
crRNA_1360_1389	TTGTGACATGCTGGACAATAAATTTTAACA	((((..........))))............	-0.3			Target_1360_1389	TGTTAAAATTTATTGTCCAGCATGTCACAA	..............................	0	ORF1ab
crRNA_1361_1390	ATTGTGACATGCTGGACAATAAATTTTAAC	(((((..........)))))..........	-1.5			Target_1361_1390	GTTAAAATTTATTGTCCAGCATGTCACAAT	..............................	0	ORF1ab
crRNA_1362_1391	AATTGTGACATGCTGGACAATAAATTTTAA	.(((((..........))))).........	-1.8			Target_1362_1391	TTAAAATTTATTGTCCAGCATGTCACAATT	..............................	0	ORF1ab
crRNA_1363_1392	GAATTGTGACATGCTGGACAATAAATTTTA	..(((((..........)))))........	-1.8			Target_1363_1392	TAAAATTTATTGTCCAGCATGTCACAATTC	..............................	0	ORF1ab
crRNA_1364_1393	TGAATTGTGACATGCTGGACAATAAATTTT	...(((((..........))))).......	-1.8			Target_1364_1393	AAAATTTATTGTCCAGCATGTCACAATTCA	..............................	0	ORF1ab
crRNA_1365_1394	CTGAATTGTGACATGCTGGACAATAAATTT	....(((((..........)))))......	-1.8			Target_1365_1394	AAATTTATTGTCCAGCATGTCACAATTCAG	..............................	0	ORF1ab
crRNA_1366_1395	TCTGAATTGTGACATGCTGGACAATAAATT	.....(((((..........))))).....	-1.8			Target_1366_1395	AATTTATTGTCCAGCATGTCACAATTCAGA	..............................	0	ORF1ab
crRNA_1367_1396	TTCTGAATTGTGACATGCTGGACAATAAAT	......(((((..........)))))....	-1.8			Target_1367_1396	ATTTATTGTCCAGCATGTCACAATTCAGAA	..............................	0	ORF1ab
crRNA_1368_1397	CTTCTGAATTGTGACATGCTGGACAATAAA	.......(((((..........)))))...	-1.8			Target_1368_1397	TTTATTGTCCAGCATGTCACAATTCAGAAG	..............................	0	ORF1ab
crRNA_1369_1398	ACTTCTGAATTGTGACATGCTGGACAATAA	........(((((..........)))))..	-1.8			Target_1369_1398	TTATTGTCCAGCATGTCACAATTCAGAAGT	..............................	0	ORF1ab
crRNA_1370_1399	TACTTCTGAATTGTGACATGCTGGACAATA	.........(((((..........))))).	-1.8			Target_1370_1399	TATTGTCCAGCATGTCACAATTCAGAAGTA	..............................	0	ORF1ab
crRNA_1371_1400	CTACTTCTGAATTGTGACATGCTGGACAAT	..........(((((..........)))))	-1.1			Target_1371_1400	ATTGTCCAGCATGTCACAATTCAGAAGTAG	..............................	0	ORF1ab
crRNA_1372_1401	CCTACTTCTGAATTGTGACATGCTGGACAA	((..(.((........))...)..))....	-0.1			Target_1372_1401	TTGTCCAGCATGTCACAATTCAGAAGTAGG	..............................	0	ORF1ab
crRNA_1373_1402	TCCTACTTCTGAATTGTGACATGCTGGACA	(((..(.((........))...)..)))..	-1.4			Target_1373_1402	TGTCCAGCATGTCACAATTCAGAAGTAGGA	..(((.((...((........)).)).)))	-1.1	ORF1ab
crRNA_1374_1403	GTCCTACTTCTGAATTGTGACATGCTGGAC	((((..(.((........))...)..))))	-3.6			Target_1374_1403	GTCCAGCATGTCACAATTCAGAAGTAGGAC	((((.((...((........)).)).))))	-3.6	ORF1ab
crRNA_1375_1404	GGTCCTACTTCTGAATTGTGACATGCTGGA	..(((..(.((........))...)..)))	-1.1			Target_1375_1404	TCCAGCATGTCACAATTCAGAAGTAGGACC	(((.((...((........)).)).)))..	-1.4	ORF1ab
crRNA_1376_1405	AGGTCCTACTTCTGAATTGTGACATGCTGG	..((((............).))).......	-0.9			Target_1376_1405	CCAGCATGTCACAATTCAGAAGTAGGACCT	.......(((.(.(((....))).))))..	-0.3	ORF1ab
crRNA_1377_1406	CAGGTCCTACTTCTGAATTGTGACATGCTG	((((.......))))...............	-1.8			Target_1377_1406	CAGCATGTCACAATTCAGAAGTAGGACCTG	...((.(((.(.(((....))).)))).))	-0.6	ORF1ab
crRNA_1378_1407	TCAGGTCCTACTTCTGAATTGTGACATGCT	(((((.......))))).............	-3.4			Target_1378_1407	AGCATGTCACAATTCAGAAGTAGGACCTGA	..((.(((.(.(((....))).)))).)).	-1.7	ORF1ab
crRNA_1379_1408	CTCAGGTCCTACTTCTGAATTGTGACATGC	.(((((.......)))))............	-3.6			Target_1379_1408	GCATGTCACAATTCAGAAGTAGGACCTGAG	............((((.........)))).	-2.2	ORF1ab
crRNA_1380_1409	GCTCAGGTCCTACTTCTGAATTGTGACATG	..(((((.......)))))...........	-3.6			Target_1380_1409	CATGTCACAATTCAGAAGTAGGACCTGAGC	..........(((((.........))))).	-2.4	ORF1ab
crRNA_1381_1410	TGCTCAGGTCCTACTTCTGAATTGTGACAT	...(((((.......)))))..........	-3.6			Target_1381_1410	ATGTCACAATTCAGAAGTAGGACCTGAGCA	.........(((((.........)))))..	-2.4	ORF1ab
crRNA_1382_1411	ATGCTCAGGTCCTACTTCTGAATTGTGACA	....(((((.......))))).........	-3.6			Target_1382_1411	TGTCACAATTCAGAAGTAGGACCTGAGCAT	........(((((.........)))))...	-2.4	ORF1ab
crRNA_1383_1412	TATGCTCAGGTCCTACTTCTGAATTGTGAC	.....(((((.......)))))........	-3.6			Target_1383_1412	GTCACAATTCAGAAGTAGGACCTGAGCATA	.......(((((.........)))))....	-2.4	ORF1ab
crRNA_1384_1413	CTATGCTCAGGTCCTACTTCTGAATTGTGA	......(((((.......))))).......	-3.6			Target_1384_1413	TCACAATTCAGAAGTAGGACCTGAGCATAG	......(((((.........))))).....	-2.4	ORF1ab
crRNA_1385_1414	ACTATGCTCAGGTCCTACTTCTGAATTGTG	.......(((((.......)))))......	-3.6			Target_1385_1414	CACAATTCAGAAGTAGGACCTGAGCATAGT	.....(((((.........)))))......	-2.4	ORF1ab
crRNA_1386_1415	GACTATGCTCAGGTCCTACTTCTGAATTGT	........(((((.......))))).....	-3.6			Target_1386_1415	ACAATTCAGAAGTAGGACCTGAGCATAGTC	....(((((.........))))).......	-2.4	ORF1ab
crRNA_1387_1416	AGACTATGCTCAGGTCCTACTTCTGAATTG	.........(((((.......)))))....	-3.6			Target_1387_1416	CAATTCAGAAGTAGGACCTGAGCATAGTCT	...(((((.........)))))........	-2.4	ORF1ab
crRNA_1388_1417	AAGACTATGCTCAGGTCCTACTTCTGAATT	..........(((((.......)))))...	-3.6			Target_1388_1417	AATTCAGAAGTAGGACCTGAGCATAGTCTT	..(((((.........))))).........	-2.4	ORF1ab
crRNA_1389_1418	CAAGACTATGCTCAGGTCCTACTTCTGAAT	...........(((((.......)))))..	-3.6			Target_1389_1418	ATTCAGAAGTAGGACCTGAGCATAGTCTTG	.........((((((.........))))))	-2.6	ORF1ab
crRNA_1390_1419	GCAAGACTATGCTCAGGTCCTACTTCTGAA	(((......)))(((((.......))))).	-5.2			Target_1390_1419	TTCAGAAGTAGGACCTGAGCATAGTCTTGC	.......(((((((.........)))))))	-5.6	ORF1ab
crRNA_1391_1420	GGCAAGACTATGCTCAGGTCCTACTTCTGA	((((......))))((((.......)))).	-4.3			Target_1391_1420	TCAGAAGTAGGACCTGAGCATAGTCTTGCC	......(((((((.........))))))).	-6.4	ORF1ab
crRNA_1392_1421	CGGCAAGACTATGCTCAGGTCCTACTTCTG	.((((......))))((((.......))))	-3.4			Target_1392_1421	CAGAAGTAGGACCTGAGCATAGTCTTGCCG	.....(((((((.........)))))))..	-6.4	ORF1ab
crRNA_1393_1422	TCGGCAAGACTATGCTCAGGTCCTACTTCT	..((((......))))..............	-2.6			Target_1393_1422	AGAAGTAGGACCTGAGCATAGTCTTGCCGA	....(((((((.........)))))))...	-6.4	ORF1ab
crRNA_1394_1423	TTCGGCAAGACTATGCTCAGGTCCTACTTC	...((((......)))).............	-2.6			Target_1394_1423	GAAGTAGGACCTGAGCATAGTCTTGCCGAA	...(((((((.........)))))))....	-6.4	ORF1ab
crRNA_1395_1424	ATTCGGCAAGACTATGCTCAGGTCCTACTT	....((((......))))............	-2.6			Target_1395_1424	AAGTAGGACCTGAGCATAGTCTTGCCGAAT	..(((((((.........))))))).....	-6.4	ORF1ab
crRNA_1396_1425	TATTCGGCAAGACTATGCTCAGGTCCTACT	.....((((......))))...........	-2.6			Target_1396_1425	AGTAGGACCTGAGCATAGTCTTGCCGAATA	.(((((((.........)))))))......	-6.4	ORF1ab
crRNA_1397_1426	GTATTCGGCAAGACTATGCTCAGGTCCTAC	......((((......))))..........	-2.6			Target_1397_1426	GTAGGACCTGAGCATAGTCTTGCCGAATAC	(((((((.........))))))).......	-6.2	ORF1ab
crRNA_1398_1427	GGTATTCGGCAAGACTATGCTCAGGTCCTA	((..((.((((......)))).))..))..	-5.1			Target_1398_1427	TAGGACCTGAGCATAGTCTTGCCGAATACC	((((((.........)))))).........	-2.9	ORF1ab
crRNA_1399_1428	TGGTATTCGGCAAGACTATGCTCAGGTCCT	.((..((.((((......)))).))..)).	-5.1			Target_1399_1428	AGGACCTGAGCATAGTCTTGCCGAATACCA	.((...((.(((......)))))....)).	-3.6	ORF1ab
crRNA_1400_1429	ATGGTATTCGGCAAGACTATGCTCAGGTCC	..((..((.((((......)))).))..))	-3.9			Target_1400_1429	GGACCTGAGCATAGTCTTGCCGAATACCAT	((...((.(((......)))))....))..	-3.8	ORF1ab
crRNA_1401_1430	TATGGTATTCGGCAAGACTATGCTCAGGTC	..........((((......))))......	-2.6			Target_1401_1430	GACCTGAGCATAGTCTTGCCGAATACCATA	....((.(((......))))).........	-2.7	ORF1ab
crRNA_1402_1431	TTATGGTATTCGGCAAGACTATGCTCAGGT	...........((((......)))).....	-2.6			Target_1402_1431	ACCTGAGCATAGTCTTGCCGAATACCATAA	...((.(((......)))))..........	-2.7	ORF1ab
crRNA_1403_1432	ATTATGGTATTCGGCAAGACTATGCTCAGG	............((((......))))....	-2.6			Target_1403_1432	CCTGAGCATAGTCTTGCCGAATACCATAAT	..((.(((......)))))...........	-2.7	ORF1ab
crRNA_1404_1433	CATTATGGTATTCGGCAAGACTATGCTCAG	.............((((......))))...	-2.6			Target_1404_1433	CTGAGCATAGTCTTGCCGAATACCATAATG	.((.(((......)))))............	-2.7	ORF1ab
crRNA_1405_1434	TCATTATGGTATTCGGCAAGACTATGCTCA	..............((((......))))..	-2.6			Target_1405_1434	TGAGCATAGTCTTGCCGAATACCATAATGA	((.(((......))))).............	-2.5	ORF1ab
crRNA_1406_1435	TTCATTATGGTATTCGGCAAGACTATGCTC	...............((((......)))).	-2.6			Target_1406_1435	GAGCATAGTCTTGCCGAATACCATAATGAA	(.(((......))))...............	-2.5	ORF1ab
crRNA_1407_1436	ATTCATTATGGTATTCGGCAAGACTATGCT	................((((......))))	-2.3			Target_1407_1436	AGCATAGTCTTGCCGAATACCATAATGAAT	.(((......))).................	-2.3	ORF1ab
crRNA_1408_1437	GATTCATTATGGTATTCGGCAAGACTATGC	.......((((((..........)))))).	-1.6			Target_1408_1437	GCATAGTCTTGCCGAATACCATAATGAATC	(((......)))..................	-2.1	ORF1ab
crRNA_1409_1438	AGATTCATTATGGTATTCGGCAAGACTATG	........((((((..........))))))	-1.1			Target_1409_1438	CATAGTCTTGCCGAATACCATAATGAATCT	..............................	0	ORF1ab
crRNA_1410_1439	CAGATTCATTATGGTATTCGGCAAGACTAT	..........(((((..........)))))	-0.1			Target_1410_1439	ATAGTCTTGCCGAATACCATAATGAATCTG	..............................	0	ORF1ab
crRNA_1411_1440	CCAGATTCATTATGGTATTCGGCAAGACTA	(((.........)))...............	-0.8			Target_1411_1440	TAGTCTTGCCGAATACCATAATGAATCTGG	..............................	0	ORF1ab
crRNA_1412_1441	GCCAGATTCATTATGGTATTCGGCAAGACT	(((.((((((...))).))).)))......	-4.7			Target_1412_1441	AGTCTTGCCGAATACCATAATGAATCTGGC	......((((................))))	-1.6	ORF1ab
crRNA_1413_1442	AGCCAGATTCATTATGGTATTCGGCAAGAC	.(((.((((((...))).))).))).....	-4.5			Target_1413_1442	GTCTTGCCGAATACCATAATGAATCTGGCT	.....((((................)))).	-2.8	ORF1ab
crRNA_1414_1443	AAGCCAGATTCATTATGGTATTCGGCAAGA	..(((.((((((...))).))).)))....	-4.5			Target_1414_1443	TCTTGCCGAATACCATAATGAATCTGGCTT	....((((................))))..	-2.8	ORF1ab
crRNA_1415_1444	CAAGCCAGATTCATTATGGTATTCGGCAAG	...(((.((((((...))).))).)))...	-4.5			Target_1415_1444	CTTGCCGAATACCATAATGAATCTGGCTTG	...((((................))))...	-2.8	ORF1ab
crRNA_1416_1445	TCAAGCCAGATTCATTATGGTATTCGGCAA	....(((.((((((...))).))).)))..	-4.5			Target_1416_1445	TTGCCGAATACCATAATGAATCTGGCTTGA	..((((................))))....	-2.8	ORF1ab
crRNA_1417_1446	TTCAAGCCAGATTCATTATGGTATTCGGCA	.....(((.((((((...))).))).))).	-4.5			Target_1417_1446	TGCCGAATACCATAATGAATCTGGCTTGAA	.((((................)))).....	-2.8	ORF1ab
crRNA_1418_1447	TTTCAAGCCAGATTCATTATGGTATTCGGC	......((((.........)))).......	-3.2			Target_1418_1447	GCCGAATACCATAATGAATCTGGCTTGAAA	((((................))))......	-2.8	ORF1ab
crRNA_1419_1448	TTTTCAAGCCAGATTCATTATGGTATTCGG	.......((((.........))))......	-3.2			Target_1419_1448	CCGAATACCATAATGAATCTGGCTTGAAAA	.(((...(((.........))).)))....	-0.5	ORF1ab
crRNA_1420_1449	GTTTTCAAGCCAGATTCATTATGGTATTCG	........((((.........)))).....	-3.2			Target_1420_1449	CGAATACCATAATGAATCTGGCTTGAAAAC	......(((.........))).........	-0.4	ORF1ab
crRNA_1421_1450	GGTTTTCAAGCCAGATTCATTATGGTATTC	.........((((.........))))....	-3.2			Target_1421_1450	GAATACCATAATGAATCTGGCTTGAAAACC	.....(((.........)))..........	-0.4	ORF1ab
crRNA_1422_1451	TGGTTTTCAAGCCAGATTCATTATGGTATT	(((((....)))))................	-3.4			Target_1422_1451	AATACCATAATGAATCTGGCTTGAAAACCA	................(((........)))	-0.6	ORF1ab
crRNA_1423_1452	ATGGTTTTCAAGCCAGATTCATTATGGTAT	.(((((....)))))...............	-3.4			Target_1423_1452	ATACCATAATGAATCTGGCTTGAAAACCAT	...............(((........))).	-1.3	ORF1ab
crRNA_1424_1453	AATGGTTTTCAAGCCAGATTCATTATGGTA	..(((((....)))))..............	-3.4			Target_1424_1453	TACCATAATGAATCTGGCTTGAAAACCATT	..............(((........)))..	-1.3	ORF1ab
crRNA_1425_1454	GAATGGTTTTCAAGCCAGATTCATTATGGT	((((((((....)))))..)))........	-4.3			Target_1425_1454	ACCATAATGAATCTGGCTTGAAAACCATTC	.............(((........)))...	-1.3	ORF1ab
crRNA_1426_1455	AGAATGGTTTTCAAGCCAGATTCATTATGG	.((((((((....)))))..))).......	-4.1			Target_1426_1455	CCATAATGAATCTGGCTTGAAAACCATTCT	.......(((..(((........)))))).	-1.7	ORF1ab
crRNA_1427_1456	AAGAATGGTTTTCAAGCCAGATTCATTATG	..((((((((....)))))..)))......	-4.1			Target_1427_1456	CATAATGAATCTGGCTTGAAAACCATTCTT	......(((..(((........))))))..	-1.7	ORF1ab
crRNA_1428_1457	GAAGAATGGTTTTCAAGCCAGATTCATTAT	(((...(((((....)))))..))).....	-6.3			Target_1428_1457	ATAATGAATCTGGCTTGAAAACCATTCTTC	.....(((..(((........))))))...	-1.7	ORF1ab
crRNA_1429_1458	CGAAGAATGGTTTTCAAGCCAGATTCATTA	.(((...(((((....)))))..)))....	-6.1			Target_1429_1458	TAATGAATCTGGCTTGAAAACCATTCTTCG	....(((..(((........)))...))).	-1.8	ORF1ab
crRNA_1430_1459	ACGAAGAATGGTTTTCAAGCCAGATTCATT	..(((...(((((....)))))..)))...	-6.1			Target_1430_1459	AATGAATCTGGCTTGAAAACCATTCTTCGT	.(((((..(((........)))...)))))	-2.9	ORF1ab
crRNA_1431_1460	TACGAAGAATGGTTTTCAAGCCAGATTCAT	...(((...(((((....)))))..)))..	-6.1			Target_1431_1460	ATGAATCTGGCTTGAAAACCATTCTTCGTA	(((((..(((........)))...))))).	-3.3	ORF1ab
crRNA_1432_1461	TTACGAAGAATGGTTTTCAAGCCAGATTCA	....(((...(((((....)))))..))).	-6.1			Target_1432_1461	TGAATCTGGCTTGAAAACCATTCTTCGTAA	.(((..(((........)))...)))....	-1.8	ORF1ab
crRNA_1433_1462	CTTACGAAGAATGGTTTTCAAGCCAGATTC	.....(((...(((((....)))))..)))	-4.9			Target_1433_1462	GAATCTGGCTTGAAAACCATTCTTCGTAAG	(((..(((........)))...))).....	-2	ORF1ab
crRNA_1434_1463	CCTTACGAAGAATGGTTTTCAAGCCAGATT	............(((((....)))))....	-3.4			Target_1434_1463	AATCTGGCTTGAAAACCATTCTTCGTAAGG	....(((........)))............	-1.3	ORF1ab
crRNA_1435_1464	CCCTTACGAAGAATGGTTTTCAAGCCAGAT	.............(((((....)))))...	-3.4			Target_1435_1464	ATCTGGCTTGAAAACCATTCTTCGTAAGGG	...(((........))).............	-1.3	ORF1ab
crRNA_1436_1465	ACCCTTACGAAGAATGGTTTTCAAGCCAGA	..............(((((....)))))..	-3.4			Target_1436_1465	TCTGGCTTGAAAACCATTCTTCGTAAGGGT	..(((........)))..............	-1.3	ORF1ab
crRNA_1437_1466	CACCCTTACGAAGAATGGTTTTCAAGCCAG	...............(((((....))))).	-3.4			Target_1437_1466	CTGGCTTGAAAACCATTCTTCGTAAGGGTG	.............(((((((...)))))))	-2.9	ORF1ab
crRNA_1438_1467	CCACCCTTACGAAGAATGGTTTTCAAGCCA	................(((((....)))))	-2.9			Target_1438_1467	TGGCTTGAAAACCATTCTTCGTAAGGGTGG	...........((((((((...))))))))	-6.4	ORF1ab
crRNA_1439_1468	ACCACCCTTACGAAGAATGGTTTTCAAGCC	((((..(((...)))..)))).........	-2.7			Target_1439_1468	GGCTTGAAAACCATTCTTCGTAAGGGTGGT	.........(((((((((...)))))))))	-7.9	ORF1ab
crRNA_1440_1469	GACCACCCTTACGAAGAATGGTTTTCAAGC	(((((..(((...)))..))))).......	-4			Target_1440_1469	GCTTGAAAACCATTCTTCGTAAGGGTGGTC	........(((((((((...))))))))).	-8.3	ORF1ab
crRNA_1441_1470	CGACCACCCTTACGAAGAATGGTTTTCAAG	.(((((..(((...)))..)))))......	-4.5			Target_1441_1470	CTTGAAAACCATTCTTCGTAAGGGTGGTCG	.......(((((((((...)))))))))..	-8.3	ORF1ab
crRNA_1442_1471	GCGACCACCCTTACGAAGAATGGTTTTCAA	..(((((..(((...)))..))))).....	-4.5			Target_1442_1471	TTGAAAACCATTCTTCGTAAGGGTGGTCGC	......(((((((((...)))))))))...	-8.3	ORF1ab
crRNA_1443_1472	TGCGACCACCCTTACGAAGAATGGTTTTCA	...(((((..(((...)))..)))))....	-4.5			Target_1443_1472	TGAAAACCATTCTTCGTAAGGGTGGTCGCA	.....(((((((((...)))))))))....	-8.3	ORF1ab
crRNA_1444_1473	GTGCGACCACCCTTACGAAGAATGGTTTTC	....(((((..(((...)))..)))))...	-4.5			Target_1444_1473	GAAAACCATTCTTCGTAAGGGTGGTCGCAC	....(((((((((...))))))))).....	-8.3	ORF1ab
crRNA_1445_1474	AGTGCGACCACCCTTACGAAGAATGGTTTT	.....(((((..(((...)))..)))))..	-4.5			Target_1445_1474	AAAACCATTCTTCGTAAGGGTGGTCGCACT	...(((((((((...)))))))))......	-8.3	ORF1ab
crRNA_1446_1475	TAGTGCGACCACCCTTACGAAGAATGGTTT	......(((((..(((...)))..))))).	-4.5			Target_1446_1475	AAACCATTCTTCGTAAGGGTGGTCGCACTA	..(((((((((...))))))))).......	-8.3	ORF1ab
crRNA_1447_1476	ATAGTGCGACCACCCTTACGAAGAATGGTT	.......(((((..(((...)))..)))))	-4.2			Target_1447_1476	AACCATTCTTCGTAAGGGTGGTCGCACTAT	.(((((((((...)))))))))........	-8.3	ORF1ab
crRNA_1448_1477	AATAGTGCGACCACCCTTACGAAGAATGGT	.........((((..(((...)))..))))	-3			Target_1448_1477	ACCATTCTTCGTAAGGGTGGTCGCACTATT	(((((((((...))))))))).........	-7.7	ORF1ab
crRNA_1449_1478	CAATAGTGCGACCACCCTTACGAAGAATGG	...........(((..(((...)))..)))	-1.4			Target_1449_1478	CCATTCTTCGTAAGGGTGGTCGCACTATTG	((((((((...))))))))...........	-6.5	ORF1ab
crRNA_1450_1479	GCAATAGTGCGACCACCCTTACGAAGAATG	(((....)))....................	-1.9			Target_1450_1479	CATTCTTCGTAAGGGTGGTCGCACTATTGC	........((((.((((....)))).))))	-5.8	ORF1ab
crRNA_1451_1480	GGCAATAGTGCGACCACCCTTACGAAGAAT	.(((....)))...................	-1.8			Target_1451_1480	ATTCTTCGTAAGGGTGGTCGCACTATTGCC	.......((((.((((....)))).)))).	-6.6	ORF1ab
crRNA_1452_1481	AGGCAATAGTGCGACCACCCTTACGAAGAA	..(((....)))..................	-1.8			Target_1452_1481	TTCTTCGTAAGGGTGGTCGCACTATTGCCT	......((((.((((....)))).))))..	-6.6	ORF1ab
crRNA_1453_1482	AAGGCAATAGTGCGACCACCCTTACGAAGA	((((.....(((....))))))).......	-1.9			Target_1453_1482	TCTTCGTAAGGGTGGTCGCACTATTGCCTT	.....((((.((((....)))).))))...	-6.6	ORF1ab
crRNA_1454_1483	AAAGGCAATAGTGCGACCACCCTTACGAAG	.((((.....(((....)))))))......	-2.2			Target_1454_1483	CTTCGTAAGGGTGGTCGCACTATTGCCTTT	....((((.((((....)))).))))....	-6.6	ORF1ab
crRNA_1455_1484	CAAAGGCAATAGTGCGACCACCCTTACGAA	..((((.....(((....))))))).....	-2.2			Target_1455_1484	TTCGTAAGGGTGGTCGCACTATTGCCTTTG	...((((.((((....)))).)))).....	-6.6	ORF1ab
crRNA_1456_1485	CCAAAGGCAATAGTGCGACCACCCTTACGA	...((((.....(((....)))))))....	-2.2			Target_1456_1485	TCGTAAGGGTGGTCGCACTATTGCCTTTGG	...((((((((((......)))))))))).	-6.9	ORF1ab
crRNA_1457_1486	TCCAAAGGCAATAGTGCGACCACCCTTACG	....((((.....(((....)))))))...	-2.2			Target_1457_1486	CGTAAGGGTGGTCGCACTATTGCCTTTGGA	..((((((((((......))))))))))..	-6.9	ORF1ab
crRNA_1458_1487	CTCCAAAGGCAATAGTGCGACCACCCTTAC	.....((((.....(((....)))))))..	-2.2			Target_1458_1487	GTAAGGGTGGTCGCACTATTGCCTTTGGAG	.((((((((((......))))))))))...	-6.9	ORF1ab
crRNA_1459_1488	CCTCCAAAGGCAATAGTGCGACCACCCTTA	......((((.....(((....))))))).	-2.2			Target_1459_1488	TAAGGGTGGTCGCACTATTGCCTTTGGAGG	((((((((((......))))))))))....	-6.9	ORF1ab
crRNA_1460_1489	GCCTCCAAAGGCAATAGTGCGACCACCCTT	((((....))))....(((....)))....	-5.5			Target_1460_1489	AAGGGTGGTCGCACTATTGCCTTTGGAGGC	...((((....))))...((((....))))	-7	ORF1ab
crRNA_1461_1490	AGCCTCCAAAGGCAATAGTGCGACCACCCT	.((((....))))....(((....)))...	-5.3			Target_1461_1490	AGGGTGGTCGCACTATTGCCTTTGGAGGCT	..((((....))))...((((....)))).	-8.2	ORF1ab
crRNA_1462_1491	CAGCCTCCAAAGGCAATAGTGCGACCACCC	..((((....))))....(((....)))..	-5.3			Target_1462_1491	GGGTGGTCGCACTATTGCCTTTGGAGGCTG	.((((....))))...((((....))))..	-8.2	ORF1ab
crRNA_1463_1492	ACAGCCTCCAAAGGCAATAGTGCGACCACC	...((((....))))....(((....))).	-5.3			Target_1463_1492	GGTGGTCGCACTATTGCCTTTGGAGGCTGT	((((....))))...((((....))))...	-7.8	ORF1ab
crRNA_1464_1493	CACAGCCTCCAAAGGCAATAGTGCGACCAC	....((((....))))..............	-4.9			Target_1464_1493	GTGGTCGCACTATTGCCTTTGGAGGCTGTG	(((....)))....((((....))))....	-6.7	ORF1ab
crRNA_1465_1494	ACACAGCCTCCAAAGGCAATAGTGCGACCA	.(((.((((....))))....)))......	-5			Target_1465_1494	TGGTCGCACTATTGCCTTTGGAGGCTGTGT	.....((((....((((....)))).))))	-6.2	ORF1ab
crRNA_1466_1495	CACACAGCCTCCAAAGGCAATAGTGCGACC	(((...((((....))))....))).....	-5.4			Target_1466_1495	GGTCGCACTATTGCCTTTGGAGGCTGTGTG	...(((((....((((....)))).)))))	-7.9	ORF1ab
crRNA_1467_1496	ACACACAGCCTCCAAAGGCAATAGTGCGAC	.(((...((((....))))....)))....	-6.1			Target_1467_1496	GTCGCACTATTGCCTTTGGAGGCTGTGTGT	...((((.((.((((....)))).))))))	-8.6	ORF1ab
crRNA_1468_1497	AACACACAGCCTCCAAAGGCAATAGTGCGA	..(((...((((....))))....)))...	-6.1			Target_1468_1497	TCGCACTATTGCCTTTGGAGGCTGTGTGTT	..((((.((.((((....)))).)))))).	-8.9	ORF1ab
crRNA_1469_1498	GAACACACAGCCTCCAAAGGCAATAGTGCG	...(((...((((....))))....)))..	-6.1			Target_1469_1498	CGCACTATTGCCTTTGGAGGCTGTGTGTTC	.((((.((.((((....)))).))))))..	-8.9	ORF1ab
crRNA_1470_1499	AGAACACACAGCCTCCAAAGGCAATAGTGC	....(((...((((....))))....))).	-6.1			Target_1470_1499	GCACTATTGCCTTTGGAGGCTGTGTGTTCT	((((.((.((((....)))).))))))...	-8.4	ORF1ab
crRNA_1471_1500	GAGAACACACAGCCTCCAAAGGCAATAGTG	.....(((...((((....))))....)))	-5.5			Target_1471_1500	CACTATTGCCTTTGGAGGCTGTGTGTTCTC	(((.((.((((....)))).))))).....	-6.9	ORF1ab
crRNA_1472_1501	AGAGAACACACAGCCTCCAAAGGCAATAGT	............((((....))))......	-4.9			Target_1472_1501	ACTATTGCCTTTGGAGGCTGTGTGTTCTCT	..(((.((((....)))).)))........	-5	ORF1ab
crRNA_1473_1502	AAGAGAACACACAGCCTCCAAAGGCAATAG	.............((((....)))).....	-4.9			Target_1473_1502	CTATTGCCTTTGGAGGCTGTGTGTTCTCTT	.(((.((((....)))).))).........	-5	ORF1ab
crRNA_1474_1503	TAAGAGAACACACAGCCTCCAAAGGCAATA	..............((((....))))....	-4.9			Target_1474_1503	TATTGCCTTTGGAGGCTGTGTGTTCTCTTA	(((.((((....)))).)))..........	-4.8	ORF1ab
crRNA_1475_1504	ATAAGAGAACACACAGCCTCCAAAGGCAAT	...............((((....))))...	-4.9			Target_1475_1504	ATTGCCTTTGGAGGCTGTGTGTTCTCTTAT	...((((....))))...............	-4.6	ORF1ab
crRNA_1476_1505	CATAAGAGAACACACAGCCTCCAAAGGCAA	................((((....))))..	-4.9			Target_1476_1505	TTGCCTTTGGAGGCTGTGTGTTCTCTTATG	..((((....))))................	-4.6	ORF1ab
crRNA_1477_1506	ACATAAGAGAACACACAGCCTCCAAAGGCA	.................((((....)))).	-4.9			Target_1477_1506	TGCCTTTGGAGGCTGTGTGTTCTCTTATGT	.((((....)))).................	-4.6	ORF1ab
crRNA_1478_1507	AACATAAGAGAACACACAGCCTCCAAAGGC	..................((((....))))	-3.6			Target_1478_1507	GCCTTTGGAGGCTGTGTGTTCTCTTATGTT	((((....))))..................	-4.6	ORF1ab
crRNA_1479_1508	CAACATAAGAGAACACACAGCCTCCAAAGG	........(((..........)))......	-0.5			Target_1479_1508	CCTTTGGAGGCTGTGTGTTCTCTTATGTTG	.....((((((.....).))))).......	-3.2	ORF1ab
crRNA_1480_1509	CCAACATAAGAGAACACACAGCCTCCAAAG	.........(((..........))).....	-0.5			Target_1480_1509	CTTTGGAGGCTGTGTGTTCTCTTATGTTGG	....((((((.....).)))))........	-3.2	ORF1ab
crRNA_1481_1510	ACCAACATAAGAGAACACACAGCCTCCAAA	..........(((..........)))....	-0.5			Target_1481_1510	TTTGGAGGCTGTGTGTTCTCTTATGTTGGT	...((((((.....).))))).........	-3.2	ORF1ab
crRNA_1482_1511	AACCAACATAAGAGAACACACAGCCTCCAA	...........(((..........)))...	-0.5			Target_1482_1511	TTGGAGGCTGTGTGTTCTCTTATGTTGGTT	..((((((.....).)))))..........	-3.2	ORF1ab
crRNA_1483_1512	CAACCAACATAAGAGAACACACAGCCTCCA	............(((..........)))..	-0.5			Target_1483_1512	TGGAGGCTGTGTGTTCTCTTATGTTGGTTG	.((((((.....).)))))...........	-3.2	ORF1ab
crRNA_1484_1513	GCAACCAACATAAGAGAACACACAGCCTCC	.............(((..........))).	-0.5			Target_1484_1513	GGAGGCTGTGTGTTCTCTTATGTTGGTTGC	((((((.....).)))))............	-2.8	ORF1ab
crRNA_1485_1514	GGCAACCAACATAAGAGAACACACAGCCTC	(((......................)))..	-2.1			Target_1485_1514	GAGGCTGTGTGTTCTCTTATGTTGGTTGCC	(((((.....).))))..............	-2.3	ORF1ab
crRNA_1486_1515	TGGCAACCAACATAAGAGAACACACAGCCT	.(((......................))).	-2.1			Target_1486_1515	AGGCTGTGTGTTCTCTTATGTTGGTTGCCA	.(((......................))).	-3	ORF1ab
crRNA_1487_1516	ATGGCAACCAACATAAGAGAACACACAGCC	..(((......................)))	-0.9			Target_1487_1516	GGCTGTGTGTTCTCTTATGTTGGTTGCCAT	(((......................)))..	-3.2	ORF1ab
crRNA_1488_1517	TATGGCAACCAACATAAGAGAACACACAGC	((((........))))..............	-1.8			Target_1488_1517	GCTGTGTGTTCTCTTATGTTGGTTGCCATA	..((((.((...((......))..))))))	-1	ORF1ab
crRNA_1489_1518	TTATGGCAACCAACATAAGAGAACACACAG	(((((........)))))............	-2.7			Target_1489_1518	CTGTGTGTTCTCTTATGTTGGTTGCCATAA	.((((.((...((......))..)))))).	-1.9	ORF1ab
crRNA_1490_1519	GTTATGGCAACCAACATAAGAGAACACACA	.(((((........)))))...........	-2.7			Target_1490_1519	TGTGTGTTCTCTTATGTTGGTTGCCATAAC	((((.((...((......))..))))))..	-1.7	ORF1ab
crRNA_1491_1520	TGTTATGGCAACCAACATAAGAGAACACAC	(.(((((........))))).)........	-3.4			Target_1491_1520	GTGTGTTCTCTTATGTTGGTTGCCATAACA	..........(((((........)))))..	-1.1	ORF1ab
crRNA_1492_1521	TTGTTATGGCAACCAACATAAGAGAACACA	((.(((((........))))).))......	-4			Target_1492_1521	TGTGTTCTCTTATGTTGGTTGCCATAACAA	............(((((.......))))).	-1.5	ORF1ab
crRNA_1493_1522	CTTGTTATGGCAACCAACATAAGAGAACAC	.((.(((((........))))).)).....	-4.2			Target_1493_1522	GTGTTCTCTTATGTTGGTTGCCATAACAAG	...........(((((.......)))))..	-1.5	ORF1ab
crRNA_1494_1523	ACTTGTTATGGCAACCAACATAAGAGAACA	..((.(((((........))))).))....	-4.2			Target_1494_1523	TGTTCTCTTATGTTGGTTGCCATAACAAGT	..........(((((.......)))))...	-1.5	ORF1ab
crRNA_1495_1524	CACTTGTTATGGCAACCAACATAAGAGAAC	...((.(((((........))))).))...	-4.2			Target_1495_1524	GTTCTCTTATGTTGGTTGCCATAACAAGTG	.........(((((.......)))))....	-1.5	ORF1ab
crRNA_1496_1525	ACACTTGTTATGGCAACCAACATAAGAGAA	....((.(((((........))))).))..	-4.2			Target_1496_1525	TTCTCTTATGTTGGTTGCCATAACAAGTGT	........(((((.......))))).....	-1.5	ORF1ab
crRNA_1497_1526	CACACTTGTTATGGCAACCAACATAAGAGA	.....((.(((((........))))).)).	-4.2			Target_1497_1526	TCTCTTATGTTGGTTGCCATAACAAGTGTG	.......(((((.......)))))......	-1.5	ORF1ab
crRNA_1498_1527	GCACACTTGTTATGGCAACCAACATAAGAG	.....(((((..(((...)))..)))))..	-3.7			Target_1498_1527	CTCTTATGTTGGTTGCCATAACAAGTGTGC	......(((((.......))))).......	-1.5	ORF1ab
crRNA_1499_1528	GGCACACTTGTTATGGCAACCAACATAAGA	......(((((..(((...)))..))))).	-3.7			Target_1499_1528	TCTTATGTTGGTTGCCATAACAAGTGTGCC	.............(((((.....))).)).	-2	ORF1ab
crRNA_1500_1529	AGGCACACTTGTTATGGCAACCAACATAAG	.......(((((..(((...)))..)))))	-3.1			Target_1500_1529	CTTATGTTGGTTGCCATAACAAGTGTGCCT	........(((...(((.....))).))).	-2.3	ORF1ab
crRNA_1501_1530	TAGGCACACTTGTTATGGCAACCAACATAA	............(((((........)))))	-2.1			Target_1501_1530	TTATGTTGGTTGCCATAACAAGTGTGCCTA	.......(((...(((.....))).)))..	-2.3	ORF1ab
crRNA_1502_1531	ATAGGCACACTTGTTATGGCAACCAACATA	(((((....)))))((((........))))	-1.4			Target_1502_1531	TATGTTGGTTGCCATAACAAGTGTGCCTAT	......(((...(((.....))).)))...	-2.3	ORF1ab
crRNA_1503_1532	AATAGGCACACTTGTTATGGCAACCAACAT	((((((....)))))).(((...)))....	-2			Target_1503_1532	ATGTTGGTTGCCATAACAAGTGTGCCTATT	.....(((...(((.....))).)))....	-2.3	ORF1ab
crRNA_1504_1533	CAATAGGCACACTTGTTATGGCAACCAACA	.((((((....)))))).(((...)))...	-2.1			Target_1504_1533	TGTTGGTTGCCATAACAAGTGTGCCTATTG	....(((...(((.....))).))).....	-2.3	ORF1ab
crRNA_1505_1534	CCAATAGGCACACTTGTTATGGCAACCAAC	((((((((....)))))..)))........	-2.6			Target_1505_1534	GTTGGTTGCCATAACAAGTGTGCCTATTGG	...(((...(((.....))).)))......	-2.3	ORF1ab
crRNA_1506_1535	CCCAATAGGCACACTTGTTATGGCAACCAA	.((((((((....)))))..))).......	-2.9			Target_1506_1535	TTGGTTGCCATAACAAGTGTGCCTATTGGG	..(((...(((.....))).))).......	-2.3	ORF1ab
crRNA_1507_1536	ACCCAATAGGCACACTTGTTATGGCAACCA	..((((((((....)))))..)))......	-2.9			Target_1507_1536	TGGTTGCCATAACAAGTGTGCCTATTGGGT	.(((...(((.....))).)))........	-2.3	ORF1ab
crRNA_1508_1537	AACCCAATAGGCACACTTGTTATGGCAACC	...((((((((....)))))..))).....	-2.9			Target_1508_1537	GGTTGCCATAACAAGTGTGCCTATTGGGTT	(((...(((.....))).))).........	-2.3	ORF1ab
crRNA_1509_1538	GAACCCAATAGGCACACTTGTTATGGCAAC	....((((((((....)))))..)))....	-2.9			Target_1509_1538	GTTGCCATAACAAGTGTGCCTATTGGGTTC	...(((((.....))).))...........	-2	ORF1ab
crRNA_1510_1539	GGAACCCAATAGGCACACTTGTTATGGCAA	.....((((((((....)))))..)))...	-2.9			Target_1510_1539	TTGCCATAACAAGTGTGCCTATTGGGTTCC	..............(.((((...)))).).	-2.1	ORF1ab
crRNA_1511_1540	TGGAACCCAATAGGCACACTTGTTATGGCA	......((((((((....)))))..)))..	-2.9			Target_1511_1540	TGCCATAACAAGTGTGCCTATTGGGTTCCA	...........(.(.((((...)))).)).	-2.3	ORF1ab
crRNA_1512_1541	GTGGAACCCAATAGGCACACTTGTTATGGC	.......((((((((....)))))..))).	-2.9			Target_1512_1541	GCCATAACAAGTGTGCCTATTGGGTTCCAC	..........(((.((((...))))..)))	-4.3	ORF1ab
crRNA_1513_1542	CGTGGAACCCAATAGGCACACTTGTTATGG	.(((...((.....))..))).........	-2.9			Target_1513_1542	CCATAACAAGTGTGCCTATTGGGTTCCACG	.........(((.((((...))))..))).	-5.5	ORF1ab
crRNA_1514_1543	ACGTGGAACCCAATAGGCACACTTGTTATG	..(((...((.....))..)))........	-2.9			Target_1514_1543	CATAACAAGTGTGCCTATTGGGTTCCACGT	........(((.((((...))))..)))..	-5.5	ORF1ab
crRNA_1515_1544	CACGTGGAACCCAATAGGCACACTTGTTAT	((.(((...((.....))..))).))....	-3			Target_1515_1544	ATAACAAGTGTGCCTATTGGGTTCCACGTG	.......(((.((((...))))..)))...	-5.5	ORF1ab
crRNA_1516_1545	GCACGTGGAACCCAATAGGCACACTTGTTA	(((.(((...((.....))..))).)))..	-4.5			Target_1516_1545	TAACAAGTGTGCCTATTGGGTTCCACGTGC	...((.(((.((((...))))..))).)).	-6.1	ORF1ab
crRNA_1517_1546	AGCACGTGGAACCCAATAGGCACACTTGTT	.(((.(((...((.....))..))).))).	-5.1			Target_1517_1546	AACAAGTGTGCCTATTGGGTTCCACGTGCT	..((.(((.((((...))))..))).))..	-6.1	ORF1ab
crRNA_1518_1547	TAGCACGTGGAACCCAATAGGCACACTTGT	..(((.(((...((.....))..))).)))	-4.7			Target_1518_1547	ACAAGTGTGCCTATTGGGTTCCACGTGCTA	.((.(((.((((...))))..))).))...	-6.1	ORF1ab
crRNA_1519_1548	CTAGCACGTGGAACCCAATAGGCACACTTG	...((...(((...)))....)).......	-3.1			Target_1519_1548	CAAGTGTGCCTATTGGGTTCCACGTGCTAG	...(((.((((...))))..))).......	-5.5	ORF1ab
crRNA_1520_1549	GCTAGCACGTGGAACCCAATAGGCACACTT	....((...(((...)))....))......	-3.1			Target_1520_1549	AAGTGTGCCTATTGGGTTCCACGTGCTAGC	..(((.((((...))))..)))........	-5.5	ORF1ab
crRNA_1521_1550	CGCTAGCACGTGGAACCCAATAGGCACACT	.....((...(((...)))....)).....	-3.1			Target_1521_1550	AGTGTGCCTATTGGGTTCCACGTGCTAGCG	.(((.((((...))))..))).........	-5.5	ORF1ab
crRNA_1522_1551	GCGCTAGCACGTGGAACCCAATAGGCACAC	((....))..(((...((.....))..)))	-3.6			Target_1522_1551	GTGTGCCTATTGGGTTCCACGTGCTAGCGC	(((.((((...))))..)))..........	-5.8	ORF1ab
crRNA_1523_1552	AGCGCTAGCACGTGGAACCCAATAGGCACA	.......((...(((...)))....))...	-3.1			Target_1523_1552	TGTGCCTATTGGGTTCCACGTGCTAGCGCT	.((((.((((((...))).)))...)))).	-4.7	ORF1ab
crRNA_1524_1553	TAGCGCTAGCACGTGGAACCCAATAGGCAC	........((...(((...)))....))..	-3.1			Target_1524_1553	GTGCCTATTGGGTTCCACGTGCTAGCGCTA	((((.((((((...))).)))...))))..	-4.7	ORF1ab
crRNA_1525_1554	TTAGCGCTAGCACGTGGAACCCAATAGGCA	.........((...(((...)))....)).	-3.1			Target_1525_1554	TGCCTATTGGGTTCCACGTGCTAGCGCTAA	.((((...))))....(((....)))....	-3.3	ORF1ab
crRNA_1526_1555	GTTAGCGCTAGCACGTGGAACCCAATAGGC	(((.(((......)))..))).........	-1.9			Target_1526_1555	GCCTATTGGGTTCCACGTGCTAGCGCTAAC	(((((.((.((...)).)).))).))....	-3	ORF1ab
crRNA_1527_1556	TGTTAGCGCTAGCACGTGGAACCCAATAGG	.(((.(((......)))..)))........	-1.9			Target_1527_1556	CCTATTGGGTTCCACGTGCTAGCGCTAACA	((....))(((...(((....)))..))).	-2.5	ORF1ab
crRNA_1528_1557	ATGTTAGCGCTAGCACGTGGAACCCAATAG	((((..((....))))))............	-2			Target_1528_1557	CTATTGGGTTCCACGTGCTAGCGCTAACAT	....(((...)))(((....))).......	-1.5	ORF1ab
crRNA_1529_1558	TATGTTAGCGCTAGCACGTGGAACCCAATA	(((((..((....)))))))..........	-3.1			Target_1529_1558	TATTGGGTTCCACGTGCTAGCGCTAACATA	...(((...)))(((....)))........	-1.5	ORF1ab
crRNA_1530_1559	CTATGTTAGCGCTAGCACGTGGAACCCAAT	((((((..((....))))))))........	-6			Target_1530_1559	ATTGGGTTCCACGTGCTAGCGCTAACATAG	..(((...)))(((....))).........	-1.5	ORF1ab
crRNA_1531_1560	CCTATGTTAGCGCTAGCACGTGGAACCCAA	.((((((..((....)))))))).......	-6.4			Target_1531_1560	TTGGGTTCCACGTGCTAGCGCTAACATAGG	.(((...)))(((....)))..........	-1.5	ORF1ab
crRNA_1532_1561	ACCTATGTTAGCGCTAGCACGTGGAACCCA	..((((((..((....))))))))......	-6.4			Target_1532_1561	TGGGTTCCACGTGCTAGCGCTAACATAGGT	...(((...(((....)))..)))......	-1.4	ORF1ab
crRNA_1533_1562	AACCTATGTTAGCGCTAGCACGTGGAACCC	...((((((..((....)))))))).....	-6.4			Target_1533_1562	GGGTTCCACGTGCTAGCGCTAACATAGGTT	..(((...(((....)))..))).......	-1.4	ORF1ab
crRNA_1534_1563	CAACCTATGTTAGCGCTAGCACGTGGAACC	....((((((..((....))))))))....	-6.4			Target_1534_1563	GGTTCCACGTGCTAGCGCTAACATAGGTTG	.(((...(((....)))..)))........	-1.4	ORF1ab
crRNA_1535_1564	ACAACCTATGTTAGCGCTAGCACGTGGAAC	.....((((((..((....))))))))...	-6.4			Target_1535_1564	GTTCCACGTGCTAGCGCTAACATAGGTTGT	(((...(((....)))..))).........	-1.7	ORF1ab
crRNA_1536_1565	TACAACCTATGTTAGCGCTAGCACGTGGAA	......((((((..((....))))))))..	-6.4			Target_1536_1565	TTCCACGTGCTAGCGCTAACATAGGTTGTA	.....(((....)))...(((.....))).	-1.6	ORF1ab
crRNA_1537_1566	TTACAACCTATGTTAGCGCTAGCACGTGGA	.......((((((..((....)))))))).	-6.4			Target_1537_1566	TCCACGTGCTAGCGCTAACATAGGTTGTAA	......(((.(((.(((...))))))))).	-2.2	ORF1ab
crRNA_1538_1567	GTTACAACCTATGTTAGCGCTAGCACGTGG	........((((((..((....))))))))	-5.2			Target_1538_1567	CCACGTGCTAGCGCTAACATAGGTTGTAAC	.....(((.(((.(((...)))))))))..	-2.2	ORF1ab
crRNA_1539_1568	GGTTACAACCTATGTTAGCGCTAGCACGTG	(((....)))(((((..((....)))))))	-3.7			Target_1539_1568	CACGTGCTAGCGCTAACATAGGTTGTAACC	....(((.(((.(((...)))))))))...	-2.2	ORF1ab
crRNA_1540_1569	TGGTTACAACCTATGTTAGCGCTAGCACGT	.(((....))).......((....))....	-2.9			Target_1540_1569	ACGTGCTAGCGCTAACATAGGTTGTAACCA	.(((....)))........(((....))).	-2.9	ORF1ab
crRNA_1541_1570	ATGGTTACAACCTATGTTAGCGCTAGCACG	..(((....))).......((....))...	-2.9			Target_1541_1570	CGTGCTAGCGCTAACATAGGTTGTAACCAT	.(((....))).......(((....)))..	-2.4	ORF1ab
crRNA_1542_1571	TATGGTTACAACCTATGTTAGCGCTAGCAC	...(((....))).......((....))..	-2.9			Target_1542_1571	GTGCTAGCGCTAACATAGGTTGTAACCATA	.(((.(((.(((...)))))))))......	-2.2	ORF1ab
crRNA_1543_1572	GTATGGTTACAACCTATGTTAGCGCTAGCA	....(((....))).......((....)).	-2.9			Target_1543_1572	TGCTAGCGCTAACATAGGTTGTAACCATAC	(((.(((.(((...))))))))).......	-2.2	ORF1ab
crRNA_1544_1573	TGTATGGTTACAACCTATGTTAGCGCTAGC	((((....))))..........((....))	-1.8			Target_1544_1573	GCTAGCGCTAACATAGGTTGTAACCATACA	((....)).......(((....))).....	-2	ORF1ab
crRNA_1545_1574	CTGTATGGTTACAACCTATGTTAGCGCTAG	.((((....)))).................	-1.7			Target_1545_1574	CTAGCGCTAACATAGGTTGTAACCATACAG	..............(((....)))......	-1.6	ORF1ab
crRNA_1546_1575	CCTGTATGGTTACAACCTATGTTAGCGCTA	..((((....))))................	-1.7			Target_1546_1575	TAGCGCTAACATAGGTTGTAACCATACAGG	.............(((....))).......	-1.6	ORF1ab
crRNA_1547_1576	ACCTGTATGGTTACAACCTATGTTAGCGCT	...((((....))))...............	-1.7			Target_1547_1576	AGCGCTAACATAGGTTGTAACCATACAGGT	............(((....)))........	-1.6	ORF1ab
crRNA_1548_1577	CACCTGTATGGTTACAACCTATGTTAGCGC	.(((.....)))..................	-2			Target_1548_1577	GCGCTAACATAGGTTGTAACCATACAGGTG	.((((......(((....))).....))))	-2.4	ORF1ab
crRNA_1549_1578	ACACCTGTATGGTTACAACCTATGTTAGCG	..(((.....))).................	-2			Target_1549_1578	CGCTAACATAGGTTGTAACCATACAGGTGT	((((......(((....))).....)))).	-2.8	ORF1ab
crRNA_1550_1579	AACACCTGTATGGTTACAACCTATGTTAGC	...(((.....)))................	-2			Target_1550_1579	GCTAACATAGGTTGTAACCATACAGGTGTT	...(((((...(((((....))))))))))	-3	ORF1ab
crRNA_1551_1580	CAACACCTGTATGGTTACAACCTATGTTAG	....(((.....)))...............	-2			Target_1551_1580	CTAACATAGGTTGTAACCATACAGGTGTTG	....((..(.(((((....))))).)..))	-3.9	ORF1ab
crRNA_1552_1581	ACAACACCTGTATGGTTACAACCTATGTTA	.....(((.....)))..............	-2			Target_1552_1581	TAACATAGGTTGTAACCATACAGGTGTTGT	..(((..(.(((((....))))).)..)))	-5.4	ORF1ab
crRNA_1553_1582	AACAACACCTGTATGGTTACAACCTATGTT	......(((.....))).............	-2			Target_1553_1582	AACATAGGTTGTAACCATACAGGTGTTGTT	((((..(.(((((....))))).)..))))	-6	ORF1ab
crRNA_1554_1583	CAACAACACCTGTATGGTTACAACCTATGT	.......(((.....)))............	-2			Target_1554_1583	ACATAGGTTGTAACCATACAGGTGTTGTTG	(((..(.(((((....))))).)..)))..	-5.2	ORF1ab
crRNA_1555_1584	CCAACAACACCTGTATGGTTACAACCTATG	((((((.....))).)))............	-2.2			Target_1555_1584	CATAGGTTGTAACCATACAGGTGTTGTTGG	((..(.(((((....))))).)..))....	-4	ORF1ab
crRNA_1556_1585	TCCAACAACACCTGTATGGTTACAACCTAT	.((((((.....))).)))...........	-2.3			Target_1556_1585	ATAGGTTGTAACCATACAGGTGTTGTTGGA	...........(((.(((.....)))))).	-2.7	ORF1ab
crRNA_1557_1586	CTCCAACAACACCTGTATGGTTACAACCTA	..((((((.....))).)))..........	-2.3			Target_1557_1586	TAGGTTGTAACCATACAGGTGTTGTTGGAG	..........(((.(((.....))))))..	-2.7	ORF1ab
crRNA_1558_1587	TCTCCAACAACACCTGTATGGTTACAACCT	...((((((.....))).))).........	-2.3			Target_1558_1587	AGGTTGTAACCATACAGGTGTTGTTGGAGA	.........(((.(((.....))))))...	-2.7	ORF1ab
crRNA_1559_1588	TTCTCCAACAACACCTGTATGGTTACAACC	....((((((.....))).)))........	-2.3			Target_1559_1588	GGTTGTAACCATACAGGTGTTGTTGGAGAA	........(((.(((.....))))))....	-2.7	ORF1ab
crRNA_1560_1589	CTTCTCCAACAACACCTGTATGGTTACAAC	.....((((((.....))).))).......	-2.3			Target_1560_1589	GTTGTAACCATACAGGTGTTGTTGGAGAAG	.......(((.(((.....)))))).....	-2.7	ORF1ab
crRNA_1561_1590	CCTTCTCCAACAACACCTGTATGGTTACAA	......((((((.....))).)))......	-2.3			Target_1561_1590	TTGTAACCATACAGGTGTTGTTGGAGAAGG	......(((.(((.....))))))......	-2.7	ORF1ab
crRNA_1562_1591	ACCTTCTCCAACAACACCTGTATGGTTACA	.......((((((.....))).))).....	-2.3			Target_1562_1591	TGTAACCATACAGGTGTTGTTGGAGAAGGT	.....(((.(((.....)))))).......	-2.7	ORF1ab
crRNA_1563_1592	AACCTTCTCCAACAACACCTGTATGGTTAC	........((((((.....))).)))....	-2.3			Target_1563_1592	GTAACCATACAGGTGTTGTTGGAGAAGGTT	....(((.(((.....))))))........	-2.7	ORF1ab
crRNA_1564_1593	GAACCTTCTCCAACAACACCTGTATGGTTA	.........((((((.....))).)))...	-2.3			Target_1564_1593	TAACCATACAGGTGTTGTTGGAGAAGGTTC	...(((.(((.....)))))).........	-2.7	ORF1ab
crRNA_1565_1594	GGAACCTTCTCCAACAACACCTGTATGGTT	(((......)))......(((.....))).	-4.5			Target_1565_1594	AACCATACAGGTGTTGTTGGAGAAGGTTCC	.(((.....)))......((((....))))	-2.9	ORF1ab
crRNA_1566_1595	CGGAACCTTCTCCAACAACACCTGTATGGT	.(((......)))......(((.....)))	-4			Target_1566_1595	ACCATACAGGTGTTGTTGGAGAAGGTTCCG	(((.....)))......((((....)))).	-4	ORF1ab
crRNA_1567_1596	TCGGAACCTTCTCCAACAACACCTGTATGG	..(((......))).......((.....))	-2.5			Target_1567_1596	CCATACAGGTGTTGTTGGAGAAGGTTCCGA	..............((((((....))))))	-3.4	ORF1ab
crRNA_1568_1597	TTCGGAACCTTCTCCAACAACACCTGTATG	...(((......)))...............	-2.3			Target_1568_1597	CATACAGGTGTTGTTGGAGAAGGTTCCGAA	.............((((((....)))))).	-4	ORF1ab
crRNA_1569_1598	CTTCGGAACCTTCTCCAACAACACCTGTAT	....(((......)))..............	-2.3			Target_1569_1598	ATACAGGTGTTGTTGGAGAAGGTTCCGAAG	............((((((....))))))..	-4	ORF1ab
crRNA_1570_1599	CCTTCGGAACCTTCTCCAACAACACCTGTA	.....(((......))).............	-2.3			Target_1570_1599	TACAGGTGTTGTTGGAGAAGGTTCCGAAGG	...........((((((....))))))...	-4	ORF1ab
crRNA_1571_1600	ACCTTCGGAACCTTCTCCAACAACACCTGT	......(((......)))............	-2.3			Target_1571_1600	ACAGGTGTTGTTGGAGAAGGTTCCGAAGGT	..........((((((....))))))....	-4	ORF1ab
crRNA_1572_1601	GACCTTCGGAACCTTCTCCAACAACACCTG	.......(((......)))...........	-2.3			Target_1572_1601	CAGGTGTTGTTGGAGAAGGTTCCGAAGGTC	.........((((((....)))))).....	-4	ORF1ab
crRNA_1573_1602	AGACCTTCGGAACCTTCTCCAACAACACCT	........(((......)))..........	-2.3			Target_1573_1602	AGGTGTTGTTGGAGAAGGTTCCGAAGGTCT	........((((((....))))))......	-4	ORF1ab
crRNA_1574_1603	AAGACCTTCGGAACCTTCTCCAACAACACC	.........(((......))).........	-2.3			Target_1574_1603	GGTGTTGTTGGAGAAGGTTCCGAAGGTCTT	.......((((((....)))))).......	-4	ORF1ab
crRNA_1575_1604	TAAGACCTTCGGAACCTTCTCCAACAACAC	..........(((......)))........	-2.3			Target_1575_1604	GTGTTGTTGGAGAAGGTTCCGAAGGTCTTA	......((((((....))))))........	-4	ORF1ab
crRNA_1576_1605	TTAAGACCTTCGGAACCTTCTCCAACAACA	...........(((......))).......	-2.3			Target_1576_1605	TGTTGTTGGAGAAGGTTCCGAAGGTCTTAA	.....((((((....)))))).........	-4	ORF1ab
crRNA_1577_1606	ATTAAGACCTTCGGAACCTTCTCCAACAAC	............(((......)))......	-2.3			Target_1577_1606	GTTGTTGGAGAAGGTTCCGAAGGTCTTAAT	....((((((....))))))..........	-4	ORF1ab
crRNA_1578_1607	CATTAAGACCTTCGGAACCTTCTCCAACAA	.............(((......))).....	-2.3			Target_1578_1607	TTGTTGGAGAAGGTTCCGAAGGTCTTAATG	...((((((....))))))...........	-4	ORF1ab
crRNA_1579_1608	TCATTAAGACCTTCGGAACCTTCTCCAACA	..............(((......)))....	-2.3			Target_1579_1608	TGTTGGAGAAGGTTCCGAAGGTCTTAATGA	..((((((....))))))............	-4	ORF1ab
crRNA_1580_1609	GTCATTAAGACCTTCGGAACCTTCTCCAAC	(((.....)))....(((......)))...	-3.5			Target_1580_1609	GTTGGAGAAGGTTCCGAAGGTCTTAATGAC	.((((((....))))))..(((.....)))	-5	ORF1ab
crRNA_1581_1610	TGTCATTAAGACCTTCGGAACCTTCTCCAA	.(((.....)))....(((......)))..	-3.5			Target_1581_1610	TTGGAGAAGGTTCCGAAGGTCTTAATGACA	((((((....))))))..(((.....))).	-6.4	ORF1ab
crRNA_1582_1611	TTGTCATTAAGACCTTCGGAACCTTCTCCA	..(((.....)))....(((......))).	-3.5			Target_1582_1611	TGGAGAAGGTTCCGAAGGTCTTAATGACAA	(((((....)))))...(((.....)))..	-5.1	ORF1ab
crRNA_1583_1612	GTTGTCATTAAGACCTTCGGAACCTTCTCC	...(((.....)))....(((......)))	-2.3			Target_1583_1612	GGAGAAGGTTCCGAAGGTCTTAATGACAAC	((((....))))....(((.....)))...	-5.1	ORF1ab
crRNA_1584_1613	GGTTGTCATTAAGACCTTCGGAACCTTCTC	((((........))))..............	-3.4			Target_1584_1613	GAGAAGGTTCCGAAGGTCTTAATGACAACC	.....((((......(((.....)))))))	-2.7	ORF1ab
crRNA_1585_1614	AGGTTGTCATTAAGACCTTCGGAACCTTCT	(((((........)))))............	-3.9			Target_1585_1614	AGAAGGTTCCGAAGGTCTTAATGACAACCT	...(((((......(((.....))))))))	-4.4	ORF1ab
crRNA_1586_1615	AAGGTTGTCATTAAGACCTTCGGAACCTTC	((((((........))))))..........	-4.8			Target_1586_1615	GAAGGTTCCGAAGGTCTTAATGACAACCTT	.((((((......(((.....)))))))))	-5.4	ORF1ab
crRNA_1587_1616	GAAGGTTGTCATTAAGACCTTCGGAACCTT	(((((((........)))))))........	-9.3			Target_1587_1616	AAGGTTCCGAAGGTCTTAATGACAACCTTC	((((((......(((.....))))))))).	-5.1	ORF1ab
crRNA_1588_1617	AGAAGGTTGTCATTAAGACCTTCGGAACCT	.(((((((........))))))).......	-9			Target_1588_1617	AGGTTCCGAAGGTCTTAATGACAACCTTCT	.......((((((..........)))))).	-6	ORF1ab
crRNA_1589_1618	AAGAAGGTTGTCATTAAGACCTTCGGAACC	..(((((((........)))))))......	-9			Target_1589_1618	GGTTCCGAAGGTCTTAATGACAACCTTCTT	......((((((..........))))))..	-6	ORF1ab
crRNA_1590_1619	CAAGAAGGTTGTCATTAAGACCTTCGGAAC	...(((((((........))))))).....	-9			Target_1590_1619	GTTCCGAAGGTCTTAATGACAACCTTCTTG	.....((((((..........))))))...	-6	ORF1ab
crRNA_1591_1620	TCAAGAAGGTTGTCATTAAGACCTTCGGAA	((..(((((((........))))))).)).	-9.2			Target_1591_1620	TTCCGAAGGTCTTAATGACAACCTTCTTGA	....((((((..........))))))....	-6	ORF1ab
crRNA_1592_1621	TTCAAGAAGGTTGTCATTAAGACCTTCGGA	.....(((((((........)))))))...	-9			Target_1592_1621	TCCGAAGGTCTTAATGACAACCTTCTTGAA	...((((((..........)))))).....	-6	ORF1ab
crRNA_1593_1622	TTTCAAGAAGGTTGTCATTAAGACCTTCGG	......(((((((........)))))))..	-9			Target_1593_1622	CCGAAGGTCTTAATGACAACCTTCTTGAAA	..((((((..........))))))......	-6	ORF1ab
crRNA_1594_1623	ATTTCAAGAAGGTTGTCATTAAGACCTTCG	.......(((((((........))))))).	-9			Target_1594_1623	CGAAGGTCTTAATGACAACCTTCTTGAAAT	.((((((..........)))))).......	-6	ORF1ab
crRNA_1595_1624	TATTTCAAGAAGGTTGTCATTAAGACCTTC	........(((((((........)))))))	-7.8			Target_1595_1624	GAAGGTCTTAATGACAACCTTCTTGAAATA	((((((..........))))))........	-5.8	ORF1ab
crRNA_1596_1625	GTATTTCAAGAAGGTTGTCATTAAGACCTT	..........((((((........))))))	-5.1			Target_1596_1625	AAGGTCTTAATGACAACCTTCTTGAAATAC	...(((.....)))................	-2.4	ORF1ab
crRNA_1597_1626	AGTATTTCAAGAAGGTTGTCATTAAGACCT	............(((((........)))))	-4.1			Target_1597_1626	AGGTCTTAATGACAACCTTCTTGAAATACT	..(((.....))).................	-2.4	ORF1ab
crRNA_1598_1627	GAGTATTTCAAGAAGGTTGTCATTAAGACC	..............((((........))))	-2.4			Target_1598_1627	GGTCTTAATGACAACCTTCTTGAAATACTC	.(((.....)))..................	-2.4	ORF1ab
crRNA_1599_1628	GGAGTATTTCAAGAAGGTTGTCATTAAGAC	...................(((.....)))	-0.4			Target_1599_1628	GTCTTAATGACAACCTTCTTGAAATACTCC	(((.....)))...................	-2.7	ORF1ab
crRNA_1600_1629	TGGAGTATTTCAAGAAGGTTGTCATTAAGA	((((....))))..................	-0.1			Target_1600_1629	TCTTAATGACAACCTTCTTGAAATACTCCA	..............................	0	ORF1ab
crRNA_1601_1630	TTGGAGTATTTCAAGAAGGTTGTCATTAAG	(((((....)))))................	-1			Target_1601_1630	CTTAATGACAACCTTCTTGAAATACTCCAA	..............................	0	ORF1ab
crRNA_1602_1631	TTTGGAGTATTTCAAGAAGGTTGTCATTAA	((((((....))))))..............	-1.6			Target_1602_1631	TTAATGACAACCTTCTTGAAATACTCCAAA	..............................	0	ORF1ab
crRNA_1603_1632	TTTTGGAGTATTTCAAGAAGGTTGTCATTA	(((((((....)))))))............	-2.9			Target_1603_1632	TAATGACAACCTTCTTGAAATACTCCAAAA	..............................	0	ORF1ab
crRNA_1604_1633	TTTTTGGAGTATTTCAAGAAGGTTGTCATT	((((((((....))))))))..........	-3.8			Target_1604_1633	AATGACAACCTTCTTGAAATACTCCAAAAA	..............................	0	ORF1ab
crRNA_1605_1634	CTTTTTGGAGTATTTCAAGAAGGTTGTCAT	(((((((((....)))))))))........	-6.9			Target_1605_1634	ATGACAACCTTCTTGAAATACTCCAAAAAG	........(((.(((........))).)))	-0.4	ORF1ab
crRNA_1606_1635	TCTTTTTGGAGTATTTCAAGAAGGTTGTCA	((((((((((....))))))))))......	-7.2			Target_1606_1635	TGACAACCTTCTTGAAATACTCCAAAAAGA	.......(((.(((........))).))).	-1.6	ORF1ab
crRNA_1607_1636	CTCTTTTTGGAGTATTTCAAGAAGGTTGTC	.((((((((((....)))))))))).....	-7.4			Target_1607_1636	GACAACCTTCTTGAAATACTCCAAAAAGAG	......(((.(((........))).)))..	-1.6	ORF1ab
crRNA_1608_1637	TCTCTTTTTGGAGTATTTCAAGAAGGTTGT	..((((((((((....))))))))))....	-7.4			Target_1608_1637	ACAACCTTCTTGAAATACTCCAAAAAGAGA	.....(((.(((........))).)))...	-1.6	ORF1ab
crRNA_1609_1638	TTCTCTTTTTGGAGTATTTCAAGAAGGTTG	...((((((((((....))))))))))...	-7.4			Target_1609_1638	CAACCTTCTTGAAATACTCCAAAAAGAGAA	....(((.(((........))).)))....	-1.6	ORF1ab
crRNA_1610_1639	TTTCTCTTTTTGGAGTATTTCAAGAAGGTT	....((((((((((....))))))))))..	-7.4			Target_1610_1639	AACCTTCTTGAAATACTCCAAAAAGAGAAA	...(((.(((........))).))).....	-1.6	ORF1ab
crRNA_1611_1640	CTTTCTCTTTTTGGAGTATTTCAAGAAGGT	.....((((((((((....)))))))))).	-7.4			Target_1611_1640	ACCTTCTTGAAATACTCCAAAAAGAGAAAG	..(((.(((........))).)))......	-1.6	ORF1ab
crRNA_1612_1641	ACTTTCTCTTTTTGGAGTATTTCAAGAAGG	.......(((((((((....))))))))).	-7.1			Target_1612_1641	CCTTCTTGAAATACTCCAAAAAGAGAAAGT	.(((.(((........))).))).......	-1.6	ORF1ab
crRNA_1613_1642	GACTTTCTCTTTTTGGAGTATTTCAAGAAG	........(((((((((....)))))))))	-5.7			Target_1613_1642	CTTCTTGAAATACTCCAAAAAGAGAAAGTC	(((.(((........))).)))........	-1.2	ORF1ab
crRNA_1614_1643	TGACTTTCTCTTTTTGGAGTATTTCAAGAA	(((....((((....))))....)))....	-4.3			Target_1614_1643	TTCTTGAAATACTCCAAAAAGAGAAAGTCA	....(((....(((......)))....)))	-2.1	ORF1ab
crRNA_1615_1644	TTGACTTTCTCTTTTTGGAGTATTTCAAGA	((((....((((....))))....))))..	-5.2			Target_1615_1644	TCTTGAAATACTCCAAAAAGAGAAAGTCAA	...(((....(((......)))....))).	-2.9	ORF1ab
crRNA_1616_1645	GTTGACTTTCTCTTTTTGGAGTATTTCAAG	.((((....((((....))))....)))).	-5.2			Target_1616_1645	CTTGAAATACTCCAAAAAGAGAAAGTCAAC	.((((....(((......)))....)))).	-3.5	ORF1ab
crRNA_1617_1646	TGTTGACTTTCTCTTTTTGGAGTATTTCAA	..((((....((((....))))....))))	-4.6			Target_1617_1646	TTGAAATACTCCAAAAAGAGAAAGTCAACA	((((....(((......)))....))))..	-3.3	ORF1ab
crRNA_1618_1647	ATGTTGACTTTCTCTTTTTGGAGTATTTCA	....(((....((((....))))....)))	-3.7			Target_1618_1647	TGAAATACTCCAAAAAGAGAAAGTCAACAT	(((....(((......)))....)))....	-2.7	ORF1ab
crRNA_1619_1648	GATGTTGACTTTCTCTTTTTGGAGTATTTC	............((((....))))......	-2.6			Target_1619_1648	GAAATACTCCAAAAAGAGAAAGTCAACATC	((....(((......)))....))......	-2	ORF1ab
crRNA_1620_1649	TGATGTTGACTTTCTCTTTTTGGAGTATTT	.............((((....)))).....	-2.6			Target_1620_1649	AAATACTCCAAAAAGAGAAAGTCAACATCA	.....(((......))).............	-1.2	ORF1ab
crRNA_1621_1650	TTGATGTTGACTTTCTCTTTTTGGAGTATT	..............((((....))))....	-2.6			Target_1621_1650	AATACTCCAAAAAGAGAAAGTCAACATCAA	....(((......)))..............	-1.2	ORF1ab
crRNA_1622_1651	ATTGATGTTGACTTTCTCTTTTTGGAGTAT	...............((((....))))...	-2.6			Target_1622_1651	ATACTCCAAAAAGAGAAAGTCAACATCAAT	...(((......)))...............	-1.2	ORF1ab
crRNA_1623_1652	TATTGATGTTGACTTTCTCTTTTTGGAGTA	................((((....))))..	-2.6			Target_1623_1652	TACTCCAAAAAGAGAAAGTCAACATCAATA	..(((......)))................	-1.2	ORF1ab
crRNA_1624_1653	ATATTGATGTTGACTTTCTCTTTTTGGAGT	.................((((....)))).	-2.6			Target_1624_1653	ACTCCAAAAAGAGAAAGTCAACATCAATAT	.(((......))).................	-1.2	ORF1ab
crRNA_1625_1654	AATATTGATGTTGACTTTCTCTTTTTGGAG	..................((((....))))	-2			Target_1625_1654	CTCCAAAAAGAGAAAGTCAACATCAATATT	(((......)))..................	-1.2	ORF1ab
crRNA_1626_1655	CAATATTGATGTTGACTTTCTCTTTTTGGA	(((((....)))))................	-1			Target_1626_1655	TCCAAAAAGAGAAAGTCAACATCAATATTG	..............................	0	ORF1ab
crRNA_1627_1656	ACAATATTGATGTTGACTTTCTCTTTTTGG	.(((((....)))))...............	-1			Target_1627_1656	CCAAAAAGAGAAAGTCAACATCAATATTGT	..............................	0	ORF1ab
crRNA_1628_1657	AACAATATTGATGTTGACTTTCTCTTTTTG	..(((((....)))))..............	-1			Target_1628_1657	CAAAAAGAGAAAGTCAACATCAATATTGTT	...............((((.......))))	-0.2	ORF1ab
crRNA_1629_1658	CAACAATATTGATGTTGACTTTCTCTTTTT	(((((.......))))).............	-2.7			Target_1629_1658	AAAAAGAGAAAGTCAACATCAATATTGTTG	.............(((((.......)))))	-2.6	ORF1ab
crRNA_1630_1659	CCAACAATATTGATGTTGACTTTCTCTTTT	.(((((.......)))))............	-3.1			Target_1630_1659	AAAAGAGAAAGTCAACATCAATATTGTTGG	............(((((.......))))).	-4	ORF1ab
crRNA_1631_1660	ACCAACAATATTGATGTTGACTTTCTCTTT	..(((((.......)))))...........	-3.1			Target_1631_1660	AAAGAGAAAGTCAACATCAATATTGTTGGT	..........((((((.......)))))).	-4.1	ORF1ab
crRNA_1632_1661	CACCAACAATATTGATGTTGACTTTCTCTT	...(((((.......)))))..........	-3.1			Target_1632_1661	AAGAGAAAGTCAACATCAATATTGTTGGTG	.........((((((.......))))))..	-4.1	ORF1ab
crRNA_1633_1662	TCACCAACAATATTGATGTTGACTTTCTCT	....(((((.......))))).........	-3.1			Target_1633_1662	AGAGAAAGTCAACATCAATATTGTTGGTGA	............(((((((...))))))).	-4.6	ORF1ab
crRNA_1634_1663	GTCACCAACAATATTGATGTTGACTTTCTC	((((.((.((....)).)).))))......	-4.6			Target_1634_1663	GAGAAAGTCAACATCAATATTGTTGGTGAC	...........(((((((...)))))))..	-4.6	ORF1ab
crRNA_1635_1664	AGTCACCAACAATATTGATGTTGACTTTCT	(((((.((.((....)).)).)))))....	-5.1			Target_1635_1664	AGAAAGTCAACATCAATATTGTTGGTGACT	....(((((.((.((....)).)).)))))	-5.7	ORF1ab
crRNA_1636_1665	AAGTCACCAACAATATTGATGTTGACTTTC	((((((.((.((....)).)).))))))..	-6			Target_1636_1665	GAAAGTCAACATCAATATTGTTGGTGACTT	..((((((.((.((....)).)).))))))	-6.6	ORF1ab
crRNA_1637_1666	AAAGTCACCAACAATATTGATGTTGACTTT	(((((((.((.((....)).)).)))))))	-6.8			Target_1637_1666	AAAGTCAACATCAATATTGTTGGTGACTTT	(((((((.((.((....)).)).)))))))	-7.2	ORF1ab
crRNA_1638_1667	TAAAGTCACCAACAATATTGATGTTGACTT	..((((((.((.((....)).)).))))))	-6.2			Target_1638_1667	AAGTCAACATCAATATTGTTGGTGACTTTA	((((((.((.((....)).)).))))))..	-6.4	ORF1ab
crRNA_1639_1668	TTAAAGTCACCAACAATATTGATGTTGACT	....(((((.((.((....)).)).)))))	-5.3			Target_1639_1668	AGTCAACATCAATATTGTTGGTGACTTTAA	(((((.((.((....)).)).)))))....	-5.5	ORF1ab
crRNA_1640_1669	TTTAAAGTCACCAACAATATTGATGTTGAC	......((((.((.((....)).)).))))	-3.6			Target_1640_1669	GTCAACATCAATATTGTTGGTGACTTTAAA	((((.((.((....)).)).))))......	-5	ORF1ab
crRNA_1641_1670	GTTTAAAGTCACCAACAATATTGATGTTGA	............(((((.......))))).	-3.1			Target_1641_1670	TCAACATCAATATTGTTGGTGACTTTAAAC	....(((((((...))))))).........	-4.6	ORF1ab
crRNA_1642_1671	AGTTTAAAGTCACCAACAATATTGATGTTG	.............(((((.......)))))	-1.9			Target_1642_1671	CAACATCAATATTGTTGGTGACTTTAAACT	...(((((((...)))))))..........	-4.6	ORF1ab
crRNA_1643_1672	AAGTTTAAAGTCACCAACAATATTGATGTT	..............................	0			Target_1643_1672	AACATCAATATTGTTGGTGACTTTAAACTT	..(((((((...)))))))...........	-4.6	ORF1ab
crRNA_1644_1673	TAAGTTTAAAGTCACCAACAATATTGATGT	..............................	0			Target_1644_1673	ACATCAATATTGTTGGTGACTTTAAACTTA	.(((((((...)))))))............	-4.6	ORF1ab
crRNA_1645_1674	TTAAGTTTAAAGTCACCAACAATATTGATG	..............................	0			Target_1645_1674	CATCAATATTGTTGGTGACTTTAAACTTAA	(((((((...))))))).............	-4.6	ORF1ab
crRNA_1646_1675	ATTAAGTTTAAAGTCACCAACAATATTGAT	..............................	0			Target_1646_1675	ATCAATATTGTTGGTGACTTTAAACTTAAT	((((((...))))))...............	-1.6	ORF1ab
crRNA_1647_1676	CATTAAGTTTAAAGTCACCAACAATATTGA	..............................	0			Target_1647_1676	TCAATATTGTTGGTGACTTTAAACTTAATG	...........(((........))).....	-0.3	ORF1ab
crRNA_1648_1677	TCATTAAGTTTAAAGTCACCAACAATATTG	..............................	0			Target_1648_1677	CAATATTGTTGGTGACTTTAAACTTAATGA	.....((((((((........)).))))))	-0.6	ORF1ab
crRNA_1649_1678	TTCATTAAGTTTAAAGTCACCAACAATATT	..............................	0			Target_1649_1678	AATATTGTTGGTGACTTTAAACTTAATGAA	....((((((((........)).)))))).	-1.1	ORF1ab
crRNA_1650_1679	CTTCATTAAGTTTAAAGTCACCAACAATAT	..............................	0			Target_1650_1679	ATATTGTTGGTGACTTTAAACTTAATGAAG	...((((((((........)).))))))..	-1.1	ORF1ab
crRNA_1651_1680	TCTTCATTAAGTTTAAAGTCACCAACAATA	..............................	0			Target_1651_1680	TATTGTTGGTGACTTTAAACTTAATGAAGA	..((((((((........)).))))))...	-1.1	ORF1ab
crRNA_1652_1681	CTCTTCATTAAGTTTAAAGTCACCAACAAT	..............................	0			Target_1652_1681	ATTGTTGGTGACTTTAAACTTAATGAAGAG	.((((((((........)).))))))....	-1.1	ORF1ab
crRNA_1653_1682	TCTCTTCATTAAGTTTAAAGTCACCAACAA	..............................	0			Target_1653_1682	TTGTTGGTGACTTTAAACTTAATGAAGAGA	((((((((........)).)))))).....	-1.1	ORF1ab
crRNA_1654_1683	ATCTCTTCATTAAGTTTAAAGTCACCAACA	..............................	0			Target_1654_1683	TGTTGGTGACTTTAAACTTAATGAAGAGAT	.........(((((.......)))))....	-0.7	ORF1ab
crRNA_1655_1684	GATCTCTTCATTAAGTTTAAAGTCACCAAC	..............................	0			Target_1655_1684	GTTGGTGACTTTAAACTTAATGAAGAGATC	...(((..(((((.......)))))..)))	-1.9	ORF1ab
crRNA_1656_1685	CGATCTCTTCATTAAGTTTAAAGTCACCAA	..............................	0			Target_1656_1685	TTGGTGACTTTAAACTTAATGAAGAGATCG	..(((..(((((.......)))))..))).	-3.4	ORF1ab
crRNA_1657_1686	GCGATCTCTTCATTAAGTTTAAAGTCACCA	..............................	0			Target_1657_1686	TGGTGACTTTAAACTTAATGAAGAGATCGC	.(((..(((((.......)))))..)))..	-3.4	ORF1ab
crRNA_1658_1687	GGCGATCTCTTCATTAAGTTTAAAGTCACC	(((.....(((....)))......)))...	-1.5			Target_1658_1687	GGTGACTTTAAACTTAATGAAGAGATCGCC	(((((((((...........)))).)))))	-5.9	ORF1ab
crRNA_1659_1688	TGGCGATCTCTTCATTAAGTTTAAAGTCAC	((((.....(((....)))......)))).	-1.9			Target_1659_1688	GTGACTTTAAACTTAATGAAGAGATCGCCA	((((((((...........)))).))))..	-3.4	ORF1ab
crRNA_1660_1689	ATGGCGATCTCTTCATTAAGTTTAAAGTCA	.((((.....(((....)))......))))	-1.7			Target_1660_1689	TGACTTTAAACTTAATGAAGAGATCGCCAT	...(((((.......)))))..........	-0.7	ORF1ab
crRNA_1661_1690	AATGGCGATCTCTTCATTAAGTTTAAAGTC	(((((.(....).)))))............	-0.7			Target_1661_1690	GACTTTAAACTTAATGAAGAGATCGCCATT	..(((((.......)))))...........	-0.7	ORF1ab
crRNA_1662_1691	TAATGGCGATCTCTTCATTAAGTTTAAAGT	((((((.(....).))))))..........	-2.1			Target_1662_1691	ACTTTAAACTTAATGAAGAGATCGCCATTA	.(((((.......)))))............	-0.7	ORF1ab
crRNA_1663_1692	ATAATGGCGATCTCTTCATTAAGTTTAAAG	.((((((.(....).)))))).........	-2.1			Target_1663_1692	CTTTAAACTTAATGAAGAGATCGCCATTAT	.........(((((..(....)..))))).	-0.9	ORF1ab
crRNA_1664_1693	AATAATGGCGATCTCTTCATTAAGTTTAAA	..((((((.(....).))))))........	-2.1			Target_1664_1693	TTTAAACTTAATGAAGAGATCGCCATTATT	........(((((..(....)..)))))..	-0.9	ORF1ab
crRNA_1665_1694	AAATAATGGCGATCTCTTCATTAAGTTTAA	...((((((.(....).)))))).......	-2.1			Target_1665_1694	TTAAACTTAATGAAGAGATCGCCATTATTT	.......(((((..(....)..)))))...	-0.9	ORF1ab
crRNA_1666_1695	AAAATAATGGCGATCTCTTCATTAAGTTTA	....((((((.(....).))))))......	-2.1			Target_1666_1695	TAAACTTAATGAAGAGATCGCCATTATTTT	......(((((..(....)..)))))....	-0.9	ORF1ab
crRNA_1667_1696	CAAAATAATGGCGATCTCTTCATTAAGTTT	.....((((((.(....).)))))).....	-2.1			Target_1667_1696	AAACTTAATGAAGAGATCGCCATTATTTTG	.....(((((..(....)..))))).....	-0.9	ORF1ab
crRNA_1668_1697	CCAAAATAATGGCGATCTCTTCATTAAGTT	......((((((.(....).))))))....	-2.1			Target_1668_1697	AACTTAATGAAGAGATCGCCATTATTTTGG	..................(((......)))	-1.4	ORF1ab
crRNA_1669_1698	GCCAAAATAATGGCGATCTCTTCATTAAGT	((((......))))................	-5.4			Target_1669_1698	ACTTAATGAAGAGATCGCCATTATTTTGGC	................((((......))))	-4.9	ORF1ab
crRNA_1670_1699	TGCCAAAATAATGGCGATCTCTTCATTAAG	(((((......)))))..............	-5.4			Target_1670_1699	CTTAATGAAGAGATCGCCATTATTTTGGCA	...............((((......)))).	-6.1	ORF1ab
crRNA_1671_1700	ATGCCAAAATAATGGCGATCTCTTCATTAA	..((((......))))..............	-5.2			Target_1671_1700	TTAATGAAGAGATCGCCATTATTTTGGCAT	..............((((......))))..	-6.1	ORF1ab
crRNA_1672_1701	GATGCCAAAATAATGGCGATCTCTTCATTA	(((((((......)))).))).........	-6.7			Target_1672_1701	TAATGAAGAGATCGCCATTATTTTGGCATC	.........(((.((((......)))))))	-6.6	ORF1ab
crRNA_1673_1702	AGATGCCAAAATAATGGCGATCTCTTCATT	((((((((......)))).)))).......	-7.2			Target_1673_1702	AATGAAGAGATCGCCATTATTTTGGCATCT	.......((((.((((......))))))))	-8.4	ORF1ab
crRNA_1674_1703	AAGATGCCAAAATAATGGCGATCTCTTCAT	.((((((((......)))).))))......	-7.8			Target_1674_1703	ATGAAGAGATCGCCATTATTTTGGCATCTT	.....(((((.((((......)))))))))	-9.6	ORF1ab
crRNA_1675_1704	AAAGATGCCAAAATAATGGCGATCTCTTCA	..((((((((......)))).)))).....	-7.8			Target_1675_1704	TGAAGAGATCGCCATTATTTTGGCATCTTT	...((((((.((((......))))))))))	-10.2	ORF1ab
crRNA_1676_1705	AAAAGATGCCAAAATAATGGCGATCTCTTC	...((((((((......)))).))))....	-7.8			Target_1676_1705	GAAGAGATCGCCATTATTTTGGCATCTTTT	.(((((((.((((......)))))))))))	-11.2	ORF1ab
crRNA_1677_1706	AAAAAGATGCCAAAATAATGGCGATCTCTT	....((((((((......)))).))))...	-7.8			Target_1677_1706	AAGAGATCGCCATTATTTTGGCATCTTTTT	(((((((.((((......))))))))))).	-10.9	ORF1ab
crRNA_1678_1707	GAAAAAGATGCCAAAATAATGGCGATCTCT	.....((((((((......)))).))))..	-7.8			Target_1678_1707	AGAGATCGCCATTATTTTGGCATCTTTTTC	.(((((.((((......)))))))))....	-10	ORF1ab
crRNA_1679_1708	AGAAAAAGATGCCAAAATAATGGCGATCTC	......((((((((......)))).)))).	-7.8			Target_1679_1708	GAGATCGCCATTATTTTGGCATCTTTTTCT	(((((.((((......))))))))).....	-9.4	ORF1ab
crRNA_1680_1709	CAGAAAAAGATGCCAAAATAATGGCGATCT	.......((((((((......)))).))))	-7.4			Target_1680_1709	AGATCGCCATTATTTTGGCATCTTTTTCTG	((((.((((......)))))))).......	-8.1	ORF1ab
crRNA_1681_1710	GCAGAAAAAGATGCCAAAATAATGGCGATC	.........(((((((......)))).)))	-5.7			Target_1681_1710	GATCGCCATTATTTTGGCATCTTTTTCTGC	(((.((((......))))))).........	-7.6	ORF1ab
crRNA_1682_1711	AGCAGAAAAAGATGCCAAAATAATGGCGAT	.............((((......))))...	-5.2			Target_1682_1711	ATCGCCATTATTTTGGCATCTTTTTCTGCT	...((((......)))).............	-6.1	ORF1ab
crRNA_1683_1712	AAGCAGAAAAAGATGCCAAAATAATGGCGA	..............((((......))))..	-5.2			Target_1683_1712	TCGCCATTATTTTGGCATCTTTTTCTGCTT	..((((......))))..............	-6.1	ORF1ab
crRNA_1684_1713	GAAGCAGAAAAAGATGCCAAAATAATGGCG	...............((((......)))).	-5.2			Target_1684_1713	CGCCATTATTTTGGCATCTTTTTCTGCTTC	.((((......))))...............	-6.1	ORF1ab
crRNA_1685_1714	GGAAGCAGAAAAAGATGCCAAAATAATGGC	................((((......))))	-3.7			Target_1685_1714	GCCATTATTTTGGCATCTTTTTCTGCTTCC	((((......))))................	-6.3	ORF1ab
crRNA_1686_1715	TGGAAGCAGAAAAAGATGCCAAAATAATGG	.....(((........)))...........	-2.2			Target_1686_1715	CCATTATTTTGGCATCTTTTTCTGCTTCCA	..........((((........))))....	-2.4	ORF1ab
crRNA_1687_1716	GTGGAAGCAGAAAAAGATGCCAAAATAATG	......(((........)))..........	-2.2			Target_1687_1716	CATTATTTTGGCATCTTTTTCTGCTTCCAC	.........((((........)))).....	-2.4	ORF1ab
crRNA_1688_1717	TGTGGAAGCAGAAAAAGATGCCAAAATAAT	.......(((........))).........	-2.2			Target_1688_1717	ATTATTTTGGCATCTTTTTCTGCTTCCACA	........((((........))))......	-2.4	ORF1ab
crRNA_1689_1718	TTGTGGAAGCAGAAAAAGATGCCAAAATAA	........(((........)))........	-2.2			Target_1689_1718	TTATTTTGGCATCTTTTTCTGCTTCCACAA	.......((((........)))).......	-2.4	ORF1ab
crRNA_1690_1719	CTTGTGGAAGCAGAAAAAGATGCCAAAATA	.........(((........))).......	-2.2			Target_1690_1719	TATTTTGGCATCTTTTTCTGCTTCCACAAG	......((((........))))........	-2.4	ORF1ab
crRNA_1691_1720	ACTTGTGGAAGCAGAAAAAGATGCCAAAAT	..........(((........)))......	-2.2			Target_1691_1720	ATTTTGGCATCTTTTTCTGCTTCCACAAGT	.....((((........)))).........	-2.4	ORF1ab
crRNA_1692_1721	CACTTGTGGAAGCAGAAAAAGATGCCAAAA	...........(((........))).....	-2.2			Target_1692_1721	TTTTGGCATCTTTTTCTGCTTCCACAAGTG	....((((........))))..........	-2.4	ORF1ab
crRNA_1693_1722	GCACTTGTGGAAGCAGAAAAAGATGCCAAA	((((((.............))).)))....	-2.4			Target_1693_1722	TTTGGCATCTTTTTCTGCTTCCACAAGTGC	...((((........))))...........	-2.4	ORF1ab
crRNA_1694_1723	AGCACTTGTGGAAGCAGAAAAAGATGCCAA	.((((((.............))).)))...	-2.6			Target_1694_1723	TTGGCATCTTTTTCTGCTTCCACAAGTGCT	..((((........))))............	-2.4	ORF1ab
crRNA_1695_1724	AAGCACTTGTGGAAGCAGAAAAAGATGCCA	..((((((.............))).)))..	-2.6			Target_1695_1724	TGGCATCTTTTTCTGCTTCCACAAGTGCTT	.((((........)))).............	-2.4	ORF1ab
crRNA_1696_1725	AAAGCACTTGTGGAAGCAGAAAAAGATGCC	...((((((.............))).))).	-2.6			Target_1696_1725	GGCATCTTTTTCTGCTTCCACAAGTGCTTT	((((........))))..............	-2	ORF1ab
crRNA_1697_1726	AAAAGCACTTGTGGAAGCAGAAAAAGATGC	....((((((.............))).)))	-1.8			Target_1697_1726	GCATCTTTTTCTGCTTCCACAAGTGCTTTT	(((........)))................	-1.5	ORF1ab
crRNA_1698_1727	CAAAAGCACTTGTGGAAGCAGAAAAAGATG	.........((((....)))).........	-1			Target_1698_1727	CATCTTTTTCTGCTTCCACAAGTGCTTTTG	...........((((....)))).......	-0.3	ORF1ab
crRNA_1699_1728	ACAAAAGCACTTGTGGAAGCAGAAAAAGAT	..........((((....))))........	-1			Target_1699_1728	ATCTTTTTCTGCTTCCACAAGTGCTTTTGT	................(((((....)))))	-1	ORF1ab
crRNA_1700_1729	CACAAAAGCACTTGTGGAAGCAGAAAAAGA	(((((......)))))..............	-3.7			Target_1700_1729	TCTTTTTCTGCTTCCACAAGTGCTTTTGTG	..............((((((....))))))	-3.6	ORF1ab
crRNA_1701_1730	CCACAAAAGCACTTGTGGAAGCAGAAAAAG	((((((......))))))............	-6.8			Target_1701_1730	CTTTTTCTGCTTCCACAAGTGCTTTTGTGG	............(((((((....)))))))	-6.7	ORF1ab
crRNA_1702_1731	TCCACAAAAGCACTTGTGGAAGCAGAAAAA	(((((((......)))))))..........	-8.4			Target_1702_1731	TTTTTCTGCTTCCACAAGTGCTTTTGTGGA	..........((((((((....))))))))	-8.7	ORF1ab
crRNA_1703_1732	TTCCACAAAAGCACTTGTGGAAGCAGAAAA	((((((((......))))))))........	-9.3			Target_1703_1732	TTTTCTGCTTCCACAAGTGCTTTTGTGGAA	.........((((((((....)))))))).	-9.5	ORF1ab
crRNA_1704_1733	TTTCCACAAAAGCACTTGTGGAAGCAGAAA	(((((((((......)))))))))......	-9.6			Target_1704_1733	TTTCTGCTTCCACAAGTGCTTTTGTGGAAA	.......(((((((((....))))))))).	-10.4	ORF1ab
crRNA_1705_1734	GTTTCCACAAAAGCACTTGTGGAAGCAGAA	((((((((((......))))))))))....	-13.8			Target_1705_1734	TTCTGCTTCCACAAGTGCTTTTGTGGAAAC	......(((((((((....)))))))))..	-10.4	ORF1ab
crRNA_1706_1735	AGTTTCCACAAAAGCACTTGTGGAAGCAGA	.((((((((((......))))))))))...	-13.6			Target_1706_1735	TCTGCTTCCACAAGTGCTTTTGTGGAAACT	.....(((((((((....)))))))))...	-10.4	ORF1ab
crRNA_1707_1736	CAGTTTCCACAAAAGCACTTGTGGAAGCAG	..((((((((((......))))))))))..	-13.6			Target_1707_1736	CTGCTTCCACAAGTGCTTTTGTGGAAACTG	....(((((((((....)))))))))....	-10.4	ORF1ab
crRNA_1708_1737	ACAGTTTCCACAAAAGCACTTGTGGAAGCA	...((((((((((......)))))))))).	-13.6			Target_1708_1737	TGCTTCCACAAGTGCTTTTGTGGAAACTGT	...(((((((((....))))))))).....	-10.4	ORF1ab
crRNA_1709_1738	CACAGTTTCCACAAAAGCACTTGTGGAAGC	....((((((((((......))))))))))	-12.3			Target_1709_1738	GCTTCCACAAGTGCTTTTGTGGAAACTGTG	..(((((((((....)))))))))......	-10.4	ORF1ab
crRNA_1710_1739	TCACAGTTTCCACAAAAGCACTTGTGGAAG	.......((((((((......)))))))).	-9.5			Target_1710_1739	CTTCCACAAGTGCTTTTGTGGAAACTGTGA	.(((((((((....))))))))).......	-10.4	ORF1ab
crRNA_1711_1740	TTCACAGTTTCCACAAAAGCACTTGTGGAA	........((((((((......))))))))	-8.7			Target_1711_1740	TTCCACAAGTGCTTTTGTGGAAACTGTGAA	(((((((((....)))))))))........	-10.2	ORF1ab
crRNA_1712_1741	TTTCACAGTTTCCACAAAAGCACTTGTGGA	..........(((((((......)))))))	-7.8			Target_1712_1741	TCCACAAGTGCTTTTGTGGAAACTGTGAAA	((((((((....))))))))..........	-9.3	ORF1ab
crRNA_1713_1742	CTTTCACAGTTTCCACAAAAGCACTTGTGG	............((((((......))))))	-5.8			Target_1713_1742	CCACAAGTGCTTTTGTGGAAACTGTGAAAG	(((((((....)))))))............	-7.7	ORF1ab
crRNA_1714_1743	CCTTTCACAGTTTCCACAAAAGCACTTGTG	..............(((((......)))))	-2.7			Target_1714_1743	CACAAGTGCTTTTGTGGAAACTGTGAAAGG	((((((....))))))..............	-4.6	ORF1ab
crRNA_1715_1744	ACCTTTCACAGTTTCCACAAAAGCACTTGT	..........((((......))))......	-0.3			Target_1715_1744	ACAAGTGCTTTTGTGGAAACTGTGAAAGGT	......((((((............))))))	-1.5	ORF1ab
crRNA_1716_1745	AACCTTTCACAGTTTCCACAAAAGCACTTG	...........((((......)))).....	-0.3			Target_1716_1745	CAAGTGCTTTTGTGGAAACTGTGAAAGGTT	.....((((((............)))))).	-1.8	ORF1ab
crRNA_1717_1746	AAACCTTTCACAGTTTCCACAAAAGCACTT	............((((......))))....	-0.3			Target_1717_1746	AAGTGCTTTTGTGGAAACTGTGAAAGGTTT	....((((((............))))))..	-1.8	ORF1ab
crRNA_1718_1747	CAAACCTTTCACAGTTTCCACAAAAGCACT	.............((((......))))...	-0.3			Target_1718_1747	AGTGCTTTTGTGGAAACTGTGAAAGGTTTG	.............(((((......))))).	-2.3	ORF1ab
crRNA_1719_1748	CCAAACCTTTCACAGTTTCCACAAAAGCAC	..............((((......))))..	-0.3			Target_1719_1748	GTGCTTTTGTGGAAACTGTGAAAGGTTTGG	............(((((......)))))..	-2.3	ORF1ab
crRNA_1720_1749	TCCAAACCTTTCACAGTTTCCACAAAAGCA	...............((((......)))).	-0.3			Target_1720_1749	TGCTTTTGTGGAAACTGTGAAAGGTTTGGA	...........(((((......)))))...	-2.3	ORF1ab
crRNA_1721_1750	ATCCAAACCTTTCACAGTTTCCACAAAAGC	..............................	0			Target_1721_1750	GCTTTTGTGGAAACTGTGAAAGGTTTGGAT	..........(((((......)))))....	-2.3	ORF1ab
crRNA_1722_1751	AATCCAAACCTTTCACAGTTTCCACAAAAG	..............................	0			Target_1722_1751	CTTTTGTGGAAACTGTGAAAGGTTTGGATT	.........(((((......))))).....	-2.3	ORF1ab
crRNA_1723_1752	TAATCCAAACCTTTCACAGTTTCCACAAAA	..............................	0			Target_1723_1752	TTTTGTGGAAACTGTGAAAGGTTTGGATTA	........(((((......)))))......	-2.3	ORF1ab
crRNA_1724_1753	ATAATCCAAACCTTTCACAGTTTCCACAAA	..............................	0			Target_1724_1753	TTTGTGGAAACTGTGAAAGGTTTGGATTAT	.......(((((......))))).......	-2.3	ORF1ab
crRNA_1725_1754	TATAATCCAAACCTTTCACAGTTTCCACAA	..............................	0			Target_1725_1754	TTGTGGAAACTGTGAAAGGTTTGGATTATA	......(((((......)))))........	-2.3	ORF1ab
crRNA_1726_1755	TTATAATCCAAACCTTTCACAGTTTCCACA	..............................	0			Target_1726_1755	TGTGGAAACTGTGAAAGGTTTGGATTATAA	.....(((((......))))).........	-2.3	ORF1ab
crRNA_1727_1756	TTTATAATCCAAACCTTTCACAGTTTCCAC	..............................	0			Target_1727_1756	GTGGAAACTGTGAAAGGTTTGGATTATAAA	....(((((......)))))..........	-2.3	ORF1ab
crRNA_1728_1757	CTTTATAATCCAAACCTTTCACAGTTTCCA	..............................	0			Target_1728_1757	TGGAAACTGTGAAAGGTTTGGATTATAAAG	...(((((......)))))...........	-2.3	ORF1ab
crRNA_1729_1758	GCTTTATAATCCAAACCTTTCACAGTTTCC	..............................	0			Target_1729_1758	GGAAACTGTGAAAGGTTTGGATTATAAAGC	..(((((......)))))............	-2.3	ORF1ab
crRNA_1730_1759	TGCTTTATAATCCAAACCTTTCACAGTTTC	..............................	0			Target_1730_1759	GAAACTGTGAAAGGTTTGGATTATAAAGCA	.(((((......))))).............	-2.3	ORF1ab
crRNA_1731_1760	ATGCTTTATAATCCAAACCTTTCACAGTTT	..............................	0			Target_1731_1760	AAACTGTGAAAGGTTTGGATTATAAAGCAT	(((((......)))))..............	-1.8	ORF1ab
crRNA_1732_1761	AATGCTTTATAATCCAAACCTTTCACAGTT	..............................	0			Target_1732_1761	AACTGTGAAAGGTTTGGATTATAAAGCATT	...........((((........))))...	-1.4	ORF1ab
crRNA_1733_1762	GAATGCTTTATAATCCAAACCTTTCACAGT	..............................	0			Target_1733_1762	ACTGTGAAAGGTTTGGATTATAAAGCATTC	.....(((.(.((((.....)))).).)))	-1.6	ORF1ab
crRNA_1734_1763	TGAATGCTTTATAATCCAAACCTTTCACAG	..............................	0			Target_1734_1763	CTGTGAAAGGTTTGGATTATAAAGCATTCA	...((((.(.((((.....)))).).))))	-3.4	ORF1ab
crRNA_1735_1764	TTGAATGCTTTATAATCCAAACCTTTCACA	..............................	0			Target_1735_1764	TGTGAAAGGTTTGGATTATAAAGCATTCAA	..((((.(.((((.....)))).).)))).	-4	ORF1ab
crRNA_1736_1765	TTTGAATGCTTTATAATCCAAACCTTTCAC	..............................	0			Target_1736_1765	GTGAAAGGTTTGGATTATAAAGCATTCAAA	.((((.(.((((.....)))).).))))..	-4	ORF1ab
crRNA_1737_1766	GTTTGAATGCTTTATAATCCAAACCTTTCA	(((((.((........)).)))))......	-2.8			Target_1737_1766	TGAAAGGTTTGGATTATAAAGCATTCAAAC	......((((((((........))))))))	-4.6	ORF1ab
crRNA_1738_1767	TGTTTGAATGCTTTATAATCCAAACCTTTC	.(((((.((........)).))))).....	-2.8			Target_1738_1767	GAAAGGTTTGGATTATAAAGCATTCAAACA	.....((((((((........)))))))).	-6	ORF1ab
crRNA_1739_1768	TTGTTTGAATGCTTTATAATCCAAACCTTT	..(((((.((........)).)))))....	-2.8			Target_1739_1768	AAAGGTTTGGATTATAAAGCATTCAAACAA	....((((((((........))))))))..	-6	ORF1ab
crRNA_1740_1769	TTTGTTTGAATGCTTTATAATCCAAACCTT	...(((((.((........)).)))))...	-2.8			Target_1740_1769	AAGGTTTGGATTATAAAGCATTCAAACAAA	...((((((((........))))))))...	-6	ORF1ab
crRNA_1741_1770	ATTTGTTTGAATGCTTTATAATCCAAACCT	....(((((.((........)).)))))..	-2.8			Target_1741_1770	AGGTTTGGATTATAAAGCATTCAAACAAAT	..((((((((........))))))))....	-6	ORF1ab
crRNA_1742_1771	AATTTGTTTGAATGCTTTATAATCCAAACC	.....(((((.((........)).))))).	-2.8			Target_1742_1771	GGTTTGGATTATAAAGCATTCAAACAAATT	.((((((((........)))))))).....	-6	ORF1ab
crRNA_1743_1772	CAATTTGTTTGAATGCTTTATAATCCAAAC	......(((((.((........)).)))))	-2			Target_1743_1772	GTTTGGATTATAAAGCATTCAAACAAATTG	((((((((........))))))))......	-6.3	ORF1ab
crRNA_1744_1773	ACAATTTGTTTGAATGCTTTATAATCCAAA	..............................	0			Target_1744_1773	TTTGGATTATAAAGCATTCAAACAAATTGT	(((((((........)))))))........	-2.4	ORF1ab
crRNA_1745_1774	AACAATTTGTTTGAATGCTTTATAATCCAA	..............................	0			Target_1745_1774	TTGGATTATAAAGCATTCAAACAAATTGTT	((((((........))))))..........	-1.8	ORF1ab
crRNA_1746_1775	CAACAATTTGTTTGAATGCTTTATAATCCA	..............................	0			Target_1746_1775	TGGATTATAAAGCATTCAAACAAATTGTTG	(((((........)))))............	-0.9	ORF1ab
crRNA_1747_1776	TCAACAATTTGTTTGAATGCTTTATAATCC	((((........))))..............	-0.4			Target_1747_1776	GGATTATAAAGCATTCAAACAAATTGTTGA	.........((((...........))))..	-0.4	ORF1ab
crRNA_1748_1777	TTCAACAATTTGTTTGAATGCTTTATAATC	(((((........)))))............	-1.1			Target_1748_1777	GATTATAAAGCATTCAAACAAATTGTTGAA	............(((((........)))))	-0.9	ORF1ab
crRNA_1749_1778	ATTCAACAATTTGTTTGAATGCTTTATAAT	((((((........))))))..........	-2.3			Target_1749_1778	ATTATAAAGCATTCAAACAAATTGTTGAAT	..........((((((........))))))	-2	ORF1ab
crRNA_1750_1779	GATTCAACAATTTGTTTGAATGCTTTATAA	.((((((........)))))).........	-2.8			Target_1750_1779	TTATAAAGCATTCAAACAAATTGTTGAATC	.........((((((........)))))).	-2.3	ORF1ab
crRNA_1751_1780	GGATTCAACAATTTGTTTGAATGCTTTATA	(.((((((........)))))).)......	-4.7			Target_1751_1780	TATAAAGCATTCAAACAAATTGTTGAATCC	........((((((........))))))..	-2.3	ORF1ab
crRNA_1752_1781	AGGATTCAACAATTTGTTTGAATGCTTTAT	((.((((((........)))))).))....	-5.2			Target_1752_1781	ATAAAGCATTCAAACAAATTGTTGAATCCT	....((.((((((........)))))).))	-2.9	ORF1ab
crRNA_1753_1782	CAGGATTCAACAATTTGTTTGAATGCTTTA	.((.((((((........)))))).))...	-5.7			Target_1753_1782	TAAAGCATTCAAACAAATTGTTGAATCCTG	...((.((((((........)))))).)).	-3.7	ORF1ab
crRNA_1754_1783	ACAGGATTCAACAATTTGTTTGAATGCTTT	..((.((((((........)))))).))..	-5.7			Target_1754_1783	AAAGCATTCAAACAAATTGTTGAATCCTGT	..((.((((((........)))))).))..	-3.7	ORF1ab
crRNA_1755_1784	CACAGGATTCAACAATTTGTTTGAATGCTT	...((.((((((........)))))).)).	-5.7			Target_1755_1784	AAGCATTCAAACAAATTGTTGAATCCTGTG	.((.((((((........)))))).))...	-3.7	ORF1ab
crRNA_1756_1785	CCACAGGATTCAACAATTTGTTTGAATGCT	....((.((((((........)))))).))	-5.4			Target_1756_1785	AGCATTCAAACAAATTGTTGAATCCTGTGG	((.((((((........)))))).))....	-3.3	ORF1ab
crRNA_1757_1786	ACCACAGGATTCAACAATTTGTTTGAATGC	......(.((((((........)))))).)	-3.7			Target_1757_1786	GCATTCAAACAAATTGTTGAATCCTGTGGT	..((((((........))))))........	-2.3	ORF1ab
crRNA_1758_1787	TACCACAGGATTCAACAATTTGTTTGAATG	.........((((((........)))))).	-2.8			Target_1758_1787	CATTCAAACAAATTGTTGAATCCTGTGGTA	.((((((........)))))).........	-2.3	ORF1ab
crRNA_1759_1788	TTACCACAGGATTCAACAATTTGTTTGAAT	..........((((((........))))))	-2			Target_1759_1788	ATTCAAACAAATTGTTGAATCCTGTGGTAA	((((((........))))))..........	-1.8	ORF1ab
crRNA_1760_1789	ATTACCACAGGATTCAACAATTTGTTTGAA	............(((((........)))))	-0.8			Target_1760_1789	TTCAAACAAATTGTTGAATCCTGTGGTAAT	(((((........)))))............	-1.2	ORF1ab
crRNA_1761_1790	AATTACCACAGGATTCAACAATTTGTTTGA	..............................	0			Target_1761_1790	TCAAACAAATTGTTGAATCCTGTGGTAATT	((((........))))..............	-0.5	ORF1ab
crRNA_1762_1791	AAATTACCACAGGATTCAACAATTTGTTTG	..............................	0			Target_1762_1791	CAAACAAATTGTTGAATCCTGTGGTAATTT	..............................	0	ORF1ab
crRNA_1763_1792	AAAATTACCACAGGATTCAACAATTTGTTT	..............................	0			Target_1763_1792	AAACAAATTGTTGAATCCTGTGGTAATTTT	..............................	0	ORF1ab
crRNA_1764_1793	TAAAATTACCACAGGATTCAACAATTTGTT	..............................	0			Target_1764_1793	AACAAATTGTTGAATCCTGTGGTAATTTTA	..............................	0	ORF1ab
crRNA_1765_1794	TTAAAATTACCACAGGATTCAACAATTTGT	..............................	0			Target_1765_1794	ACAAATTGTTGAATCCTGTGGTAATTTTAA	..............................	0	ORF1ab
crRNA_1766_1795	TTTAAAATTACCACAGGATTCAACAATTTG	..............................	0			Target_1766_1795	CAAATTGTTGAATCCTGTGGTAATTTTAAA	..............................	0	ORF1ab
crRNA_1767_1796	CTTTAAAATTACCACAGGATTCAACAATTT	..............................	0			Target_1767_1796	AAATTGTTGAATCCTGTGGTAATTTTAAAG	..............................	0	ORF1ab
crRNA_1768_1797	ACTTTAAAATTACCACAGGATTCAACAATT	..............................	0			Target_1768_1797	AATTGTTGAATCCTGTGGTAATTTTAAAGT	..............................	0	ORF1ab
crRNA_1769_1798	AACTTTAAAATTACCACAGGATTCAACAAT	..............................	0			Target_1769_1798	ATTGTTGAATCCTGTGGTAATTTTAAAGTT	..............................	0	ORF1ab
crRNA_1770_1799	TAACTTTAAAATTACCACAGGATTCAACAA	..............................	0			Target_1770_1799	TTGTTGAATCCTGTGGTAATTTTAAAGTTA	..............................	0	ORF1ab
crRNA_1771_1800	GTAACTTTAAAATTACCACAGGATTCAACA	..............................	0			Target_1771_1800	TGTTGAATCCTGTGGTAATTTTAAAGTTAC	..............((((((....))))))	-1	ORF1ab
crRNA_1772_1801	TGTAACTTTAAAATTACCACAGGATTCAAC	..............................	0			Target_1772_1801	GTTGAATCCTGTGGTAATTTTAAAGTTACA	.............((((((....)))))).	-2.4	ORF1ab
crRNA_1773_1802	TTGTAACTTTAAAATTACCACAGGATTCAA	..............................	0			Target_1773_1802	TTGAATCCTGTGGTAATTTTAAAGTTACAA	............((((((....))))))..	-2.4	ORF1ab
crRNA_1774_1803	TTTGTAACTTTAAAATTACCACAGGATTCA	..............................	0			Target_1774_1803	TGAATCCTGTGGTAATTTTAAAGTTACAAA	...........((((((....))))))...	-2.4	ORF1ab
crRNA_1775_1804	TTTTGTAACTTTAAAATTACCACAGGATTC	((((((...............))))))...	-0.2			Target_1775_1804	GAATCCTGTGGTAATTTTAAAGTTACAAAA	..........((((((....))))))....	-2.4	ORF1ab
crRNA_1776_1805	CTTTTGTAACTTTAAAATTACCACAGGATT	.((((((...............))))))..	-0.4			Target_1776_1805	AATCCTGTGGTAATTTTAAAGTTACAAAAG	....((...((((((....))))))...))	-2.5	ORF1ab
crRNA_1777_1806	CCTTTTGTAACTTTAAAATTACCACAGGAT	(((...((((........))))...)))..	-2.8			Target_1777_1806	ATCCTGTGGTAATTTTAAAGTTACAAAAGG	..(((...((((((....))))))...)))	-5.6	ORF1ab
crRNA_1778_1807	TCCTTTTGTAACTTTAAAATTACCACAGGA	((((...((((........))))...))))	-3.6			Target_1778_1807	TCCTGTGGTAATTTTAAAGTTACAAAAGGA	((((...((((((....))))))...))))	-7.4	ORF1ab
crRNA_1779_1808	TTCCTTTTGTAACTTTAAAATTACCACAGG	..(((...((((........))))...)))	-1.8			Target_1779_1808	CCTGTGGTAATTTTAAAGTTACAAAAGGAA	(((...((((((....))))))...)))..	-6.6	ORF1ab
crRNA_1780_1809	TTTCCTTTTGTAACTTTAAAATTACCACAG	..............................	0			Target_1780_1809	CTGTGGTAATTTTAAAGTTACAAAAGGAAA	((...((((((....))))))...))....	-3.5	ORF1ab
crRNA_1781_1810	TTTTCCTTTTGTAACTTTAAAATTACCACA	..............................	0			Target_1781_1810	TGTGGTAATTTTAAAGTTACAAAAGGAAAA	....((((((....))))))..........	-2.4	ORF1ab
crRNA_1782_1811	CTTTTCCTTTTGTAACTTTAAAATTACCAC	..............................	0			Target_1782_1811	GTGGTAATTTTAAAGTTACAAAAGGAAAAG	...((((((....))))))...........	-2.4	ORF1ab
crRNA_1783_1812	GCTTTTCCTTTTGTAACTTTAAAATTACCA	..............................	0			Target_1783_1812	TGGTAATTTTAAAGTTACAAAAGGAAAAGC	..((((((....))))))............	-2.4	ORF1ab
crRNA_1784_1813	AGCTTTTCCTTTTGTAACTTTAAAATTACC	..............................	0			Target_1784_1813	GGTAATTTTAAAGTTACAAAAGGAAAAGCT	.((((((....)))))).............	-2.4	ORF1ab
crRNA_1785_1814	TAGCTTTTCCTTTTGTAACTTTAAAATTAC	..............................	0			Target_1785_1814	GTAATTTTAAAGTTACAAAAGGAAAAGCTA	((((((....))))))..............	-2.7	ORF1ab
crRNA_1786_1815	TTAGCTTTTCCTTTTGTAACTTTAAAATTA	..............................	0			Target_1786_1815	TAATTTTAAAGTTACAAAAGGAAAAGCTAA	..............................	0	ORF1ab
crRNA_1787_1816	TTTAGCTTTTCCTTTTGTAACTTTAAAATT	..............................	0			Target_1787_1816	AATTTTAAAGTTACAAAAGGAAAAGCTAAA	..............................	0	ORF1ab
crRNA_1788_1817	TTTTAGCTTTTCCTTTTGTAACTTTAAAAT	..............................	0			Target_1788_1817	ATTTTAAAGTTACAAAAGGAAAAGCTAAAA	..............................	0	ORF1ab
crRNA_1789_1818	TTTTTAGCTTTTCCTTTTGTAACTTTAAAA	..............................	0			Target_1789_1818	TTTTAAAGTTACAAAAGGAAAAGCTAAAAA	..............................	0	ORF1ab
crRNA_1790_1819	TTTTTTAGCTTTTCCTTTTGTAACTTTAAA	..............................	0			Target_1790_1819	TTTAAAGTTACAAAAGGAAAAGCTAAAAAA	..............................	0	ORF1ab
crRNA_1791_1820	CTTTTTTAGCTTTTCCTTTTGTAACTTTAA	..............................	0			Target_1791_1820	TTAAAGTTACAAAAGGAAAAGCTAAAAAAG	..............................	0	ORF1ab
crRNA_1792_1821	CCTTTTTTAGCTTTTCCTTTTGTAACTTTA	..............................	0			Target_1792_1821	TAAAGTTACAAAAGGAAAAGCTAAAAAAGG	..............................	0	ORF1ab
crRNA_1793_1822	ACCTTTTTTAGCTTTTCCTTTTGTAACTTT	..............................	0			Target_1793_1822	AAAGTTACAAAAGGAAAAGCTAAAAAAGGT	..............................	0	ORF1ab
crRNA_1794_1823	CACCTTTTTTAGCTTTTCCTTTTGTAACTT	..............................	0			Target_1794_1823	AAGTTACAAAAGGAAAAGCTAAAAAAGGTG	..............................	0	ORF1ab
crRNA_1795_1824	GCACCTTTTTTAGCTTTTCCTTTTGTAACT	..............................	0			Target_1795_1824	AGTTACAAAAGGAAAAGCTAAAAAAGGTGC	..............................	0	ORF1ab
crRNA_1796_1825	GGCACCTTTTTTAGCTTTTCCTTTTGTAAC	(((..........)))..............	-0.1			Target_1796_1825	GTTACAAAAGGAAAAGCTAAAAAAGGTGCC	..............................	0	ORF1ab
crRNA_1797_1826	AGGCACCTTTTTTAGCTTTTCCTTTTGTAA	.(((..........))).............	-0.7			Target_1797_1826	TTACAAAAGGAAAAGCTAAAAAAGGTGCCT	.......(((...(.((.....)).).)))	-0.5	ORF1ab
crRNA_1798_1827	CAGGCACCTTTTTTAGCTTTTCCTTTTGTA	.((((..........))))...........	-1.2			Target_1798_1827	TACAAAAGGAAAAGCTAAAAAAGGTGCCTG	......(((...(.((.....)).).))).	-1.3	ORF1ab
crRNA_1799_1828	CCAGGCACCTTTTTTAGCTTTTCCTTTTGT	..((((..........))))..........	-1.2			Target_1799_1828	ACAAAAGGAAAAGCTAAAAAAGGTGCCTGG	.....(((...(.((.....)).).)))..	-1.3	ORF1ab
crRNA_1800_1829	TCCAGGCACCTTTTTTAGCTTTTCCTTTTG	...((((..........)))).........	-1.2			Target_1800_1829	CAAAAGGAAAAGCTAAAAAAGGTGCCTGGA	....(((...(.((.....)).).)))...	-1.3	ORF1ab
crRNA_1801_1830	TTCCAGGCACCTTTTTTAGCTTTTCCTTTT	....((((..........))))........	-1.2			Target_1801_1830	AAAAGGAAAAGCTAAAAAAGGTGCCTGGAA	...(((...(.((.....)).).)))....	-1.3	ORF1ab
crRNA_1802_1831	ATTCCAGGCACCTTTTTTAGCTTTTCCTTT	.....((((..........)))).......	-1.2			Target_1802_1831	AAAGGAAAAGCTAAAAAAGGTGCCTGGAAT	..(((...(.((.....)).).))).....	-1.3	ORF1ab
crRNA_1803_1832	TATTCCAGGCACCTTTTTTAGCTTTTCCTT	......((((..........))))......	-1.2			Target_1803_1832	AAGGAAAAGCTAAAAAAGGTGCCTGGAATA	.(((...(.((.....)).).)))......	-1.3	ORF1ab
crRNA_1804_1833	ATATTCCAGGCACCTTTTTTAGCTTTTCCT	.......((((..........)))).....	-1.2			Target_1804_1833	AGGAAAAGCTAAAAAAGGTGCCTGGAATAT	(((...(.((.....)).).))).......	-0.9	ORF1ab
crRNA_1805_1834	AATATTCCAGGCACCTTTTTTAGCTTTTCC	........((((..........))))....	-1.2			Target_1805_1834	GGAAAAGCTAAAAAAGGTGCCTGGAATATT	..............................	0	ORF1ab
crRNA_1806_1835	CAATATTCCAGGCACCTTTTTTAGCTTTTC	.........((((..........))))...	-1.2			Target_1806_1835	GAAAAGCTAAAAAAGGTGCCTGGAATATTG	..............................	0	ORF1ab
crRNA_1807_1836	CCAATATTCCAGGCACCTTTTTTAGCTTTT	..........((((..........))))..	-1.2			Target_1807_1836	AAAAGCTAAAAAAGGTGCCTGGAATATTGG	..............................	0	ORF1ab
crRNA_1808_1837	ACCAATATTCCAGGCACCTTTTTTAGCTTT	...........((((..........)))).	-1.2			Target_1808_1837	AAAGCTAAAAAAGGTGCCTGGAATATTGGT	...............(((.........)))	-1.2	ORF1ab
crRNA_1809_1838	CACCAATATTCCAGGCACCTTTTTTAGCTT	............((((..........))))	-0.9			Target_1809_1838	AAGCTAAAAAAGGTGCCTGGAATATTGGTG	..............(((.........))).	-1.8	ORF1ab
crRNA_1810_1839	TCACCAATATTCCAGGCACCTTTTTTAGCT	..............(((..........)))	-0.3			Target_1810_1839	AGCTAAAAAAGGTGCCTGGAATATTGGTGA	.............(((.........)))..	-1.8	ORF1ab
crRNA_1811_1840	TTCACCAATATTCCAGGCACCTTTTTTAGC	..............................	0			Target_1811_1840	GCTAAAAAAGGTGCCTGGAATATTGGTGAA	............(((.........)))...	-1.8	ORF1ab
crRNA_1812_1841	GTTCACCAATATTCCAGGCACCTTTTTTAG	..............................	0			Target_1812_1841	CTAAAAAAGGTGCCTGGAATATTGGTGAAC	...........(((.........)))....	-1.8	ORF1ab
crRNA_1813_1842	TGTTCACCAATATTCCAGGCACCTTTTTTA	..............................	0			Target_1813_1842	TAAAAAAGGTGCCTGGAATATTGGTGAACA	..........(((.........))).....	-1.8	ORF1ab
crRNA_1814_1843	CTGTTCACCAATATTCCAGGCACCTTTTTT	..............................	0			Target_1814_1843	AAAAAAGGTGCCTGGAATATTGGTGAACAG	.........(((.........)))......	-1.8	ORF1ab
crRNA_1815_1844	TCTGTTCACCAATATTCCAGGCACCTTTTT	..............................	0			Target_1815_1844	AAAAAGGTGCCTGGAATATTGGTGAACAGA	........(((.........))).......	-1.8	ORF1ab
crRNA_1816_1845	TTCTGTTCACCAATATTCCAGGCACCTTTT	.((((.............))))........	-0.1			Target_1816_1845	AAAAGGTGCCTGGAATATTGGTGAACAGAA	.......(((.........)))........	-1.8	ORF1ab
crRNA_1817_1846	TTTCTGTTCACCAATATTCCAGGCACCTTT	..((((.............)))).......	-0.1			Target_1817_1846	AAAGGTGCCTGGAATATTGGTGAACAGAAA	......(((.........))).........	-1.8	ORF1ab
crRNA_1818_1847	ATTTCTGTTCACCAATATTCCAGGCACCTT	...((((.............))))......	-0.1			Target_1818_1847	AAGGTGCCTGGAATATTGGTGAACAGAAAT	.....(((.........)))..........	-1.8	ORF1ab
crRNA_1819_1848	GATTTCTGTTCACCAATATTCCAGGCACCT	....((((.............)))).....	-0.1			Target_1819_1848	AGGTGCCTGGAATATTGGTGAACAGAAATC	.(((..(((.............)))..)))	-2.2	ORF1ab
crRNA_1820_1849	TGATTTCTGTTCACCAATATTCCAGGCACC	.....((((.............))))....	-0.1			Target_1820_1849	GGTGCCTGGAATATTGGTGAACAGAAATCA	(((..(((.............)))..))).	-3.7	ORF1ab
crRNA_1821_1850	TTGATTTCTGTTCACCAATATTCCAGGCAC	......((((.............))))...	-0.1			Target_1821_1850	GTGCCTGGAATATTGGTGAACAGAAATCAA	..(((.........))).............	-1.8	ORF1ab
crRNA_1822_1851	ATTGATTTCTGTTCACCAATATTCCAGGCA	.......((((.............))))..	-0.1			Target_1822_1851	TGCCTGGAATATTGGTGAACAGAAATCAAT	..........((((((........))))))	-2.7	ORF1ab
crRNA_1823_1852	TATTGATTTCTGTTCACCAATATTCCAGGC	(((((............)))))........	-0.3			Target_1823_1852	GCCTGGAATATTGGTGAACAGAAATCAATA	........(((((((........)))))))	-4.1	ORF1ab
crRNA_1824_1853	GTATTGATTTCTGTTCACCAATATTCCAGG	((((((............))))))......	-1.2			Target_1824_1853	CCTGGAATATTGGTGAACAGAAATCAATAC	.......(((((((........))))))).	-4.4	ORF1ab
crRNA_1825_1854	AGTATTGATTTCTGTTCACCAATATTCCAG	.((((((............)))))).....	-1.8			Target_1825_1854	CTGGAATATTGGTGAACAGAAATCAATACT	......(((((((........)))))))..	-4.4	ORF1ab
crRNA_1826_1855	CAGTATTGATTTCTGTTCACCAATATTCCA	.(((((((............)))))))...	-2.3			Target_1826_1855	TGGAATATTGGTGAACAGAAATCAATACTG	.....(((((((........)))))))...	-4.4	ORF1ab
crRNA_1827_1856	TCAGTATTGATTTCTGTTCACCAATATTCC	..(((((((............)))))))..	-2.3			Target_1827_1856	GGAATATTGGTGAACAGAAATCAATACTGA	....(((((((........)))))))....	-4.4	ORF1ab
crRNA_1828_1857	CTCAGTATTGATTTCTGTTCACCAATATTC	...(((((((............))))))).	-2.3			Target_1828_1857	GAATATTGGTGAACAGAAATCAATACTGAG	...(((((((........))))))).....	-4.4	ORF1ab
crRNA_1829_1858	ACTCAGTATTGATTTCTGTTCACCAATATT	....(((((((............)))))))	-2			Target_1829_1858	AATATTGGTGAACAGAAATCAATACTGAGT	..(((((((........)))))))......	-4.4	ORF1ab
crRNA_1830_1859	GACTCAGTATTGATTTCTGTTCACCAATAT	......((((((............))))))	-1.4			Target_1830_1859	ATATTGGTGAACAGAAATCAATACTGAGTC	.(((((((........))))))).......	-4.4	ORF1ab
crRNA_1831_1860	GGACTCAGTATTGATTTCTGTTCACCAATA	((...(((.........)))....))....	-2.3			Target_1831_1860	TATTGGTGAACAGAAATCAATACTGAGTCC	(((((((........)))))))........	-4.3	ORF1ab
crRNA_1832_1861	AGGACTCAGTATTGATTTCTGTTCACCAAT	((((.(((....))).))))..........	-2.6			Target_1832_1861	ATTGGTGAACAGAAATCAATACTGAGTCCT	((((((........))))))..........	-3.2	ORF1ab
crRNA_1833_1862	GAGGACTCAGTATTGATTTCTGTTCACCAA	.((((.(((....))).)))).........	-3.1			Target_1833_1862	TTGGTGAACAGAAATCAATACTGAGTCCTC	(((((........)))))............	-2	ORF1ab
crRNA_1834_1863	AGAGGACTCAGTATTGATTTCTGTTCACCA	..((((.(((....))).))))........	-3.1			Target_1834_1863	TGGTGAACAGAAATCAATACTGAGTCCTCT	((((........))))..............	-1.3	ORF1ab
crRNA_1835_1864	AAGAGGACTCAGTATTGATTTCTGTTCACC	((.((((.(((....))).)))).))....	-3.6			Target_1835_1864	GGTGAACAGAAATCAATACTGAGTCCTCTT	((....(((.........)))...))....	-1.3	ORF1ab
crRNA_1836_1865	AAAGAGGACTCAGTATTGATTTCTGTTCAC	.((.((((.(((....))).)))).))...	-4.2			Target_1836_1865	GTGAACAGAAATCAATACTGAGTCCTCTTT	......(((..(((....)))....)))..	-0.4	ORF1ab
crRNA_1837_1866	TAAAGAGGACTCAGTATTGATTTCTGTTCA	..((.((((.(((....))).)))).))..	-4.2			Target_1837_1866	TGAACAGAAATCAATACTGAGTCCTCTTTA	((((.((...(((....)))...)).))))	-0.6	ORF1ab
crRNA_1838_1867	ATAAAGAGGACTCAGTATTGATTTCTGTTC	...((.((((.(((....))).)))).)).	-4.2			Target_1838_1867	GAACAGAAATCAATACTGAGTCCTCTTTAT	....(((..(((....)))....)))....	-0.4	ORF1ab
crRNA_1839_1868	CATAAAGAGGACTCAGTATTGATTTCTGTT	....((.((((.(((....))).)))).))	-3.8			Target_1839_1868	AACAGAAATCAATACTGAGTCCTCTTTATG	...(((..(((....)))....))).....	-0.4	ORF1ab
crRNA_1840_1869	GCATAAAGAGGACTCAGTATTGATTTCTGT	........((((.(((....))).))))..	-3.1			Target_1840_1869	ACAGAAATCAATACTGAGTCCTCTTTATGC	..(((..(((....)))....)))......	-0.4	ORF1ab
crRNA_1841_1870	TGCATAAAGAGGACTCAGTATTGATTTCTG	.........((((.(((....))).)))).	-3.1			Target_1841_1870	CAGAAATCAATACTGAGTCCTCTTTATGCA	.(((..(((....)))....))).......	-0.4	ORF1ab
crRNA_1842_1871	ATGCATAAAGAGGACTCAGTATTGATTTCT	..........((((.(((....))).))))	-2.3			Target_1842_1871	AGAAATCAATACTGAGTCCTCTTTATGCAT	.((..(((....))).))............	-0.2	ORF1ab
crRNA_1843_1872	AATGCATAAAGAGGACTCAGTATTGATTTC	............(((.(((....))).)))	-0.5			Target_1843_1872	GAAATCAATACTGAGTCCTCTTTATGCATT	..............................	0	ORF1ab
crRNA_1844_1873	AAATGCATAAAGAGGACTCAGTATTGATTT	.(((((..............))))).....	-0.7			Target_1844_1873	AAATCAATACTGAGTCCTCTTTATGCATTT	..............................	0	ORF1ab
crRNA_1845_1874	CAAATGCATAAAGAGGACTCAGTATTGATT	..(((((..............)))))....	-0.7			Target_1845_1874	AATCAATACTGAGTCCTCTTTATGCATTTG	..............................	0	ORF1ab
crRNA_1846_1875	GCAAATGCATAAAGAGGACTCAGTATTGAT	((....))......................	-1			Target_1846_1875	ATCAATACTGAGTCCTCTTTATGCATTTGC	..............................	0	ORF1ab
crRNA_1847_1876	TGCAAATGCATAAAGAGGACTCAGTATTGA	(((....)))....................	-1.5			Target_1847_1876	TCAATACTGAGTCCTCTTTATGCATTTGCA	....................(((....)))	-1.2	ORF1ab
crRNA_1848_1877	ATGCAAATGCATAAAGAGGACTCAGTATTG	((((....))))..................	-2.7			Target_1848_1877	CAATACTGAGTCCTCTTTATGCATTTGCAT	..................((((....))))	-2.2	ORF1ab
crRNA_1849_1878	GATGCAAATGCATAAAGAGGACTCAGTATT	.((((....)))).................	-3.1			Target_1849_1878	AATACTGAGTCCTCTTTATGCATTTGCATC	.................((((....)))).	-2.5	ORF1ab
crRNA_1850_1879	TGATGCAAATGCATAAAGAGGACTCAGTAT	..((((....))))................	-3.1			Target_1850_1879	ATACTGAGTCCTCTTTATGCATTTGCATCA	................((((....))))..	-2.5	ORF1ab
crRNA_1851_1880	CTGATGCAAATGCATAAAGAGGACTCAGTA	...((((....))))...............	-3.1			Target_1851_1880	TACTGAGTCCTCTTTATGCATTTGCATCAG	..((((..........(((....)))))))	-2.6	ORF1ab
crRNA_1852_1881	TCTGATGCAAATGCATAAAGAGGACTCAGT	(((.((((....))))..))).........	-4.7			Target_1852_1881	ACTGAGTCCTCTTTATGCATTTGCATCAGA	.((((..........(((....))))))).	-3.2	ORF1ab
crRNA_1853_1882	CTCTGATGCAAATGCATAAAGAGGACTCAG	((((.((((....))))..)))).......	-7.8			Target_1853_1882	CTGAGTCCTCTTTATGCATTTGCATCAGAG	.......((((..((((....)))).))))	-5.7	ORF1ab
crRNA_1854_1883	CCTCTGATGCAAATGCATAAAGAGGACTCA	(((((.((((....))))..))))).....	-10.9			Target_1854_1883	TGAGTCCTCTTTATGCATTTGCATCAGAGG	.....(((((..((((....)))).)))))	-8.8	ORF1ab
crRNA_1855_1884	GCCTCTGATGCAAATGCATAAAGAGGACTC	.(((((.((((....))))..)))))....	-11.1			Target_1855_1884	GAGTCCTCTTTATGCATTTGCATCAGAGGC	....(((((..((((....)))).))))).	-9.2	ORF1ab
crRNA_1856_1885	AGCCTCTGATGCAAATGCATAAAGAGGACT	..(((((.((((....))))..)))))...	-11.1			Target_1856_1885	AGTCCTCTTTATGCATTTGCATCAGAGGCT	((.(((((..((((....)))).)))))))	-9.9	ORF1ab
crRNA_1857_1886	CAGCCTCTGATGCAAATGCATAAAGAGGAC	...(((((.((((....))))..)))))..	-11.1			Target_1857_1886	GTCCTCTTTATGCATTTGCATCAGAGGCTG	(.(((((..((((....)))).))))))..	-9.5	ORF1ab
crRNA_1858_1887	GCAGCCTCTGATGCAAATGCATAAAGAGGA	....(((((.((((....))))..))))).	-11.1			Target_1858_1887	TCCTCTTTATGCATTTGCATCAGAGGCTGC	.(((((..((((....)))).)))))....	-9.2	ORF1ab
crRNA_1859_1888	AGCAGCCTCTGATGCAAATGCATAAAGAGG	.....(((((.((((....))))..)))))	-10			Target_1859_1888	CCTCTTTATGCATTTGCATCAGAGGCTGCT	(((((..((((....)))).))))).....	-9.1	ORF1ab
crRNA_1860_1889	GAGCAGCCTCTGATGCAAATGCATAAAGAG	.......((((.((((....))))..))))	-6.8			Target_1860_1889	CTCTTTATGCATTTGCATCAGAGGCTGCTC	((((..((((....)))).)))).......	-6.7	ORF1ab
crRNA_1861_1890	CGAGCAGCCTCTGATGCAAATGCATAAAGA	.(((....)))..((((....)))).....	-4.1			Target_1861_1890	TCTTTATGCATTTGCATCAGAGGCTGCTCG	.((((((((....)))).))))........	-5.5	ORF1ab
crRNA_1862_1891	ACGAGCAGCCTCTGATGCAAATGCATAAAG	..(((....)))..((((....))))....	-4.1			Target_1862_1891	CTTTATGCATTTGCATCAGAGGCTGCTCGT	((((((((....)))).)))).........	-5.3	ORF1ab
crRNA_1863_1892	CACGAGCAGCCTCTGATGCAAATGCATAAA	((.(((....)))))((((....))))...	-4.2			Target_1863_1892	TTTATGCATTTGCATCAGAGGCTGCTCGTG	...((((....))))..(((....)))...	-5	ORF1ab
crRNA_1864_1893	ACACGAGCAGCCTCTGATGCAAATGCATAA	.((.(((....)))))((((....))))..	-4.2			Target_1864_1893	TTATGCATTTGCATCAGAGGCTGCTCGTGT	..((((....))))..(((....)))....	-5	ORF1ab
crRNA_1865_1894	AACACGAGCAGCCTCTGATGCAAATGCATA	..((.(((....)))))((((....)))).	-4.2			Target_1865_1894	TATGCATTTGCATCAGAGGCTGCTCGTGTT	...((((..(((........)))..)))).	-5.1	ORF1ab
crRNA_1866_1895	CAACACGAGCAGCCTCTGATGCAAATGCAT	...((.(((....)))))((((....))))	-3.5			Target_1866_1895	ATGCATTTGCATCAGAGGCTGCTCGTGTTG	..((((..(((........)))..))))..	-5.1	ORF1ab
crRNA_1867_1896	ACAACACGAGCAGCCTCTGATGCAAATGCA	.........(((........))).......	-2.7			Target_1867_1896	TGCATTTGCATCAGAGGCTGCTCGTGTTGT	.((((..(((........)))..))))...	-5.1	ORF1ab
crRNA_1868_1897	TACAACACGAGCAGCCTCTGATGCAAATGC	..........(((........)))......	-2.7			Target_1868_1897	GCATTTGCATCAGAGGCTGCTCGTGTTGTA	.....((((.(((((....))).)).))))	-6	ORF1ab
crRNA_1869_1898	GTACAACACGAGCAGCCTCTGATGCAAATG	...........(((........))).....	-2.7			Target_1869_1898	CATTTGCATCAGAGGCTGCTCGTGTTGTAC	....((((.(((((....))).)).)))).	-6.5	ORF1ab
crRNA_1870_1899	CGTACAACACGAGCAGCCTCTGATGCAAAT	(((.....))).(((........)))....	-3			Target_1870_1899	ATTTGCATCAGAGGCTGCTCGTGTTGTACG	...((((.(((((....))).)).))))..	-6.5	ORF1ab
crRNA_1871_1900	TCGTACAACACGAGCAGCCTCTGATGCAAA	((((.....))))(((........)))...	-4.6			Target_1871_1900	TTTGCATCAGAGGCTGCTCGTGTTGTACGA	..((((.(((((....))).)).))))...	-6.5	ORF1ab
crRNA_1872_1901	ATCGTACAACACGAGCAGCCTCTGATGCAA	.((((.....))))(((........)))..	-4.6			Target_1872_1901	TTGCATCAGAGGCTGCTCGTGTTGTACGAT	.((((.(((((....))).)).))))....	-6.5	ORF1ab
crRNA_1873_1902	GATCGTACAACACGAGCAGCCTCTGATGCA	..((((.....))))(((........))).	-4.6			Target_1873_1902	TGCATCAGAGGCTGCTCGTGTTGTACGATC	((((.(((((....))).)).)))).....	-6.3	ORF1ab
crRNA_1874_1903	TGATCGTACAACACGAGCAGCCTCTGATGC	...((((.....))))(((........)))	-3.3			Target_1874_1903	GCATCAGAGGCTGCTCGTGTTGTACGATCA	(((.(((((....))).)).))).......	-5.5	ORF1ab
crRNA_1875_1904	TTGATCGTACAACACGAGCAGCCTCTGATG	(((.((((.....)))).))).........	-3.1			Target_1875_1904	CATCAGAGGCTGCTCGTGTTGTACGATCAA	..........((.(((((...))))).)).	-3.5	ORF1ab
crRNA_1876_1905	ATTGATCGTACAACACGAGCAGCCTCTGAT	.(((.((((.....)))).)))........	-3.2			Target_1876_1905	ATCAGAGGCTGCTCGTGTTGTACGATCAAT	.........((.(((((...))))).))..	-3.5	ORF1ab
crRNA_1877_1906	AATTGATCGTACAACACGAGCAGCCTCTGA	..(((.((((.....)))).))).......	-3.2			Target_1877_1906	TCAGAGGCTGCTCGTGTTGTACGATCAATT	........((.(((((...))))).))...	-3.5	ORF1ab
crRNA_1878_1907	AAATTGATCGTACAACACGAGCAGCCTCTG	...(((.((((.....)))).)))......	-3.2			Target_1878_1907	CAGAGGCTGCTCGTGTTGTACGATCAATTT	.......((.(((((...))))).))....	-3.5	ORF1ab
crRNA_1879_1908	AAAATTGATCGTACAACACGAGCAGCCTCT	....(((.((((.....)))).))).....	-3.2			Target_1879_1908	AGAGGCTGCTCGTGTTGTACGATCAATTTT	......((.(((((...))))).)).....	-3.5	ORF1ab
crRNA_1880_1909	GAAAATTGATCGTACAACACGAGCAGCCTC	.....(((.((((.....)))).)))....	-3.2			Target_1880_1909	GAGGCTGCTCGTGTTGTACGATCAATTTTC	.....((.(((((...))))).))......	-3.5	ORF1ab
crRNA_1881_1910	AGAAAATTGATCGTACAACACGAGCAGCCT	......(((.((((.....)))).)))...	-3.2			Target_1881_1910	AGGCTGCTCGTGTTGTACGATCAATTTTCT	....((.(((((...))))).)).......	-3.5	ORF1ab
crRNA_1882_1911	GAGAAAATTGATCGTACAACACGAGCAGCC	.......(((.((((.....)))).)))..	-3.2			Target_1882_1911	GGCTGCTCGTGTTGTACGATCAATTTTCTC	...((.(((((...))))).))........	-3.5	ORF1ab
crRNA_1883_1912	GGAGAAAATTGATCGTACAACACGAGCAGC	........(((.((((.....)))).))).	-3.2			Target_1883_1912	GCTGCTCGTGTTGTACGATCAATTTTCTCC	..((.(((((...))))).)).........	-3.5	ORF1ab
crRNA_1884_1913	GGGAGAAAATTGATCGTACAACACGAGCAG	..........((.((((.....)))).)).	-3			Target_1884_1913	CTGCTCGTGTTGTACGATCAATTTTCTCCC	.((.(((((...))))).))..........	-3.5	ORF1ab
crRNA_1885_1914	CGGGAGAAAATTGATCGTACAACACGAGCA	...........((.((((.....)))).))	-2.2			Target_1885_1914	TGCTCGTGTTGTACGATCAATTTTCTCCCG	((.(((((...))))).))...........	-3.3	ORF1ab
crRNA_1886_1915	GCGGGAGAAAATTGATCGTACAACACGAGC	...............((((.....))))..	-1.9			Target_1886_1915	GCTCGTGTTGTACGATCAATTTTCTCCCGC	(.(((((...))))).).............	-2.6	ORF1ab
crRNA_1887_1916	TGCGGGAGAAAATTGATCGTACAACACGAG	(((((..((...))..))))).........	-2.6			Target_1887_1916	CTCGTGTTGTACGATCAATTTTCTCCCGCA	.(((((...)))))................	-2.4	ORF1ab
crRNA_1888_1917	GTGCGGGAGAAAATTGATCGTACAACACGA	((((((..((...))..)))))).......	-6.5			Target_1888_1917	TCGTGTTGTACGATCAATTTTCTCCCGCAC	(((((...))))).................	-2.2	ORF1ab
crRNA_1889_1918	AGTGCGGGAGAAAATTGATCGTACAACACG	.((((((..((...))..))))))......	-6.3			Target_1889_1918	CGTGTTGTACGATCAATTTTCTCCCGCACT	.((((.....((.......))....)))).	-2.1	ORF1ab
crRNA_1890_1919	GAGTGCGGGAGAAAATTGATCGTACAACAC	..((((((..((...))..)))))).....	-6.3			Target_1890_1919	GTGTTGTACGATCAATTTTCTCCCGCACTC	((((.....((.......))....))))..	-1.9	ORF1ab
crRNA_1891_1920	AGAGTGCGGGAGAAAATTGATCGTACAACA	...((((((..((...))..))))))....	-6.3			Target_1891_1920	TGTTGTACGATCAATTTTCTCCCGCACTCT	.((((......))))...............	-0.6	ORF1ab
crRNA_1892_1921	AAGAGTGCGGGAGAAAATTGATCGTACAAC	....((((((..((...))..))))))...	-6.3			Target_1892_1921	GTTGTACGATCAATTTTCTCCCGCACTCTT	((((......))))................	-0.2	ORF1ab
crRNA_1893_1922	CAAGAGTGCGGGAGAAAATTGATCGTACAA	.....((((((..((...))..))))))..	-6.3			Target_1893_1922	TTGTACGATCAATTTTCTCCCGCACTCTTG	..............................	0	ORF1ab
crRNA_1894_1923	TCAAGAGTGCGGGAGAAAATTGATCGTACA	......((((((..((...))..)))))).	-6.3			Target_1894_1923	TGTACGATCAATTTTCTCCCGCACTCTTGA	..............................	0	ORF1ab
crRNA_1895_1924	TTCAAGAGTGCGGGAGAAAATTGATCGTAC	.......((((((..((...))..))))))	-5			Target_1895_1924	GTACGATCAATTTTCTCCCGCACTCTTGAA	..............................	0	ORF1ab
crRNA_1896_1925	TTTCAAGAGTGCGGGAGAAAATTGATCGTA	.........(((((..((...))..)))))	-2.3			Target_1896_1925	TACGATCAATTTTCTCCCGCACTCTTGAAA	..............................	0	ORF1ab
crRNA_1897_1926	GTTTCAAGAGTGCGGGAGAAAATTGATCGT	...........((((..((...))..))))	-1.3			Target_1897_1926	ACGATCAATTTTCTCCCGCACTCTTGAAAC	..............................	0	ORF1ab
crRNA_1898_1927	AGTTTCAAGAGTGCGGGAGAAAATTGATCG	..((((..(....)..))))..........	-1			Target_1898_1927	CGATCAATTTTCTCCCGCACTCTTGAAACT	..............................	0	ORF1ab
crRNA_1899_1928	CAGTTTCAAGAGTGCGGGAGAAAATTGATC	...((((..(....)..)))).........	-1			Target_1899_1928	GATCAATTTTCTCCCGCACTCTTGAAACTG	..............................	0	ORF1ab
crRNA_1900_1929	GCAGTTTCAAGAGTGCGGGAGAAAATTGAT	(((.((....)).)))..............	-3.8			Target_1900_1929	ATCAATTTTCTCCCGCACTCTTGAAACTGC	..............................	0	ORF1ab
crRNA_1901_1930	AGCAGTTTCAAGAGTGCGGGAGAAAATTGA	.(((.((....)).))).............	-3.5			Target_1901_1930	TCAATTTTCTCCCGCACTCTTGAAACTGCT	.............(((..........))).	-0.6	ORF1ab
crRNA_1902_1931	GAGCAGTTTCAAGAGTGCGGGAGAAAATTG	..(((.((....)).)))............	-3.5			Target_1902_1931	CAATTTTCTCCCGCACTCTTGAAACTGCTC	............(((..........)))..	-0.6	ORF1ab
crRNA_1903_1932	TGAGCAGTTTCAAGAGTGCGGGAGAAAATT	...(((.((....)).)))...........	-3.5			Target_1903_1932	AATTTTCTCCCGCACTCTTGAAACTGCTCA	...........(((..........)))...	-0.6	ORF1ab
crRNA_1904_1933	TTGAGCAGTTTCAAGAGTGCGGGAGAAAAT	....(((.((....)).)))..........	-3.5			Target_1904_1933	ATTTTCTCCCGCACTCTTGAAACTGCTCAA	..........(((..........)))....	-0.6	ORF1ab
crRNA_1905_1934	TTTGAGCAGTTTCAAGAGTGCGGGAGAAAA	.....(((.((....)).))).........	-3.5			Target_1905_1934	TTTTCTCCCGCACTCTTGAAACTGCTCAAA	...............((((......)))).	-1	ORF1ab
crRNA_1906_1935	TTTTGAGCAGTTTCAAGAGTGCGGGAGAAA	((((..(((.((....)).)))..))))..	-4.6			Target_1906_1935	TTTCTCCCGCACTCTTGAAACTGCTCAAAA	..............((((......))))..	-1	ORF1ab
crRNA_1907_1936	ATTTTGAGCAGTTTCAAGAGTGCGGGAGAA	.((((..(((.((....)).)))..)))).	-4.6			Target_1907_1936	TTCTCCCGCACTCTTGAAACTGCTCAAAAT	.............((((......))))...	-1	ORF1ab
crRNA_1908_1937	AATTTTGAGCAGTTTCAAGAGTGCGGGAGA	..((((..(((.((....)).)))..))))	-4.1			Target_1908_1937	TCTCCCGCACTCTTGAAACTGCTCAAAATT	............((((......))))....	-1	ORF1ab
crRNA_1909_1938	GAATTTTGAGCAGTTTCAAGAGTGCGGGAG	.........(((.((....)).))).....	-3.5			Target_1909_1938	CTCCCGCACTCTTGAAACTGCTCAAAATTC	...........((((......)))).....	-1	ORF1ab
crRNA_1910_1939	AGAATTTTGAGCAGTTTCAAGAGTGCGGGA	..........(((.((....)).)))....	-3.5			Target_1910_1939	TCCCGCACTCTTGAAACTGCTCAAAATTCT	..........((((......))))......	-1	ORF1ab
crRNA_1911_1940	CAGAATTTTGAGCAGTTTCAAGAGTGCGGG	...........(((.((....)).)))...	-3.5			Target_1911_1940	CCCGCACTCTTGAAACTGCTCAAAATTCTG	.........((((......)))).......	-1	ORF1ab
crRNA_1912_1941	ACAGAATTTTGAGCAGTTTCAAGAGTGCGG	............(((.((....)).)))..	-3.5			Target_1912_1941	CCGCACTCTTGAAACTGCTCAAAATTCTGT	........((((......))))........	-1	ORF1ab
crRNA_1913_1942	CACAGAATTTTGAGCAGTTTCAAGAGTGCG	.............(((.((....)).))).	-3.5			Target_1913_1942	CGCACTCTTGAAACTGCTCAAAATTCTGTG	((((...((((......)))).....))))	-1.6	ORF1ab
crRNA_1914_1943	GCACAGAATTTTGAGCAGTTTCAAGAGTGC	((((....(((((((....)))))))))))	-6.1			Target_1914_1943	GCACTCTTGAAACTGCTCAAAATTCTGTGC	((((..((((......))))......))))	-3.4	ORF1ab
crRNA_1915_1944	CGCACAGAATTTTGAGCAGTTTCAAGAGTG	..(((....(((((((....))))))))))	-2.9			Target_1915_1944	CACTCTTGAAACTGCTCAAAATTCTGTGCG	.............((.((......)).)).	-2.2	ORF1ab
crRNA_1916_1945	ACGCACAGAATTTTGAGCAGTTTCAAGAGT	..........(((((((....)))))))..	-2.8			Target_1916_1945	ACTCTTGAAACTGCTCAAAATTCTGTGCGT	...........(((.((......)).))).	-2.4	ORF1ab
crRNA_1917_1946	CACGCACAGAATTTTGAGCAGTTTCAAGAG	...........(((((((....))))))).	-2.8			Target_1917_1946	CTCTTGAAACTGCTCAAAATTCTGTGCGTG	..........(((.((......)).)))..	-2.4	ORF1ab
crRNA_1918_1947	ACACGCACAGAATTTTGAGCAGTTTCAAGA	............(((((((....)))))))	-2.3			Target_1918_1947	TCTTGAAACTGCTCAAAATTCTGTGCGTGT	.........(((.((......)).)))...	-2.4	ORF1ab
crRNA_1919_1948	AACACGCACAGAATTTTGAGCAGTTTCAAG	.....((.(((....))).)).........	-1.6			Target_1919_1948	CTTGAAACTGCTCAAAATTCTGTGCGTGTT	.....((((((.((......)).))).)))	-3.3	ORF1ab
crRNA_1920_1949	AAACACGCACAGAATTTTGAGCAGTTTCAA	......((.(((....))).))........	-1.6			Target_1920_1949	TTGAAACTGCTCAAAATTCTGTGCGTGTTT	...(((((((.((......)).))).))))	-4.3	ORF1ab
crRNA_1921_1950	AAAACACGCACAGAATTTTGAGCAGTTTCA	.((((..((.(((....))).)).))))..	-2			Target_1921_1950	TGAAACTGCTCAAAATTCTGTGCGTGTTTT	.((((((((.((......)).))).)))))	-5.4	ORF1ab
crRNA_1922_1951	TAAAACACGCACAGAATTTTGAGCAGTTTC	..((((..((.(((....))).)).)))).	-2			Target_1922_1951	GAAACTGCTCAAAATTCTGTGCGTGTTTTA	((((((((.((......)).))).))))).	-5.9	ORF1ab
crRNA_1923_1952	GTAAAACACGCACAGAATTTTGAGCAGTTT	.........((.(((....))).)).....	-1.6			Target_1923_1952	AAACTGCTCAAAATTCTGTGCGTGTTTTAC	(((((((.((......)).))).))))...	-4	ORF1ab
crRNA_1924_1953	TGTAAAACACGCACAGAATTTTGAGCAGTT	..........((.(((....))).))....	-1.6			Target_1924_1953	AACTGCTCAAAATTCTGTGCGTGTTTTACA	((((((.((......)).))).))).....	-3.1	ORF1ab
crRNA_1925_1954	CTGTAAAACACGCACAGAATTTTGAGCAGT	...........((.(((....))).))...	-1.6			Target_1925_1954	ACTGCTCAAAATTCTGTGCGTGTTTTACAG	..(((.((......)).)))..........	-2.4	ORF1ab
crRNA_1926_1955	TCTGTAAAACACGCACAGAATTTTGAGCAG	(((((.........)))))...........	-3			Target_1926_1955	CTGCTCAAAATTCTGTGCGTGTTTTACAGA	...........((((((.......))))))	-3.7	ORF1ab
crRNA_1927_1956	TTCTGTAAAACACGCACAGAATTTTGAGCA	((((((.........)))))).........	-3.7			Target_1927_1956	TGCTCAAAATTCTGTGCGTGTTTTACAGAA	.........(((((((.......)))))))	-4.7	ORF1ab
crRNA_1928_1957	CTTCTGTAAAACACGCACAGAATTTTGAGC	.((((((.........))))))........	-3.9			Target_1928_1957	GCTCAAAATTCTGTGCGTGTTTTACAGAAG	........(((((((.......))))))).	-5.2	ORF1ab
crRNA_1929_1958	CCTTCTGTAAAACACGCACAGAATTTTGAG	..((((((.........)))))).......	-3.9			Target_1929_1958	CTCAAAATTCTGTGCGTGTTTTACAGAAGG	.......(((((((.......)))))))..	-5.2	ORF1ab
crRNA_1930_1959	GCCTTCTGTAAAACACGCACAGAATTTTGA	...((((((.........))))))......	-3.9			Target_1930_1959	TCAAAATTCTGTGCGTGTTTTACAGAAGGC	......(((((((.......)))))))...	-5.2	ORF1ab
crRNA_1931_1960	GGCCTTCTGTAAAACACGCACAGAATTTTG	....((((((.........)))))).....	-3.9			Target_1931_1960	CAAAATTCTGTGCGTGTTTTACAGAAGGCC	.....(((((((.......)))))))....	-5.2	ORF1ab
crRNA_1932_1961	CGGCCTTCTGTAAAACACGCACAGAATTTT	.....((((((.........))))))....	-3.9			Target_1932_1961	AAAATTCTGTGCGTGTTTTACAGAAGGCCG	....(((((((.......))))))).....	-5.2	ORF1ab
crRNA_1933_1962	GCGGCCTTCTGTAAAACACGCACAGAATTT	......((((((.........))))))...	-3.9			Target_1933_1962	AAATTCTGTGCGTGTTTTACAGAAGGCCGC	...(((((((.......)))))))......	-5.2	ORF1ab
crRNA_1934_1963	AGCGGCCTTCTGTAAAACACGCACAGAATT	.......((((((.........))))))..	-3.9			Target_1934_1963	AATTCTGTGCGTGTTTTACAGAAGGCCGCT	........(((.(((((....)))))))).	-5.9	ORF1ab
crRNA_1935_1964	TAGCGGCCTTCTGTAAAACACGCACAGAAT	........((((((.........)))))).	-3.9			Target_1935_1964	ATTCTGTGCGTGTTTTACAGAAGGCCGCTA	.......(((.(((((....))))))))..	-5.9	ORF1ab
crRNA_1936_1965	ATAGCGGCCTTCTGTAAAACACGCACAGAA	..........(((((.........))))).	-3.2			Target_1936_1965	TTCTGTGCGTGTTTTACAGAAGGCCGCTAT	......(((.(((((....))))))))...	-5.9	ORF1ab
crRNA_1937_1966	TATAGCGGCCTTCTGTAAAACACGCACAGA	....(((...............))).....	-2.9			Target_1937_1966	TCTGTGCGTGTTTTACAGAAGGCCGCTATA	.....(((.(((((....))))))))....	-5.9	ORF1ab
crRNA_1938_1967	TTATAGCGGCCTTCTGTAAAACACGCACAG	.....(((...............)))....	-2.9			Target_1938_1967	CTGTGCGTGTTTTACAGAAGGCCGCTATAA	....(((.(((((....)))))))).....	-5.9	ORF1ab
crRNA_1939_1968	GTTATAGCGGCCTTCTGTAAAACACGCACA	......(((...............)))...	-2.9			Target_1939_1968	TGTGCGTGTTTTACAGAAGGCCGCTATAAC	...(((.(((((....))))))))......	-5.9	ORF1ab
crRNA_1940_1969	TGTTATAGCGGCCTTCTGTAAAACACGCAC	.......(((...............)))..	-2.9			Target_1940_1969	GTGCGTGTTTTACAGAAGGCCGCTATAACA	..(((.(((((....)))))))).......	-5.9	ORF1ab
crRNA_1941_1970	TTGTTATAGCGGCCTTCTGTAAAACACGCA	........(((...............))).	-2.9			Target_1941_1970	TGCGTGTTTTACAGAAGGCCGCTATAACAA	.(((.(((((....))))))))........	-5.9	ORF1ab
crRNA_1942_1971	ATTGTTATAGCGGCCTTCTGTAAAACACGC	..((((...((((....))))..))))...	-2.3			Target_1942_1971	GCGTGTTTTACAGAAGGCCGCTATAACAAT	(((.(((((....)))))))).........	-5.9	ORF1ab
crRNA_1943_1972	TATTGTTATAGCGGCCTTCTGTAAAACACG	...((((...((((....))))..))))..	-2.3			Target_1943_1972	CGTGTTTTACAGAAGGCCGCTATAACAATA	((.(((((....)))))))...........	-1.7	ORF1ab
crRNA_1944_1973	GTATTGTTATAGCGGCCTTCTGTAAAACAC	....((((...((((....))))..)))).	-2.3			Target_1944_1973	GTGTTTTACAGAAGGCCGCTATAACAATAC	((.(((....))).))..............	-0.8	ORF1ab
crRNA_1945_1974	AGTATTGTTATAGCGGCCTTCTGTAAAACA	.....((((...((((....))))..))))	-1.8			Target_1945_1974	TGTTTTACAGAAGGCCGCTATAACAATACT	.(((((....)))))...............	-0.2	ORF1ab
crRNA_1946_1975	TAGTATTGTTATAGCGGCCTTCTGTAAAAC	........((((((.......))))))...	-1.5			Target_1946_1975	GTTTTACAGAAGGCCGCTATAACAATACTA	(((((....)))))................	-0.2	ORF1ab
crRNA_1947_1976	CTAGTATTGTTATAGCGGCCTTCTGTAAAA	.........((((((.......))))))..	-1.5			Target_1947_1976	TTTTACAGAAGGCCGCTATAACAATACTAG	..............................	0	ORF1ab
crRNA_1948_1977	TCTAGTATTGTTATAGCGGCCTTCTGTAAA	..........((((((.......)))))).	-1.5			Target_1948_1977	TTTACAGAAGGCCGCTATAACAATACTAGA	..............................	0	ORF1ab
crRNA_1949_1978	ATCTAGTATTGTTATAGCGGCCTTCTGTAA	................((((....))))..	-1.4			Target_1949_1978	TTACAGAAGGCCGCTATAACAATACTAGAT	..............................	0	ORF1ab
crRNA_1950_1979	CATCTAGTATTGTTATAGCGGCCTTCTGTA	.................((((....)))).	-1.4			Target_1950_1979	TACAGAAGGCCGCTATAACAATACTAGATG	..............................	0	ORF1ab
crRNA_1951_1980	CCATCTAGTATTGTTATAGCGGCCTTCTGT	..................((((....))))	-0.7			Target_1951_1980	ACAGAAGGCCGCTATAACAATACTAGATGG	........((((((.........))).)))	-0.9	ORF1ab
crRNA_1952_1981	TCCATCTAGTATTGTTATAGCGGCCTTCTG	..............................	0			Target_1952_1981	CAGAAGGCCGCTATAACAATACTAGATGGA	.......((((((.........))).))).	-2	ORF1ab
crRNA_1953_1982	TTCCATCTAGTATTGTTATAGCGGCCTTCT	..............................	0			Target_1953_1982	AGAAGGCCGCTATAACAATACTAGATGGAA	......((((((.........))).)))..	-2	ORF1ab
crRNA_1954_1983	ATTCCATCTAGTATTGTTATAGCGGCCTTC	..............................	0			Target_1954_1983	GAAGGCCGCTATAACAATACTAGATGGAAT	.....((((((.........))).)))...	-2	ORF1ab
crRNA_1955_1984	AATTCCATCTAGTATTGTTATAGCGGCCTT	..............................	0			Target_1955_1984	AAGGCCGCTATAACAATACTAGATGGAATT	....((((((.........))).)))....	-2	ORF1ab
crRNA_1956_1985	AAATTCCATCTAGTATTGTTATAGCGGCCT	..............................	0			Target_1956_1985	AGGCCGCTATAACAATACTAGATGGAATTT	...((((((.........))).))).....	-2	ORF1ab
crRNA_1957_1986	GAAATTCCATCTAGTATTGTTATAGCGGCC	..............................	0			Target_1957_1986	GGCCGCTATAACAATACTAGATGGAATTTC	..((((((.........))).)))......	-2	ORF1ab
crRNA_1958_1987	TGAAATTCCATCTAGTATTGTTATAGCGGC	..............................	0			Target_1958_1987	GCCGCTATAACAATACTAGATGGAATTTCA	.((((((.........))).))).......	-2	ORF1ab
crRNA_1959_1988	GTGAAATTCCATCTAGTATTGTTATAGCGG	..............................	0			Target_1959_1988	CCGCTATAACAATACTAGATGGAATTTCAC	((((((.........))).)))........	-1.8	ORF1ab
crRNA_1960_1989	TGTGAAATTCCATCTAGTATTGTTATAGCG	..............................	0			Target_1960_1989	CGCTATAACAATACTAGATGGAATTTCACA	..............................	0	ORF1ab
crRNA_1961_1990	CTGTGAAATTCCATCTAGTATTGTTATAGC	(((((((((..........))).)))))).	-0.7			Target_1961_1990	GCTATAACAATACTAGATGGAATTTCACAG	..............................	0	ORF1ab
crRNA_1962_1991	ACTGTGAAATTCCATCTAGTATTGTTATAG	.(((((((((..........))).))))))	-0.8			Target_1962_1991	CTATAACAATACTAGATGGAATTTCACAGT	..............................	0	ORF1ab
crRNA_1963_1992	TACTGTGAAATTCCATCTAGTATTGTTATA	(((((.((.......)))))))........	-1.7			Target_1963_1992	TATAACAATACTAGATGGAATTTCACAGTA	........((((.(.(((....))))))))	-0.6	ORF1ab
crRNA_1964_1993	ATACTGTGAAATTCCATCTAGTATTGTTAT	((((((.((.......))))))))......	-2.3			Target_1964_1993	ATAACAATACTAGATGGAATTTCACAGTAT	......(((((.(.(((....)))))))))	-1.7	ORF1ab
crRNA_1965_1994	AATACTGTGAAATTCCATCTAGTATTGTTA	(((((((.((.......)))))))))....	-3.8			Target_1965_1994	TAACAATACTAGATGGAATTTCACAGTATT	....((((((.(.(((....))))))))))	-2.6	ORF1ab
crRNA_1966_1995	GAATACTGTGAAATTCCATCTAGTATTGTT	.(((((((.((.......)))))))))...	-4.3			Target_1966_1995	AACAATACTAGATGGAATTTCACAGTATTC	...((((((.(.(((....)))))))))).	-2.9	ORF1ab
crRNA_1967_1996	TGAATACTGTGAAATTCCATCTAGTATTGT	..(((((((.((.......)))))))))..	-4.3			Target_1967_1996	ACAATACTAGATGGAATTTCACAGTATTCA	..((((((.(.(((....))))))))))..	-2.9	ORF1ab
crRNA_1968_1997	GTGAATACTGTGAAATTCCATCTAGTATTG	...(((((((.((.......))))))))).	-4.3			Target_1968_1997	CAATACTAGATGGAATTTCACAGTATTCAC	.((((((.(.(((....))))))))))...	-2.9	ORF1ab
crRNA_1969_1998	AGTGAATACTGTGAAATTCCATCTAGTATT	....(((((((.((.......)))))))))	-3.5			Target_1969_1998	AATACTAGATGGAATTTCACAGTATTCACT	((((((.(.(((....))))))))))....	-2.4	ORF1ab
crRNA_1970_1999	CAGTGAATACTGTGAAATTCCATCTAGTAT	......((((((.((.......))))))))	-2.5			Target_1970_1999	ATACTAGATGGAATTTCACAGTATTCACTG	..................((((....))))	-1.6	ORF1ab
crRNA_1971_2000	TCAGTGAATACTGTGAAATTCCATCTAGTA	.((((....)))).................	-1.8			Target_1971_2000	TACTAGATGGAATTTCACAGTATTCACTGA	.................((((....)))).	-2.2	ORF1ab
crRNA_1972_2001	CTCAGTGAATACTGTGAAATTCCATCTAGT	(.((((....)))).)..............	-2.3			Target_1972_2001	ACTAGATGGAATTTCACAGTATTCACTGAG	................((((....))))..	-2.2	ORF1ab
crRNA_1973_2002	TCTCAGTGAATACTGTGAAATTCCATCTAG	((.((((....)))).))............	-3.9			Target_1973_2002	CTAGATGGAATTTCACAGTATTCACTGAGA	............((.((((....)))).))	-2.3	ORF1ab
crRNA_1974_2003	GTCTCAGTGAATACTGTGAAATTCCATCTA	.((.((((....)))).))...........	-3.9			Target_1974_2003	TAGATGGAATTTCACAGTATTCACTGAGAC	...........((.((((....)))).)).	-2.8	ORF1ab
crRNA_1975_2004	AGTCTCAGTGAATACTGTGAAATTCCATCT	..((.((((....)))).))..........	-3.9			Target_1975_2004	AGATGGAATTTCACAGTATTCACTGAGACT	..........((.((((....)))).))..	-2.8	ORF1ab
crRNA_1976_2005	GAGTCTCAGTGAATACTGTGAAATTCCATC	...((.((((....)))).)).........	-3.9			Target_1976_2005	GATGGAATTTCACAGTATTCACTGAGACTC	.........((.((((....)))).))...	-2.8	ORF1ab
crRNA_1977_2006	TGAGTCTCAGTGAATACTGTGAAATTCCAT	....((.((((....)))).))........	-3.9			Target_1977_2006	ATGGAATTTCACAGTATTCACTGAGACTCA	........((.((((....)))).))....	-2.8	ORF1ab
crRNA_1978_2007	ATGAGTCTCAGTGAATACTGTGAAATTCCA	.....((.((((....)))).)).......	-3.9			Target_1978_2007	TGGAATTTCACAGTATTCACTGAGACTCAT	.......((.((((....)))).)).....	-2.8	ORF1ab
crRNA_1979_2008	AATGAGTCTCAGTGAATACTGTGAAATTCC	......((.((((....)))).))......	-3.9			Target_1979_2008	GGAATTTCACAGTATTCACTGAGACTCATT	......((.((((....)))).))......	-2.8	ORF1ab
crRNA_1980_2009	CAATGAGTCTCAGTGAATACTGTGAAATTC	.......((.((((....)))).)).....	-3.9			Target_1980_2009	GAATTTCACAGTATTCACTGAGACTCATTG	((...((.((((....)))).)).))....	-3	ORF1ab
crRNA_1981_2010	TCAATGAGTCTCAGTGAATACTGTGAAATT	........((.((((....)))).))....	-3.9			Target_1981_2010	AATTTCACAGTATTCACTGAGACTCATTGA	....((.((((....)))).))........	-2.8	ORF1ab
crRNA_1982_2011	ATCAATGAGTCTCAGTGAATACTGTGAAAT	.........((.((((....)))).))...	-3.9			Target_1982_2011	ATTTCACAGTATTCACTGAGACTCATTGAT	...((.((((....)))).)).........	-2.8	ORF1ab
crRNA_1983_2012	CATCAATGAGTCTCAGTGAATACTGTGAAA	..........((.((((....)))).))..	-3.9			Target_1983_2012	TTTCACAGTATTCACTGAGACTCATTGATG	..((.((((....)))).))..........	-2.8	ORF1ab
crRNA_1984_2013	GCATCAATGAGTCTCAGTGAATACTGTGAA	...........((.((((....)))).)).	-3.9			Target_1984_2013	TTCACAGTATTCACTGAGACTCATTGATGC	.((.((((....)))).))...........	-2.8	ORF1ab
crRNA_1985_2014	AGCATCAATGAGTCTCAGTGAATACTGTGA	............((.((((....)))).))	-3.3			Target_1985_2014	TCACAGTATTCACTGAGACTCATTGATGCT	....(((((.((.(((...))).)))))))	-3.9	ORF1ab
crRNA_1986_2015	TAGCATCAATGAGTCTCAGTGAATACTGTG	................((((....))))..	-1.8			Target_1986_2015	CACAGTATTCACTGAGACTCATTGATGCTA	...(((((.((.(((...))).))))))).	-4.4	ORF1ab
crRNA_1987_2016	ATAGCATCAATGAGTCTCAGTGAATACTGT	((((..(((.(((...))).)))...))))	-1.9			Target_1987_2016	ACAGTATTCACTGAGACTCATTGATGCTAT	..(((((.((.(((...))).)))))))..	-4.4	ORF1ab
crRNA_1988_2017	CATAGCATCAATGAGTCTCAGTGAATACTG	.......(((.(((...))).)))......	-1.5			Target_1988_2017	CAGTATTCACTGAGACTCATTGATGCTATG	.(((((.((.(((...))).)))))))...	-4.4	ORF1ab
crRNA_1989_2018	TCATAGCATCAATGAGTCTCAGTGAATACT	........(((.(((...))).))).....	-1.5			Target_1989_2018	AGTATTCACTGAGACTCATTGATGCTATGA	(((((.((.(((...))).)))))))....	-4.3	ORF1ab
crRNA_1990_2019	ATCATAGCATCAATGAGTCTCAGTGAATAC	.........(((.(((...))).)))....	-1.5			Target_1990_2019	GTATTCACTGAGACTCATTGATGCTATGAT	((((.((.(((...))).))))))......	-3.2	ORF1ab
crRNA_1991_2020	CATCATAGCATCAATGAGTCTCAGTGAATA	..........(((.(((...))).)))...	-1.5			Target_1991_2020	TATTCACTGAGACTCATTGATGCTATGATG	...(((.(((...))).)))..........	-1.5	ORF1ab
crRNA_1992_2021	ACATCATAGCATCAATGAGTCTCAGTGAAT	...........(((.(((...))).)))..	-1.5			Target_1992_2021	ATTCACTGAGACTCATTGATGCTATGATGT	..(((.(((...))).)))...........	-1.5	ORF1ab
crRNA_1993_2022	AACATCATAGCATCAATGAGTCTCAGTGAA	............(((.(((...))).))).	-1.5			Target_1993_2022	TTCACTGAGACTCATTGATGCTATGATGTT	........(((((((.......)))).)))	-2.1	ORF1ab
crRNA_1994_2023	GAACATCATAGCATCAATGAGTCTCAGTGA	((((.((((.......)))))).)).....	-1.8			Target_1994_2023	TCACTGAGACTCATTGATGCTATGATGTTC	.......(((((((.......)))).))).	-2.5	ORF1ab
crRNA_1995_2024	TGAACATCATAGCATCAATGAGTCTCAGTG	(((((.((((.......)))))).)))...	-2.5			Target_1995_2024	CACTGAGACTCATTGATGCTATGATGTTCA	......(((((((.......)))).)))..	-2.5	ORF1ab
crRNA_1996_2025	GTGAACATCATAGCATCAATGAGTCTCAGT	.(((((.((((.......)))))).)))..	-2.5			Target_1996_2025	ACTGAGACTCATTGATGCTATGATGTTCAC	..((((.(((((.......)))).))))).	-2.8	ORF1ab
crRNA_1997_2026	TGTGAACATCATAGCATCAATGAGTCTCAG	..(((((.((((.......)))))).))).	-2.5			Target_1997_2026	CTGAGACTCATTGATGCTATGATGTTCACA	.((((.(((((.......)))).)))))..	-2.8	ORF1ab
crRNA_1998_2027	ATGTGAACATCATAGCATCAATGAGTCTCA	...(((((.((((.......)))))).)))	-1.9			Target_1998_2027	TGAGACTCATTGATGCTATGATGTTCACAT	((((.(((((.......)))).)))))...	-2.6	ORF1ab
crRNA_1999_2028	GATGTGAACATCATAGCATCAATGAGTCTC	(((((..........)))))..........	-4.2			Target_1999_2028	GAGACTCATTGATGCTATGATGTTCACATC	..(((((((.......)))).)))......	-2.5	ORF1ab
[truncated: 27,875 more rows]
