# Supplementary material for: Reprogrammed CRISPR-Cas13b suppresses SARS-CoV-2 replication and circumvents its mutational escape through mismatch tolerance
Source: Nat Commun. 2021 Jul 13;12:4270. doi: 10.1038/s41467-021-24577-9 (PMC8277810; doi:10.1038/s41467-021-24577-9)
Supplement: Supplementary file 3 — Supplementary Data file 2 [file 41467_2021_24577_MOESM3_ESM.xlsx]

## Sheet: Sheet1
gRNA ID	Sequence	Predicted secondary structure	Minimum free energy (kcal/mol)			Target ID	Sequence	Predicted secondary structure	Minimum free energy (kcal/mol)	Gene name			Gene name	Target Counts
gRNA_1_30	TTGTTACCTGGGAAGGTATAAACCTTTAAT	...........((((((....))))))...	-5.3			Target_1_30	ATTAAAGGTTTATACCTTCCCAGGTAACAA	....(((((....)))))............	-4	Intergenic			ORF1ab	17791
gRNA_2_31	TTTGTTACCTGGGAAGGTATAAACCTTTAA	.((..(((((....)))))..)).......	-5.3			Target_2_31	TTAAAGGTTTATACCTTCCCAGGTAACAAA	...(((((....))))).............	-4	Intergenic			S	3166
gRNA_3_32	GTTTGTTACCTGGGAAGGTATAAACCTTTA	((((((.((((....)))))))))).....	-8.2			Target_3_32	TAAAGGTTTATACCTTCCCAGGTAACAAAC	..(((((....)))))..............	-4	Intergenic			ORF3a	683
gRNA_4_33	GGTTTGTTACCTGGGAAGGTATAAACCTTT	(((((((.((((....)))))))))))...	-11.9			Target_4_33	AAAGGTTTATACCTTCCCAGGTAACAAACC	...(((((.(((((....)))))..)))))	-7.2	Intergenic			E	172
gRNA_5_34	TGGTTTGTTACCTGGGAAGGTATAAACCTT	.(((((((.((((....)))))))))))..	-11.9			Target_5_34	AAGGTTTATACCTTCCCAGGTAACAAACCA	..(((((.(((((....)))))..))))).	-8.5	Intergenic			M	640
gRNA_6_35	TTGGTTTGTTACCTGGGAAGGTATAAACCT	..(((((((.((((....))))))))))).	-11.9			Target_6_35	AGGTTTATACCTTCCCAGGTAACAAACCAA	.(((((.(((((....)))))..)))))..	-8.5	Intergenic			ORF6	141
gRNA_7_36	GTTGGTTTGTTACCTGGGAAGGTATAAACC	...(((((((.((((....)))))))))))	-10.7			Target_7_36	GGTTTATACCTTCCCAGGTAACAAACCAAC	(((((.(((((....)))))..)))))...	-8.7	Intergenic			ORF7a	280
gRNA_8_37	GGTTGGTTTGTTACCTGGGAAGGTATAAAC	.....((((((.((((....))))))))))	-7.4			Target_8_37	GTTTATACCTTCCCAGGTAACAAACCAACC	((((.(((((....)))))..)))).....	-4.5	Intergenic			ORF7b	128
gRNA_9_38	TGGTTGGTTTGTTACCTGGGAAGGTATAAA	............(((((....)))))....	-5.1			Target_9_38	TTTATACCTTCCCAGGTAACAAACCAACCA	....(((((....)))))............	-3.7	Intergenic			ORF8	324
gRNA_10_39	TTGGTTGGTTTGTTACCTGGGAAGGTATAA	.............(((((....)))))...	-5.1			Target_10_39	TTATACCTTCCCAGGTAACAAACCAACCAA	...(((((....))))).............	-3.7	Intergenic			N	1015
gRNA_11_40	GTTGGTTGGTTTGTTACCTGGGAAGGTATA	..............(((((....)))))..	-5.1			Target_11_40	TATACCTTCCCAGGTAACAAACCAACCAAC	..(((((....)))))..............	-3.7	Intergenic			Intergenic	633
gRNA_12_41	AGTTGGTTGGTTTGTTACCTGGGAAGGTAT	...............(((((....))))).	-5.1			Target_12_41	ATACCTTCCCAGGTAACAAACCAACCAACT	.(((((....)))))...............	-3.7	Intergenic
gRNA_13_42	AAGTTGGTTGGTTTGTTACCTGGGAAGGTA	................(((((....)))))	-4.5			Target_13_42	TACCTTCCCAGGTAACAAACCAACCAACTT	(((((....)))))................	-3.7	Intergenic			Total	24973
gRNA_14_43	AAAGTTGGTTGGTTTGTTACCTGGGAAGGT	..................((((....))))	-3.2			Target_14_43	ACCTTCCCAGGTAACAAACCAACCAACTTT	((((....))))..................	-2.3	Intergenic
gRNA_15_44	GAAAGTTGGTTGGTTTGTTACCTGGGAAGG	...........(((.....)))........	-1.9			Target_15_44	CCTTCCCAGGTAACAAACCAACCAACTTTC	........(((.....)))...........	-1.8	Intergenic
gRNA_16_45	CGAAAGTTGGTTGGTTTGTTACCTGGGAAG	............(((.....))).......	-1.9			Target_16_45	CTTCCCAGGTAACAAACCAACCAACTTTCG	.......(((.....)))............	-1.8	Intergenic
gRNA_17_46	TCGAAAGTTGGTTGGTTTGTTACCTGGGAA	.............(((.....)))......	-1.9			Target_17_46	TTCCCAGGTAACAAACCAACCAACTTTCGA	......(((.....))).............	-1.8	Intergenic
gRNA_18_47	ATCGAAAGTTGGTTGGTTTGTTACCTGGGA	..............(((.....))).....	-1.9			Target_18_47	TCCCAGGTAACAAACCAACCAACTTTCGAT	.....(((.....)))..............	-1.8	Intergenic
gRNA_19_48	GATCGAAAGTTGGTTGGTTTGTTACCTGGG	((((((...))))))(((.....)))....	-3.1			Target_19_48	CCCAGGTAACAAACCAACCAACTTTCGATC	....(((.....)))...............	-1.8	Intergenic
gRNA_20_49	AGATCGAAAGTTGGTTGGTTTGTTACCTGG	.((((((...))))))(((.....)))...	-2.9			Target_20_49	CCAGGTAACAAACCAACCAACTTTCGATCT	...(((.....)))................	-1.8	Intergenic
gRNA_21_50	GAGATCGAAAGTTGGTTGGTTTGTTACCTG	..((((((...))))))(((.....)))..	-2.9			Target_21_50	CAGGTAACAAACCAACCAACTTTCGATCTC	..(((.....))).................	-1.8	Intergenic
gRNA_22_51	AGAGATCGAAAGTTGGTTGGTTTGTTACCT	...((((((...))))))(((.....))).	-2.9			Target_22_51	AGGTAACAAACCAACCAACTTTCGATCTCT	.(((.....)))..................	-1.8	Intergenic
gRNA_23_52	AAGAGATCGAAAGTTGGTTGGTTTGTTACC	((.(((((((.......))))))).))...	-3.6			Target_23_52	GGTAACAAACCAACCAACTTTCGATCTCTT	(((.....)))...................	-2	Intergenic
gRNA_24_53	CAAGAGATCGAAAGTTGGTTGGTTTGTTAC	.((.(((((((.......))))))).))..	-3.7			Target_24_53	GTAACAAACCAACCAACTTTCGATCTCTTG	..............................	0	Intergenic
gRNA_25_54	ACAAGAGATCGAAAGTTGGTTGGTTTGTTA	(((((.((((((...))))))..)))))..	-3.8			Target_25_54	TAACAAACCAACCAACTTTCGATCTCTTGT	..............................	0	Intergenic
gRNA_26_55	TACAAGAGATCGAAAGTTGGTTGGTTTGTT	.(((((.((((((...))))))..))))).	-4.2			Target_26_55	AACAAACCAACCAACTTTCGATCTCTTGTA	..............................	0	Intergenic
gRNA_27_56	CTACAAGAGATCGAAAGTTGGTTGGTTTGT	..(((((.((((((...))))))..)))))	-3.9			Target_27_56	ACAAACCAACCAACTTTCGATCTCTTGTAG	..............................	0	Intergenic
gRNA_28_57	TCTACAAGAGATCGAAAGTTGGTTGGTTTG	........(((((((.......))))))).	-2.5			Target_28_57	CAAACCAACCAACTTTCGATCTCTTGTAGA	..............................	0	Intergenic
gRNA_29_58	ATCTACAAGAGATCGAAAGTTGGTTGGTTT	.........(((((((.......)))))))	-1.7			Target_29_58	AAACCAACCAACTTTCGATCTCTTGTAGAT	..............................	0	Intergenic
gRNA_30_59	GATCTACAAGAGATCGAAAGTTGGTTGGTT	(((((.....)))))...............	-4.5			Target_30_59	AACCAACCAACTTTCGATCTCTTGTAGATC	...............(((((.....)))))	-2.6	Intergenic
gRNA_31_60	AGATCTACAAGAGATCGAAAGTTGGTTGGT	.(((((.....)))))..............	-4.2			Target_31_60	ACCAACCAACTTTCGATCTCTTGTAGATCT	..............(((((.....))))).	-3.7	Intergenic
gRNA_32_61	CAGATCTACAAGAGATCGAAAGTTGGTTGG	..(((((.....))))).............	-4.2			Target_32_61	CCAACCAACTTTCGATCTCTTGTAGATCTG	.............(((((.....)))))..	-3.7	Intergenic
gRNA_33_62	ACAGATCTACAAGAGATCGAAAGTTGGTTG	...(((((.....)))))............	-4.2			Target_33_62	CAACCAACTTTCGATCTCTTGTAGATCTGT	............(((((.....)))))...	-3.7	Intergenic
gRNA_34_63	AACAGATCTACAAGAGATCGAAAGTTGGTT	....(((((.....)))))...........	-4.2			Target_34_63	AACCAACTTTCGATCTCTTGTAGATCTGTT	...........(((((.....)))))....	-3.7	Intergenic
gRNA_35_64	GAACAGATCTACAAGAGATCGAAAGTTGGT	.....(((((.....)))))..........	-4.2			Target_35_64	ACCAACTTTCGATCTCTTGTAGATCTGTTC	..........(((((.....))))).....	-3.7	Intergenic
gRNA_36_65	AGAACAGATCTACAAGAGATCGAAAGTTGG	......(((((.....))))).........	-4.2			Target_36_65	CCAACTTTCGATCTCTTGTAGATCTGTTCT	.........(((((.....)))))......	-3.7	Intergenic
gRNA_37_66	GAGAACAGATCTACAAGAGATCGAAAGTTG	.......(((((.....)))))........	-4.2			Target_37_66	CAACTTTCGATCTCTTGTAGATCTGTTCTC	........(((((.....))))).......	-3.7	Intergenic
gRNA_38_67	AGAGAACAGATCTACAAGAGATCGAAAGTT	........(((((.....))))).......	-4.2			Target_38_67	AACTTTCGATCTCTTGTAGATCTGTTCTCT	.......(((((.....)))))........	-3.7	Intergenic
gRNA_39_68	TAGAGAACAGATCTACAAGAGATCGAAAGT	.........(((((.....)))))......	-4.2			Target_39_68	ACTTTCGATCTCTTGTAGATCTGTTCTCTA	......(((((.....))))).........	-3.7	Intergenic
gRNA_40_69	TTAGAGAACAGATCTACAAGAGATCGAAAG	..........(((((.....))))).....	-4.2			Target_40_69	CTTTCGATCTCTTGTAGATCTGTTCTCTAA	.....(((((.....)))))..........	-3.7	Intergenic
gRNA_41_70	TTTAGAGAACAGATCTACAAGAGATCGAAA	...........(((((.....)))))....	-4.2			Target_41_70	TTTCGATCTCTTGTAGATCTGTTCTCTAAA	....(((((.....)))))...........	-3.7	Intergenic
gRNA_42_71	GTTTAGAGAACAGATCTACAAGAGATCGAA	((((...)))).(((((.....)))))...	-4.4			Target_42_71	TTCGATCTCTTGTAGATCTGTTCTCTAAAC	...(((((.....)))))............	-3.7	Intergenic
gRNA_43_72	CGTTTAGAGAACAGATCTACAAGAGATCGA	.............(((((.....)))))..	-4.2			Target_43_72	TCGATCTCTTGTAGATCTGTTCTCTAAACG	..(((((.....))))).............	-3.7	Intergenic
gRNA_44_73	TCGTTTAGAGAACAGATCTACAAGAGATCG	..............(((((.....))))).	-4.2			Target_44_73	CGATCTCTTGTAGATCTGTTCTCTAAACGA	.(((((.....)))))..............	-3.7	Intergenic
gRNA_45_74	TTCGTTTAGAGAACAGATCTACAAGAGATC	...............(((((.....)))))	-3			Target_45_74	GATCTCTTGTAGATCTGTTCTCTAAACGAA	(((((.....)))))...............	-3.5	Intergenic
gRNA_46_75	GTTCGTTTAGAGAACAGATCTACAAGAGAT	((((.......))))..((((.....))))	-3.8			Target_46_75	ATCTCTTGTAGATCTGTTCTCTAAACGAAC	...((...((((.......))))...))..	-1.1	Intergenic
gRNA_47_76	AGTTCGTTTAGAGAACAGATCTACAAGAGA	.((((.......))))..............	-3.3			Target_47_76	TCTCTTGTAGATCTGTTCTCTAAACGAACT	..............((((.......)))).	-2.1	Intergenic
gRNA_48_77	AAGTTCGTTTAGAGAACAGATCTACAAGAG	..((((.......)))).............	-3.3			Target_48_77	CTCTTGTAGATCTGTTCTCTAAACGAACTT	.............((((.......))))..	-2.1	Intergenic
gRNA_49_78	AAAGTTCGTTTAGAGAACAGATCTACAAGA	...((((.......))))............	-3.3			Target_49_78	TCTTGTAGATCTGTTCTCTAAACGAACTTT	............((((.......))))...	-2.1	Intergenic
gRNA_50_79	TAAAGTTCGTTTAGAGAACAGATCTACAAG	....((((.......))))...........	-3.3			Target_50_79	CTTGTAGATCTGTTCTCTAAACGAACTTTA	...........((((.......))))....	-2.1	Intergenic
gRNA_51_80	TTAAAGTTCGTTTAGAGAACAGATCTACAA	.....((((.......))))..........	-3.3			Target_51_80	TTGTAGATCTGTTCTCTAAACGAACTTTAA	..........((((.......)))).....	-2.1	Intergenic
gRNA_52_81	TTTAAAGTTCGTTTAGAGAACAGATCTACA	......((((.......)))).........	-3.3			Target_52_81	TGTAGATCTGTTCTCTAAACGAACTTTAAA	.........((((.......))))......	-2.1	Intergenic
gRNA_80_109	CATGCAGCCGAGTGACAGCCACACAGATTT	...........(((.....)))........	-1.6			Target_80_109	AAATCTGTGTGGCTGTCACTCGGCTGCATG	......(((((((((.....))))))))).	-10.9	Intergenic
gRNA_81_110	GCATGCAGCCGAGTGACAGCCACACAGATT	((.((((......)).))))..........	-2			Target_81_110	AATCTGTGTGGCTGTCACTCGGCTGCATGC	.....(((((((((.....)))))))))..	-10.9	Intergenic
gRNA_82_111	AGCATGCAGCCGAGTGACAGCCACACAGAT	.((.((((......)).)))).........	-2.2			Target_82_111	ATCTGTGTGGCTGTCACTCGGCTGCATGCT	....(((((((((.....)))))))))...	-10.9	Intergenic
gRNA_83_112	AAGCATGCAGCCGAGTGACAGCCACACAGA	..((.((((......)).))))........	-2.2			Target_83_112	TCTGTGTGGCTGTCACTCGGCTGCATGCTT	...(((((((((.....)))))))))....	-10.9	Intergenic
gRNA_84_113	TAAGCATGCAGCCGAGTGACAGCCACACAG	...((.((((......)).)))).......	-2.2			Target_84_113	CTGTGTGGCTGTCACTCGGCTGCATGCTTA	..(((((((((.....))))))))).....	-10.9	Intergenic
gRNA_85_114	CTAAGCATGCAGCCGAGTGACAGCCACACA	....((.((((......)).))))......	-2.2			Target_85_114	TGTGTGGCTGTCACTCGGCTGCATGCTTAG	.(((((((((.....)))))))))......	-10.9	Intergenic
gRNA_86_115	ACTAAGCATGCAGCCGAGTGACAGCCACAC	(((..((.....))..)))...........	-2.7			Target_86_115	GTGTGGCTGTCACTCGGCTGCATGCTTAGT	(((((((((.....))))))))).......	-10.8	Intergenic
gRNA_87_116	CACTAAGCATGCAGCCGAGTGACAGCCACA	((((..((.....))..)))).........	-5.7			Target_87_116	TGTGGCTGTCACTCGGCTGCATGCTTAGTG	((((((((.....)))))))).........	-9.3	Intergenic
gRNA_88_117	GCACTAAGCATGCAGCCGAGTGACAGCCAC	.((((..((.....))..))))........	-5.9			Target_88_117	GTGGCTGTCACTCGGCTGCATGCTTAGTGC	(((((((.....)))))))...........	-8.8	Intergenic
gRNA_89_118	TGCACTAAGCATGCAGCCGAGTGACAGCCA	((((((..((.....))..)))).))....	-6.6			Target_89_118	TGGCTGTCACTCGGCTGCATGCTTAGTGCA	.(((((.....)))))((((.....)))).	-8.8	Intergenic
gRNA_90_119	GTGCACTAAGCATGCAGCCGAGTGACAGCC	((.((((..((.....))..))))))....	-7.1			Target_90_119	GGCTGTCACTCGGCTGCATGCTTAGTGCAC	(((((.....)))))((((.....))))..	-8.7	Intergenic
gRNA_91_120	AGTGCACTAAGCATGCAGCCGAGTGACAGC	.((.((((..((.....))..))))))...	-6.9			Target_91_120	GCTGTCACTCGGCTGCATGCTTAGTGCACT	((((.....))))(((((.....)))))..	-8.4	Intergenic
gRNA_92_121	GAGTGCACTAAGCATGCAGCCGAGTGACAG	..((.((((..((.....))..))))))..	-6.9			Target_92_121	CTGTCACTCGGCTGCATGCTTAGTGCACTC	..((((((.(((.....))).)))).))..	-8.4	Intergenic
gRNA_93_122	TGAGTGCACTAAGCATGCAGCCGAGTGACA	...((.((((..((.....))..)))))).	-6.9			Target_93_122	TGTCACTCGGCTGCATGCTTAGTGCACTCA	.((((((.(((.....))).)))).))...	-8.4	Intergenic
gRNA_94_123	GTGAGTGCACTAAGCATGCAGCCGAGTGAC	.......((((..((.....))..))))..	-5.9			Target_94_123	GTCACTCGGCTGCATGCTTAGTGCACTCAC	((((((.(((.....))).)))).))....	-8.4	Intergenic
gRNA_95_124	CGTGAGTGCACTAAGCATGCAGCCGAGTGA	........((((..((.....))..)))).	-5.9			Target_95_124	TCACTCGGCTGCATGCTTAGTGCACTCACG	.((((.(((.....))).))))........	-6.9	Intergenic
gRNA_96_125	GCGTGAGTGCACTAAGCATGCAGCCGAGTG	((.((.((((.....)))).))))......	-6.3			Target_96_125	CACTCGGCTGCATGCTTAGTGCACTCACGC	((((.(((.....))).)))).........	-6.8	Intergenic
gRNA_97_126	TGCGTGAGTGCACTAAGCATGCAGCCGAGT	.((.((.((((.....)))).)))).....	-6.3			Target_97_126	ACTCGGCTGCATGCTTAGTGCACTCACGCA	(((.(((.....))).)))((......)).	-5.5	Intergenic
gRNA_98_127	CTGCGTGAGTGCACTAAGCATGCAGCCGAG	(((((((..((...))..))))))).....	-7.8			Target_98_127	CTCGGCTGCATGCTTAGTGCACTCACGCAG	....((((..(((.....)))..)).))..	-5.4	Intergenic
gRNA_99_128	ACTGCGTGAGTGCACTAAGCATGCAGCCGA	.(((((((..((...))..)))))))....	-8.5			Target_99_128	TCGGCTGCATGCTTAGTGCACTCACGCAGT	...(((((.(((.....))).....)))))	-6.8	Intergenic
gRNA_100_129	TACTGCGTGAGTGCACTAAGCATGCAGCCG	..(((((((..((...))..)))))))...	-8.5			Target_100_129	CGGCTGCATGCTTAGTGCACTCACGCAGTA	..(((((.(((.....))).....))))).	-7.5	Intergenic
gRNA_101_130	ATACTGCGTGAGTGCACTAAGCATGCAGCC	...(((((((..((...))..)))))))..	-8.5			Target_101_130	GGCTGCATGCTTAGTGCACTCACGCAGTAT	.(((((.(((.....))).....)))))..	-7.5	Intergenic
gRNA_102_131	TATACTGCGTGAGTGCACTAAGCATGCAGC	....(((((((..((...))..))))))).	-8.5			Target_102_131	GCTGCATGCTTAGTGCACTCACGCAGTATA	(((((.(((.....))).....)))))...	-7.1	Intergenic
gRNA_103_132	TTATACTGCGTGAGTGCACTAAGCATGCAG	.....(((((((..((...))..)))))))	-7.9			Target_103_132	CTGCATGCTTAGTGCACTCACGCAGTATAA	((((.(((.....))).....)))).....	-5	Intergenic
gRNA_104_133	ATTATACTGCGTGAGTGCACTAAGCATGCA	.......((((((..((...))..))))))	-4.9			Target_104_133	TGCATGCTTAGTGCACTCACGCAGTATAAT	...(((((..(((....)))..)))))...	-4.6	Intergenic
gRNA_105_134	AATTATACTGCGTGAGTGCACTAAGCATGC	.........(((((..((...))..)))))	-3.2			Target_105_134	GCATGCTTAGTGCACTCACGCAGTATAATT	..(((((..(((....)))..)))))....	-4.6	Intergenic
gRNA_106_135	TAATTATACTGCGTGAGTGCACTAAGCATG	................((((.....)))).	-2.7			Target_106_135	CATGCTTAGTGCACTCACGCAGTATAATTA	.(((((..(((....)))..))))).....	-4.6	Intergenic
gRNA_107_136	TTAATTATACTGCGTGAGTGCACTAAGCAT	..........((((((....)))...))).	-2.6			Target_107_136	ATGCTTAGTGCACTCACGCAGTATAATTAA	(((((..(((....)))..)))))......	-4.5	Intergenic
gRNA_108_137	ATTAATTATACTGCGTGAGTGCACTAAGCA	...........((((((....)))...)))	-1.9			Target_108_137	TGCTTAGTGCACTCACGCAGTATAATTAAT	....((.(((......))).))........	-3.9	Intergenic
gRNA_109_138	TATTAATTATACTGCGTGAGTGCACTAAGC	............(((......)))......	-1.8			Target_109_138	GCTTAGTGCACTCACGCAGTATAATTAATA	...((.(((......))).)).........	-3.9	Intergenic
gRNA_110_139	TTATTAATTATACTGCGTGAGTGCACTAAG	.............(((......))).....	-1.8			Target_110_139	CTTAGTGCACTCACGCAGTATAATTAATAA	..((.(((......))).))..........	-3.9	Intergenic
gRNA_111_140	GTTATTAATTATACTGCGTGAGTGCACTAA	..............(((......)))....	-1.8			Target_111_140	TTAGTGCACTCACGCAGTATAATTAATAAC	.((.(((......))).))...........	-3.9	Intergenic
gRNA_112_141	AGTTATTAATTATACTGCGTGAGTGCACTA	...............(((......)))...	-1.8			Target_112_141	TAGTGCACTCACGCAGTATAATTAATAACT	((.(((......))).))............	-3.7	Intergenic
gRNA_113_142	TAGTTATTAATTATACTGCGTGAGTGCACT	................(((......)))..	-1.8			Target_113_142	AGTGCACTCACGCAGTATAATTAATAACTA	(.(((......))).)..............	-2.5	Intergenic
gRNA_114_143	TTAGTTATTAATTATACTGCGTGAGTGCAC	.................(((......))).	-1.8			Target_114_143	GTGCACTCACGCAGTATAATTAATAACTAA	.(((......))).................	-1.9	Intergenic
gRNA_115_144	ATTAGTTATTAATTATACTGCGTGAGTGCA	...............((((.....))))..	-1.2			Target_115_144	TGCACTCACGCAGTATAATTAATAACTAAT	(((......)))..................	-1.9	Intergenic
gRNA_116_145	AATTAGTTATTAATTATACTGCGTGAGTGC	................((((.....)))).	-1.2			Target_116_145	GCACTCACGCAGTATAATTAATAACTAATT	((......))....................	-1.2	Intergenic
gRNA_117_146	TAATTAGTTATTAATTATACTGCGTGAGTG	((((((.....))))))((((.....))))	-1.3			Target_117_146	CACTCACGCAGTATAATTAATAACTAATTA	.............((((((.....))))))	-0.1	Intergenic
gRNA_118_147	GTAATTAGTTATTAATTATACTGCGTGAGT	(((((((.....)))))))...........	-1.9			Target_118_147	ACTCACGCAGTATAATTAATAACTAATTAC	............((((((.....)))))).	-0.4	Intergenic
gRNA_119_148	AGTAATTAGTTATTAATTATACTGCGTGAG	.(((((((.....)))))))..........	-2.2			Target_119_148	CTCACGCAGTATAATTAATAACTAATTACT	...........((((((.....))))))..	-0.4	Intergenic
gRNA_120_149	CAGTAATTAGTTATTAATTATACTGCGTGA	(((((..(((((...)))))))))).....	-2.6			Target_120_149	TCACGCAGTATAATTAATAACTAATTACTG	.....(((((...............)))))	-2.2	Intergenic
gRNA_121_150	ACAGTAATTAGTTATTAATTATACTGCGTG	.(((((..(((((...))))))))))....	-3.3			Target_121_150	CACGCAGTATAATTAATAACTAATTACTGT	...((((((...............))))))	-4.3	Intergenic
gRNA_122_151	GACAGTAATTAGTTATTAATTATACTGCGT	(.(((((..(((((...)))))))))))..	-3.5			Target_122_151	ACGCAGTATAATTAATAACTAATTACTGTC	..((((((...............)))))).	-4.6	Intergenic
gRNA_123_152	CGACAGTAATTAGTTATTAATTATACTGCG	((.(((((..(((((...))))))))))))	-4.2			Target_123_152	CGCAGTATAATTAATAACTAATTACTGTCG	.((((((...............))))))..	-4.6	Intergenic
gRNA_124_153	ACGACAGTAATTAGTTATTAATTATACTGC	....(((((..(((((...)))))))))).	-3.3			Target_124_153	GCAGTATAATTAATAACTAATTACTGTCGT	((((((...............))))))...	-4.1	Intergenic
gRNA_125_154	AACGACAGTAATTAGTTATTAATTATACTG	.....(((((..(((((...))))))))))	-2.7			Target_125_154	CAGTATAATTAATAACTAATTACTGTCGTT	(((((...............))))).....	-2.6	Intergenic
gRNA_126_155	CAACGACAGTAATTAGTTATTAATTATACT	........(((((((.....)))))))...	-2.2			Target_126_155	AGTATAATTAATAACTAATTACTGTCGTTG	....((((((.....)))))).........	-0.4	Intergenic
gRNA_127_156	TCAACGACAGTAATTAGTTATTAATTATAC	.........(((((((.....)))))))..	-2.2			Target_127_156	GTATAATTAATAACTAATTACTGTCGTTGA	......(((((.((........)).)))))	-1.3	Intergenic
gRNA_128_157	GTCAACGACAGTAATTAGTTATTAATTATA	..........(((((((.....))))))).	-2.2			Target_128_157	TATAATTAATAACTAATTACTGTCGTTGAC	.....(((((.((........)).))))).	-1.6	Intergenic
gRNA_129_158	TGTCAACGACAGTAATTAGTTATTAATTAT	((((...))))(((((((.....)))))))	-1.7			Target_129_158	ATAATTAATAACTAATTACTGTCGTTGACA	....(((((.((........)).)))))..	-1.6	Intergenic
gRNA_130_159	CTGTCAACGACAGTAATTAGTTATTAATTA	(((((...))))).................	-2.6			Target_130_159	TAATTAATAACTAATTACTGTCGTTGACAG	((((((.....))))))(((((...)))))	-4.2	Intergenic
gRNA_131_160	CCTGTCAACGACAGTAATTAGTTATTAATT	.(((((...)))))................	-3			Target_131_160	AATTAATAACTAATTACTGTCGTTGACAGG	................(((((...))))).	-5	Intergenic
gRNA_132_161	TCCTGTCAACGACAGTAATTAGTTATTAAT	..(((((...)))))...............	-3			Target_132_161	ATTAATAACTAATTACTGTCGTTGACAGGA	...............(((((...)))))..	-5	Intergenic
gRNA_133_162	GTCCTGTCAACGACAGTAATTAGTTATTAA	...(((((...)))))..............	-3			Target_133_162	TTAATAACTAATTACTGTCGTTGACAGGAC	..............(((((...)))))...	-5	Intergenic
gRNA_134_163	TGTCCTGTCAACGACAGTAATTAGTTATTA	....(((((...))))).............	-3			Target_134_163	TAATAACTAATTACTGTCGTTGACAGGACA	.............(((((...)))))....	-5	Intergenic
gRNA_135_164	GTGTCCTGTCAACGACAGTAATTAGTTATT	.....(((((...)))))............	-3			Target_135_164	AATAACTAATTACTGTCGTTGACAGGACAC	............(((((...))))).....	-5	Intergenic
gRNA_136_165	CGTGTCCTGTCAACGACAGTAATTAGTTAT	......(((((...)))))...........	-3			Target_136_165	ATAACTAATTACTGTCGTTGACAGGACACG	...........(((((...)))))......	-5	Intergenic
gRNA_137_166	TCGTGTCCTGTCAACGACAGTAATTAGTTA	.......(((((...)))))..........	-3			Target_137_166	TAACTAATTACTGTCGTTGACAGGACACGA	..........(((((...))))).......	-5	Intergenic
gRNA_138_167	CTCGTGTCCTGTCAACGACAGTAATTAGTT	........(((((...))))).........	-3			Target_138_167	AACTAATTACTGTCGTTGACAGGACACGAG	.........(((((...)))))........	-5	Intergenic
gRNA_139_168	ACTCGTGTCCTGTCAACGACAGTAATTAGT	(((.((...(((((...)))))..)).)))	-3.1			Target_139_168	ACTAATTACTGTCGTTGACAGGACACGAGT	(((.....(((((...)))))......)))	-5.1	Intergenic
gRNA_140_169	TACTCGTGTCCTGTCAACGACAGTAATTAG	..........(((((...))))).......	-3			Target_140_169	CTAATTACTGTCGTTGACAGGACACGAGTA	.......(((((...)))))..........	-5	Intergenic
gRNA_141_170	TTACTCGTGTCCTGTCAACGACAGTAATTA	((((((((.........))))..))))...	-3.3			Target_141_170	TAATTACTGTCGTTGACAGGACACGAGTAA	......(((((...)))))...........	-5	Intergenic
gRNA_142_171	GTTACTCGTGTCCTGTCAACGACAGTAATT	(((((((((.........))))..))))).	-4.2			Target_142_171	AATTACTGTCGTTGACAGGACACGAGTAAC	.....(((((...)))))............	-5	Intergenic
gRNA_143_172	AGTTACTCGTGTCCTGTCAACGACAGTAAT	.(((((((((.........))))..)))))	-4.4			Target_143_172	ATTACTGTCGTTGACAGGACACGAGTAACT	....(((((...))))).............	-5	Intergenic
gRNA_144_173	GAGTTACTCGTGTCCTGTCAACGACAGTAA	(((...))).....(((((...)))))...	-3.8			Target_144_173	TTACTGTCGTTGACAGGACACGAGTAACTC	...(((((...)))))..............	-5	Intergenic
gRNA_145_174	CGAGTTACTCGTGTCCTGTCAACGACAGTA	((((...))))....(((((...)))))..	-5.1			Target_145_174	TACTGTCGTTGACAGGACACGAGTAACTCG	..(((((...)))))....((((...))))	-7	Intergenic
gRNA_146_175	ACGAGTTACTCGTGTCCTGTCAACGACAGT	(((((...)))))...(((((...))))).	-6.9			Target_146_175	ACTGTCGTTGACAGGACACGAGTAACTCGT	.(((((...)))))...(((((...)))))	-8.5	Intergenic
gRNA_147_176	GACGAGTTACTCGTGTCCTGTCAACGACAG	.(((((...)))))...(((((...)))))	-6.7			Target_147_176	CTGTCGTTGACAGGACACGAGTAACTCGTC	(((((...)))))...(((((...))))).	-8.5	Intergenic
gRNA_148_177	AGACGAGTTACTCGTGTCCTGTCAACGACA	..(((((...)))))(((........))).	-6.1			Target_148_177	TGTCGTTGACAGGACACGAGTAACTCGTCT	.(((........)))(((((...)))))..	-6.8	Intergenic
gRNA_149_178	TAGACGAGTTACTCGTGTCCTGTCAACGAC	...(((((...)))))(((........)))	-4.6			Target_149_178	GTCGTTGACAGGACACGAGTAACTCGTCTA	(((........)))(((((...)))))...	-7	Intergenic
gRNA_150_179	ATAGACGAGTTACTCGTGTCCTGTCAACGA	....(((((...))))).............	-4.4			Target_150_179	TCGTTGACAGGACACGAGTAACTCGTCTAT	..(((.....)))(((((...)))))....	-4.2	Intergenic
gRNA_151_180	GATAGACGAGTTACTCGTGTCCTGTCAACG	((((((((((...)))))...)))))....	-8.6			Target_151_180	CGTTGACAGGACACGAGTAACTCGTCTATC	.(((.....)))(((((...))))).....	-4.2	Intergenic
gRNA_152_181	AGATAGACGAGTTACTCGTGTCCTGTCAAC	.((((((((((...)))))...)))))...	-8.4			Target_152_181	GTTGACAGGACACGAGTAACTCGTCTATCT	(((.....)))(((((...)))))......	-4.4	Intergenic
gRNA_153_182	AAGATAGACGAGTTACTCGTGTCCTGTCAA	..((((((((((...)))))...)))))..	-8.4			Target_153_182	TTGACAGGACACGAGTAACTCGTCTATCTT	.....((((.(((((...)))))...))))	-4.9	Intergenic
gRNA_154_183	GAAGATAGACGAGTTACTCGTGTCCTGTCA	...((((((((((...)))))...))))).	-8.4			Target_154_183	TGACAGGACACGAGTAACTCGTCTATCTTC	....((((.(((((...)))))...)))).	-5.2	Intergenic
gRNA_155_184	AGAAGATAGACGAGTTACTCGTGTCCTGTC	....((((((((((...)))))...)))))	-7.1			Target_155_184	GACAGGACACGAGTAACTCGTCTATCTTCT	...((((.(((((...)))))...))))..	-5.2	Intergenic
gRNA_156_185	CAGAAGATAGACGAGTTACTCGTGTCCTGT	(((..(((..(((((...))))))))))).	-5.7			Target_156_185	ACAGGACACGAGTAACTCGTCTATCTTCTG	.(((((.(((((...))))).....)))))	-5.4	Intergenic
gRNA_157_186	GCAGAAGATAGACGAGTTACTCGTGTCCTG	.(((..(((..(((((...)))))))))))	-5.3			Target_157_186	CAGGACACGAGTAACTCGTCTATCTTCTGC	(((((.(((((...))))).....))))).	-5.3	Intergenic
gRNA_158_187	TGCAGAAGATAGACGAGTTACTCGTGTCCT	.......(((..(((((...))))))))..	-4.7			Target_158_187	AGGACACGAGTAACTCGTCTATCTTCTGCA	.(((.(((((...)))))...)))......	-4.7	Intergenic
gRNA_159_188	CTGCAGAAGATAGACGAGTTACTCGTGTCC	........(((..(((((...)))))))).	-4.7			Target_159_188	GGACACGAGTAACTCGTCTATCTTCTGCAG	(((.(((((...)))))...))).......	-4.1	Intergenic
gRNA_160_189	CCTGCAGAAGATAGACGAGTTACTCGTGTC	..............(((((...)))))...	-4.4			Target_160_189	GACACGAGTAACTCGTCTATCTTCTGCAGG	...(((((...)))))..............	-3.8	Intergenic
gRNA_161_190	GCCTGCAGAAGATAGACGAGTTACTCGTGT	...............(((((...)))))..	-4.4			Target_161_190	ACACGAGTAACTCGTCTATCTTCTGCAGGC	..(((((...)))))...............	-3.8	Intergenic
gRNA_162_191	AGCCTGCAGAAGATAGACGAGTTACTCGTG	................(((((...))))).	-4.4			Target_162_191	CACGAGTAACTCGTCTATCTTCTGCAGGCT	.(((((...)))))................	-3.8	Intergenic
gRNA_163_192	CAGCCTGCAGAAGATAGACGAGTTACTCGT	.................(((((...)))))	-3.6			Target_163_192	ACGAGTAACTCGTCTATCTTCTGCAGGCTG	(((((...))))).................	-3.3	Intergenic
gRNA_164_193	GCAGCCTGCAGAAGATAGACGAGTTACTCG	(((...)))..........((((...))))	-3.3			Target_164_193	CGAGTAACTCGTCTATCTTCTGCAGGCTGC	((((...))))...................	-2.1	Intergenic
gRNA_165_194	AGCAGCCTGCAGAAGATAGACGAGTTACTC	.(((...)))....................	-1.1			Target_165_194	GAGTAACTCGTCTATCTTCTGCAGGCTGCT	(((...)))((((.........))))....	-2.2	Intergenic
gRNA_166_195	AAGCAGCCTGCAGAAGATAGACGAGTTACT	..(((...)))...................	-1.1			Target_166_195	AGTAACTCGTCTATCTTCTGCAGGCTGCTT	........((((.........)))).....	-1.4	Intergenic
gRNA_167_196	TAAGCAGCCTGCAGAAGATAGACGAGTTAC	...(((...)))..................	-1.1			Target_167_196	GTAACTCGTCTATCTTCTGCAGGCTGCTTA	.......((((.........))))......	-1.4	Intergenic
gRNA_168_197	GTAAGCAGCCTGCAGAAGATAGACGAGTTA	....(((...))).................	-1.1			Target_168_197	TAACTCGTCTATCTTCTGCAGGCTGCTTAC	......((((.........)))).......	-1.4	Intergenic
gRNA_169_198	CGTAAGCAGCCTGCAGAAGATAGACGAGTT	.....(((...)))................	-1.1			Target_169_198	AACTCGTCTATCTTCTGCAGGCTGCTTACG	.....((((.........))))........	-1.4	Intergenic
gRNA_170_199	CCGTAAGCAGCCTGCAGAAGATAGACGAGT	......(((...)))...............	-1.1			Target_170_199	ACTCGTCTATCTTCTGCAGGCTGCTTACGG	....((((.........)))).........	-1.4	Intergenic
gRNA_171_200	ACCGTAAGCAGCCTGCAGAAGATAGACGAG	.......(((...)))..............	-1.1			Target_171_200	CTCGTCTATCTTCTGCAGGCTGCTTACGGT	...((((.........))))..........	-1.4	Intergenic
gRNA_172_201	AACCGTAAGCAGCCTGCAGAAGATAGACGA	........(((...))).............	-1.1			Target_172_201	TCGTCTATCTTCTGCAGGCTGCTTACGGTT	................(((((....)))))	-1.8	Intergenic
gRNA_173_202	AAACCGTAAGCAGCCTGCAGAAGATAGACG	.........(((...)))............	-1.1			Target_173_202	CGTCTATCTTCTGCAGGCTGCTTACGGTTT	..............((((((....))))))	-2.4	Intergenic
gRNA_174_203	GAAACCGTAAGCAGCCTGCAGAAGATAGAC	..........(((...)))...........	-1.1			Target_174_203	GTCTATCTTCTGCAGGCTGCTTACGGTTTC	.............((((((....)))))).	-2.7	Intergenic
gRNA_175_204	CGAAACCGTAAGCAGCCTGCAGAAGATAGA	...........(((...)))..........	-1.1			Target_175_204	TCTATCTTCTGCAGGCTGCTTACGGTTTCG	............((((((....))))))..	-2.7	Intergenic
gRNA_176_205	ACGAAACCGTAAGCAGCCTGCAGAAGATAG	(((....)))..(((...))).........	-1.8			Target_176_205	CTATCTTCTGCAGGCTGCTTACGGTTTCGT	.........((((((((....)))))).))	-3.1	Intergenic
gRNA_177_206	GACGAAACCGTAAGCAGCCTGCAGAAGATA	.(((....)))..(((...)))........	-2.2			Target_177_206	TATCTTCTGCAGGCTGCTTACGGTTTCGTC	........((((((((....)))))).)).	-3.4	Intergenic
gRNA_178_207	GGACGAAACCGTAAGCAGCCTGCAGAAGAT	..(((....)))..(((...))).......	-2.2			Target_178_207	ATCTTCTGCAGGCTGCTTACGGTTTCGTCC	.......((((((((....)))))).))..	-3.4	Intergenic
gRNA_179_208	CGGACGAAACCGTAAGCAGCCTGCAGAAGA	(((......)))...(((...)))......	-3.1			Target_179_208	TCTTCTGCAGGCTGCTTACGGTTTCGTCCG	......((((((((....)))))).))...	-3.4	Intergenic
gRNA_180_209	ACGGACGAAACCGTAAGCAGCCTGCAGAAG	((((......))))..(((...))).....	-4.9			Target_180_209	CTTCTGCAGGCTGCTTACGGTTTCGTCCGT	.....(((...)))..((((......))))	-4.6	Intergenic
gRNA_181_210	CACGGACGAAACCGTAAGCAGCCTGCAGAA	.((((......))))..(((...)))....	-5			Target_181_210	TTCTGCAGGCTGCTTACGGTTTCGTCCGTG	....(((...))).(((((......)))))	-5.6	Intergenic
gRNA_182_211	ACACGGACGAAACCGTAAGCAGCCTGCAGA	..((((......))))..(((...)))...	-5			Target_182_211	TCTGCAGGCTGCTTACGGTTTCGTCCGTGT	...(((...))).(((((......))))).	-6	Intergenic
gRNA_183_212	AACACGGACGAAACCGTAAGCAGCCTGCAG	...((((......))))..(((...)))..	-5			Target_183_212	CTGCAGGCTGCTTACGGTTTCGTCCGTGTT	..(((...))).(((((......)))))..	-6	Intergenic
gRNA_184_213	CAACACGGACGAAACCGTAAGCAGCCTGCA	....((((......))))..(((...))).	-5			Target_184_213	TGCAGGCTGCTTACGGTTTCGTCCGTGTTG	.(((...))).(((((......)))))...	-6	Intergenic
gRNA_185_214	GCAACACGGACGAAACCGTAAGCAGCCTGC	((...((((......))))..)).......	-5.4			Target_185_214	GCAGGCTGCTTACGGTTTCGTCCGTGTTGC	.......((.(((((......)))))..))	-6.3	Intergenic
gRNA_186_215	TGCAACACGGACGAAACCGTAAGCAGCCTG	(((...((((......))))..))).....	-6.1			Target_186_215	CAGGCTGCTTACGGTTTCGTCCGTGTTGCA	.....(((.(((((......)))))..)))	-8	Intergenic
gRNA_187_216	CTGCAACACGGACGAAACCGTAAGCAGCCT	((((...((((......))))..))))...	-8.3			Target_187_216	AGGCTGCTTACGGTTTCGTCCGTGTTGCAG	...((((.(((((......)))))..))))	-10.7	Intergenic
gRNA_188_217	GCTGCAACACGGACGAAACCGTAAGCAGCC	(((((...((((......))))..))))).	-12.1			Target_188_217	GGCTGCTTACGGTTTCGTCCGTGTTGCAGC	.(((((.(((((......)))))..)))))	-13.9	Intergenic
gRNA_189_218	GGCTGCAACACGGACGAAACCGTAAGCAGC	.(((((...((((......))))..)))))	-11.3			Target_189_218	GCTGCTTACGGTTTCGTCCGTGTTGCAGCC	(((((.(((((......)))))..))))).	-14.7	Intergenic
gRNA_190_219	CGGCTGCAACACGGACGAAACCGTAAGCAG	...((((...((((......))))..))))	-8.1			Target_190_219	CTGCTTACGGTTTCGTCCGTGTTGCAGCCG	((((.(((((......)))))..))))...	-10.9	Intergenic
gRNA_191_220	TCGGCTGCAACACGGACGAAACCGTAAGCA	.....(((...((((......))))..)))	-5.4			Target_191_220	TGCTTACGGTTTCGTCCGTGTTGCAGCCGA	(((.(((((......)))))..))).....	-8.7	Intergenic
gRNA_192_221	ATCGGCTGCAACACGGACGAAACCGTAAGC	............((((......))))....	-3.9			Target_192_221	GCTTACGGTTTCGTCCGTGTTGCAGCCGAT	((.(((((......)))))..)).......	-8	Intergenic
gRNA_193_222	GATCGGCTGCAACACGGACGAAACCGTAAG	.............((((......))))...	-3.9			Target_193_222	CTTACGGTTTCGTCCGTGTTGCAGCCGATC	..(((((......)))))............	-5.2	Intergenic
gRNA_194_223	TGATCGGCTGCAACACGGACGAAACCGTAA	..............((((......))))..	-3.9			Target_194_223	TTACGGTTTCGTCCGTGTTGCAGCCGATCA	.(((((......))))).............	-5.2	Intergenic
gRNA_195_224	ATGATCGGCTGCAACACGGACGAAACCGTA	...............((((......)))).	-3.9			Target_195_224	TACGGTTTCGTCCGTGTTGCAGCCGATCAT	(((((......)))))..............	-5.2	Intergenic
gRNA_196_225	GATGATCGGCTGCAACACGGACGAAACCGT	.....(((.(((.....))).)))......	-3.5			Target_196_225	ACGGTTTCGTCCGTGTTGCAGCCGATCATC	.(((((.((.......)).)))))......	-5.1	Intergenic
gRNA_197_226	TGATGATCGGCTGCAACACGGACGAAACCG	......(((.(((.....))).))).....	-3.5			Target_197_226	CGGTTTCGTCCGTGTTGCAGCCGATCATCA	(((((.((.......)).))))).......	-5.1	Intergenic
gRNA_198_227	CTGATGATCGGCTGCAACACGGACGAAACC	.......(((.(((.....))).)))....	-3.5			Target_198_227	GGTTTCGTCCGTGTTGCAGCCGATCATCAG	((((.((.......)).)))).........	-3.3	Intergenic
gRNA_199_228	GCTGATGATCGGCTGCAACACGGACGAAAC	(((((...))))).................	-4.6			Target_199_228	GTTTCGTCCGTGTTGCAGCCGATCATCAGC	.....(((.((......)).))).......	-1.4	Intergenic
gRNA_200_229	TGCTGATGATCGGCTGCAACACGGACGAAA	.(((((...)))))................	-4.6			Target_200_229	TTTCGTCCGTGTTGCAGCCGATCATCAGCA	....(((.((......)).)))........	-1.4	Intergenic
gRNA_201_230	GTGCTGATGATCGGCTGCAACACGGACGAA	(((((((...))))).))............	-5.2			Target_201_230	TTCGTCCGTGTTGCAGCCGATCATCAGCAC	.......((((((.(........)))))))	-4.1	Intergenic
gRNA_202_231	TGTGCTGATGATCGGCTGCAACACGGACGA	((((((((...))))).)))..........	-5.9			Target_202_231	TCGTCCGTGTTGCAGCCGATCATCAGCACA	......((((((.(........))))))).	-5.3	Intergenic
gRNA_203_232	ATGTGCTGATGATCGGCTGCAACACGGACG	.((((((((...))))).))).........	-5.9			Target_203_232	CGTCCGTGTTGCAGCCGATCATCAGCACAT	.....((((((.(........)))))))..	-5.3	Intergenic
gRNA_204_233	GATGTGCTGATGATCGGCTGCAACACGGAC	(.((((((((...))))).))).)......	-6.1			Target_204_233	GTCCGTGTTGCAGCCGATCATCAGCACATC	....((((((.(........)))))))...	-5.3	Intergenic
gRNA_205_234	AGATGTGCTGATGATCGGCTGCAACACGGA	...((((((((...))))).))).......	-5.9			Target_205_234	TCCGTGTTGCAGCCGATCATCAGCACATCT	...((((((.(........)))))))....	-5.3	Intergenic
gRNA_206_235	TAGATGTGCTGATGATCGGCTGCAACACGG	....((((((((...))))).)))......	-5.9			Target_206_235	CCGTGTTGCAGCCGATCATCAGCACATCTA	..((((((.(........))))))).....	-5.3	Intergenic
gRNA_207_236	CTAGATGTGCTGATGATCGGCTGCAACACG	.....((((((((...))))).))).....	-5.9			Target_207_236	CGTGTTGCAGCCGATCATCAGCACATCTAG	.((((((.(........)))))))......	-5.3	Intergenic
gRNA_208_237	CCTAGATGTGCTGATGATCGGCTGCAACAC	......((((((((...))))).)))....	-5.9			Target_208_237	GTGTTGCAGCCGATCATCAGCACATCTAGG	((((((.(........))))))).......	-5.5	Intergenic
gRNA_209_238	ACCTAGATGTGCTGATGATCGGCTGCAACA	.......((((((((...))))).)))...	-5.9			Target_209_238	TGTTGCAGCCGATCATCAGCACATCTAGGT	(((((.(........)))))).........	-1.6	Intergenic
gRNA_210_239	AACCTAGATGTGCTGATGATCGGCTGCAAC	........((((((((...))))).)))..	-5.9			Target_210_239	GTTGCAGCCGATCATCAGCACATCTAGGTT	.....((((.................))))	-1.4	Intergenic
gRNA_211_240	AAACCTAGATGTGCTGATGATCGGCTGCAA	.........((((((((...))))).))).	-5.9			Target_211_240	TTGCAGCCGATCATCAGCACATCTAGGTTT	....((((.................)))).	-1.7	Intergenic
gRNA_212_241	GAAACCTAGATGTGCTGATGATCGGCTGCA	..........((((((((...))))).)))	-5.4			Target_212_241	TGCAGCCGATCATCAGCACATCTAGGTTTC	...((((.................))))..	-1.7	Intergenic
gRNA_213_242	CGAAACCTAGATGTGCTGATGATCGGCTGC	..............(((((...)))))...	-4.6			Target_213_242	GCAGCCGATCATCAGCACATCTAGGTTTCG	(.((((.................)))).).	-2.1	Intergenic
gRNA_214_243	ACGAAACCTAGATGTGCTGATGATCGGCTG	...............(((((...)))))..	-4.6			Target_214_243	CAGCCGATCATCAGCACATCTAGGTTTCGT	.((((.................))))....	-1.7	Intergenic
gRNA_215_244	GACGAAACCTAGATGTGCTGATGATCGGCT	................(((((...))))).	-4.6			Target_215_244	AGCCGATCATCAGCACATCTAGGTTTCGTC	.(((.................)))......	-1.2	Intergenic
gRNA_216_245	GGACGAAACCTAGATGTGCTGATGATCGGC	((......)).......(((((...)))))	-3.6			Target_216_245	GCCGATCATCAGCACATCTAGGTTTCGTCC	((.((...)).)).................	-1.1	Intergenic
gRNA_217_246	CGGACGAAACCTAGATGTGCTGATGATCGG	....(((....(((.....)))....))).	-1.4			Target_217_246	CCGATCATCAGCACATCTAGGTTTCGTCCG	.(((..(((((.....)).))).)))....	-0.9	Intergenic
gRNA_218_247	CCGGACGAAACCTAGATGTGCTGATGATCG	.(((((...........)).))).......	-0.7			Target_218_247	CGATCATCAGCACATCTAGGTTTCGTCCGG	..................((......))..	-0.9	Intergenic
gRNA_219_248	CCCGGACGAAACCTAGATGTGCTGATGATC	..(((((...........)).)))......	-0.7			Target_219_248	GATCATCAGCACATCTAGGTTTCGTCCGGG	.................((......))...	-0.9	Intergenic
gRNA_220_249	ACCCGGACGAAACCTAGATGTGCTGATGAT	...(((((...........)).))).....	-0.7			Target_220_249	ATCATCAGCACATCTAGGTTTCGTCCGGGT	...........((((.((......))))))	-1.9	Intergenic
gRNA_221_250	CACCCGGACGAAACCTAGATGTGCTGATGA	....(((((...........)).)))....	-0.7			Target_221_250	TCATCAGCACATCTAGGTTTCGTCCGGGTG	.........(((((.((......)))))))	-4.7	Intergenic
gRNA_222_251	ACACCCGGACGAAACCTAGATGTGCTGATG	((((..((......))..).))).......	-0.7			Target_222_251	CATCAGCACATCTAGGTTTCGTCCGGGTGT	.......((((((.((......))))))))	-6.2	Intergenic
gRNA_223_252	CACACCCGGACGAAACCTAGATGTGCTGAT	(((((..((......))..).)))).....	-3			Target_223_252	ATCAGCACATCTAGGTTTCGTCCGGGTGTG	.....(((((((.((......)))))))))	-8.7	Intergenic
gRNA_224_253	TCACACCCGGACGAAACCTAGATGTGCTGA	.(((((..((......))..).))))....	-3.1			Target_224_253	TCAGCACATCTAGGTTTCGTCCGGGTGTGA	....(((((((.((......))))))))).	-9.8	Intergenic
gRNA_225_254	GTCACACCCGGACGAAACCTAGATGTGCTG	(.(((((..((......))..).)))))..	-3.4			Target_225_254	CAGCACATCTAGGTTTCGTCCGGGTGTGAC	...(((((((.((......)))))))))..	-9.8	Intergenic
gRNA_226_255	GGTCACACCCGGACGAAACCTAGATGTGCT	((.(((((..((......))..).))))))	-3.8			Target_226_255	AGCACATCTAGGTTTCGTCCGGGTGTGACC	..(((((((.((......)))))))))...	-9.8	Intergenic
gRNA_227_256	CGGTCACACCCGGACGAAACCTAGATGTGC	....(((((..((......))..).)))).	-3.1			Target_227_256	GCACATCTAGGTTTCGTCCGGGTGTGACCG	.(((((((.((......)))))))))....	-9.8	Intergenic
gRNA_228_257	TCGGTCACACCCGGACGAAACCTAGATGTG	((((......))))................	-3.1			Target_228_257	CACATCTAGGTTTCGTCCGGGTGTGACCGA	(((((((.((......))))))))).....	-9.6	Intergenic
gRNA_229_258	TTCGGTCACACCCGGACGAAACCTAGATGT	(((((......)))))..............	-4.1			Target_229_258	ACATCTAGGTTTCGTCCGGGTGTGACCGAA	((((((.((......)))))))).......	-6.6	Intergenic
gRNA_230_259	TTTCGGTCACACCCGGACGAAACCTAGATG	.(((((......))))).............	-4.3			Target_230_259	CATCTAGGTTTCGTCCGGGTGTGACCGAAA	(((((.((......))))))).........	-4.8	Intergenic
gRNA_231_260	CTTTCGGTCACACCCGGACGAAACCTAGAT	..(((((......)))))............	-4.3			Target_231_260	ATCTAGGTTTCGTCCGGGTGTGACCGAAAG	..............(((......)))....	-4.3	Intergenic
gRNA_232_261	CCTTTCGGTCACACCCGGACGAAACCTAGA	.(.(((((......))))).).........	-4.4			Target_232_261	TCTAGGTTTCGTCCGGGTGTGACCGAAAGG	.............(((......))).....	-4.3	Intergenic
gRNA_233_262	ACCTTTCGGTCACACCCGGACGAAACCTAG	..(.(((((......))))).)........	-4.4			Target_233_262	CTAGGTTTCGTCCGGGTGTGACCGAAAGGT	............(((......)))......	-4.3	Intergenic
gRNA_234_263	TACCTTTCGGTCACACCCGGACGAAACCTA	...(.(((((......))))).).......	-4.4			Target_234_263	TAGGTTTCGTCCGGGTGTGACCGAAAGGTA	...........(((......))).......	-4.3	Intergenic
gRNA_235_264	TTACCTTTCGGTCACACCCGGACGAAACCT	....(.(((((......))))).)......	-4.4			Target_235_264	AGGTTTCGTCCGGGTGTGACCGAAAGGTAA	..........(((......)))........	-4.3	Intergenic
gRNA_236_265	CTTACCTTTCGGTCACACCCGGACGAAACC	.....(.(((((......))))).).....	-4.4			Target_236_265	GGTTTCGTCCGGGTGTGACCGAAAGGTAAG	.........(((......))).........	-4.3	Intergenic
gRNA_237_266	TCTTACCTTTCGGTCACACCCGGACGAAAC	......(.(((((......))))).)....	-4.4			Target_237_266	GTTTCGTCCGGGTGTGACCGAAAGGTAAGA	........(((......)))..........	-4.3	Intergenic
gRNA_238_267	ATCTTACCTTTCGGTCACACCCGGACGAAA	.......(.(((((......))))).)...	-4.4			Target_238_267	TTTCGTCCGGGTGTGACCGAAAGGTAAGAT	.......(((......)))...........	-4.3	Intergenic
gRNA_239_268	CATCTTACCTTTCGGTCACACCCGGACGAA	........(.(((((......))))).)..	-4.4			Target_239_268	TTCGTCCGGGTGTGACCGAAAGGTAAGATG	......(((......)))............	-4.3	Intergenic
gRNA_240_269	CCATCTTACCTTTCGGTCACACCCGGACGA	.........(.(((((......))))).).	-4.4			Target_240_269	TCGTCCGGGTGTGACCGAAAGGTAAGATGG	.(((((((......)))........)))).	-4.8	Intergenic
gRNA_241_270	TCCATCTTACCTTTCGGTCACACCCGGACG	............(((((......)))))..	-4.3			Target_241_270	CGTCCGGGTGTGACCGAAAGGTAAGATGGA	..((((......(((....)))....))))	-5.7	Intergenic
gRNA_242_271	CTCCATCTTACCTTTCGGTCACACCCGGAC	.............(((((......))))).	-4.3			Target_242_271	GTCCGGGTGTGACCGAAAGGTAAGATGGAG	.((((......(((....)))....)))).	-6.3	Intergenic
gRNA_243_272	TCTCCATCTTACCTTTCGGTCACACCCGGA	..............(((((......)))))	-3.8			Target_243_272	TCCGGGTGTGACCGAAAGGTAAGATGGAGA	((((......(((....)))....))))..	-6.3	Intergenic
gRNA_244_273	CTCTCCATCTTACCTTTCGGTCACACCCGG	.................(((......))).	-2.8			Target_244_273	CCGGGTGTGACCGAAAGGTAAGATGGAGAG	(((......(((....)))....)))....	-4.7	Intergenic
gRNA_245_274	GCTCTCCATCTTACCTTTCGGTCACACCCG	..................(((......)))	-1.4			Target_245_274	CGGGTGTGACCGAAAGGTAAGATGGAGAGC	(((......)))..................	-3.9	Intergenic
gRNA_246_275	GGCTCTCCATCTTACCTTTCGGTCACACCC	.............(((....))).......	-1.3			Target_246_275	GGGTGTGACCGAAAGGTAAGATGGAGAGCC	.......(((....))).............	-2.8	Intergenic
gRNA_247_276	AGGCTCTCCATCTTACCTTTCGGTCACACC	..............(((....)))......	-1.3			Target_247_276	GGTGTGACCGAAAGGTAAGATGGAGAGCCT	(((...(((....)))..........))).	-3.8	Intergenic
gRNA_248_277	AAGGCTCTCCATCTTACCTTTCGGTCACAC	...............(((....))).....	-1.3			Target_248_277	GTGTGACCGAAAGGTAAGATGGAGAGCCTT	.....(((....))).....((....))..	-3	Intergenic
gRNA_249_278	CAAGGCTCTCCATCTTACCTTTCGGTCACA	................(((....)))....	-1.3			Target_249_278	TGTGACCGAAAGGTAAGATGGAGAGCCTTG	.........(((((..........))))).	-3.4	Intergenic
gRNA_250_279	ACAAGGCTCTCCATCTTACCTTTCGGTCAC	.................(((....)))...	-1.3			Target_250_279	GTGACCGAAAGGTAAGATGGAGAGCCTTGT	........(((((..........)))))..	-3.4	Intergenic
gRNA_251_280	GACAAGGCTCTCCATCTTACCTTTCGGTCA	(((((((............))))...))).	-3.3			Target_251_280	TGACCGAAAGGTAAGATGGAGAGCCTTGTC	.(((...(((((..........))))))))	-3.7	Intergenic
gRNA_252_281	GGACAAGGCTCTCCATCTTACCTTTCGGTC	(((........))).....(((....))).	-3.4			Target_252_281	GACCGAAAGGTAAGATGGAGAGCCTTGTCC	(((...(((((..........)))))))).	-4.5	Intergenic
gRNA_253_282	GGGACAAGGCTCTCCATCTTACCTTTCGGT	.(((........))).....(((....)))	-2.8			Target_253_282	ACCGAAAGGTAAGATGGAGAGCCTTGTCCC	(((....))).....(((........))).	-4.5	Intergenic
gRNA_254_283	AGGGACAAGGCTCTCCATCTTACCTTTCGG	.((((......))))...............	-1.8			Target_254_283	CCGAAAGGTAAGATGGAGAGCCTTGTCCCT	....(((((..........)))))......	-3.4	Intergenic
gRNA_255_284	CAGGGACAAGGCTCTCCATCTTACCTTTCG	..((((......))))..............	-1.8			Target_255_284	CGAAAGGTAAGATGGAGAGCCTTGTCCCTG	...(((((..........))))).......	-3.4	Intergenic
gRNA_256_285	CCAGGGACAAGGCTCTCCATCTTACCTTTC	...((((......)))).............	-1.8			Target_256_285	GAAAGGTAAGATGGAGAGCCTTGTCCCTGG	..(((((..........)))))........	-3.4	Intergenic
gRNA_257_286	ACCAGGGACAAGGCTCTCCATCTTACCTTT	....((((......))))............	-1.8			Target_257_286	AAAGGTAAGATGGAGAGCCTTGTCCCTGGT	.(((((..........))))).........	-3.4	Intergenic
gRNA_258_287	AACCAGGGACAAGGCTCTCCATCTTACCTT	.....((((......))))...........	-1.8			Target_258_287	AAGGTAAGATGGAGAGCCTTGTCCCTGGTT	(((((..........)))))..........	-3	Intergenic
gRNA_259_288	AAACCAGGGACAAGGCTCTCCATCTTACCT	......((((......))))..........	-1.8			Target_259_288	AGGTAAGATGGAGAGCCTTGTCCCTGGTTT	............(((((........)))))	-4.1	Intergenic
gRNA_260_289	GAAACCAGGGACAAGGCTCTCCATCTTACC	.......((((......)))).........	-1.8			Target_260_289	GGTAAGATGGAGAGCCTTGTCCCTGGTTTC	...........(((((........))))).	-4.5	Intergenic
gRNA_261_290	TGAAACCAGGGACAAGGCTCTCCATCTTAC	........((((......))))........	-1.8			Target_261_290	GTAAGATGGAGAGCCTTGTCCCTGGTTTCA	..........(((((........)))))..	-4.5	Intergenic
gRNA_262_291	TTGAAACCAGGGACAAGGCTCTCCATCTTA	.........((((......)))).......	-1.8			Target_262_291	TAAGATGGAGAGCCTTGTCCCTGGTTTCAA	.........(((((........)))))...	-4.5	Intergenic
gRNA_263_292	GTTGAAACCAGGGACAAGGCTCTCCATCTT	..........((((......))))......	-1.8			Target_263_292	AAGATGGAGAGCCTTGTCCCTGGTTTCAAC	........(((((........)))))....	-4.5	Intergenic
gRNA_264_293	CGTTGAAACCAGGGACAAGGCTCTCCATCT	...........((((......)))).....	-1.8			Target_264_293	AGATGGAGAGCCTTGTCCCTGGTTTCAACG	.......(((((........))))).....	-4.5	Intergenic
gRNA_265_294	TCGTTGAAACCAGGGACAAGGCTCTCCATC	((.(((....))).))..............	-2.4			Target_265_294	GATGGAGAGCCTTGTCCCTGGTTTCAACGA	......(((((........)))))......	-4.5	ORF1ab
gRNA_266_295	CTCGTTGAAACCAGGGACAAGGCTCTCCAT	.((.(((....))).)).............	-2.6			Target_266_295	ATGGAGAGCCTTGTCCCTGGTTTCAACGAG	.....(((((........))))).......	-4.5	ORF1ab
gRNA_267_296	TCTCGTTGAAACCAGGGACAAGGCTCTCCA	..((.(((....))).))............	-2.6			Target_267_296	TGGAGAGCCTTGTCCCTGGTTTCAACGAGA	....(((((........)))))........	-4.5	ORF1ab
gRNA_268_297	TTCTCGTTGAAACCAGGGACAAGGCTCTCC	...((.(((....))).))...........	-2.6			Target_268_297	GGAGAGCCTTGTCCCTGGTTTCAACGAGAA	...(((((........))))).........	-4.5	ORF1ab
gRNA_269_298	TTTCTCGTTGAAACCAGGGACAAGGCTCTC	....((.(((....))).))..........	-2.6			Target_269_298	GAGAGCCTTGTCCCTGGTTTCAACGAGAAA	..(((((........)))))..........	-4.5	ORF1ab
gRNA_297_326	AAACAGGCAAACTGAGTTGGACGTGTGTTT	(((((.((...(......)...)).)))))	-4.5			Target_297_326	AAACACACGTCCAACTCAGTTTGCCTGTTT	................(((.....)))...	-0.2	ORF1ab
gRNA_298_327	AAAACAGGCAAACTGAGTTGGACGTGTGTT	..((((.((...(......)...)).))))	-3.9			Target_298_327	AACACACGTCCAACTCAGTTTGCCTGTTTT	...............(((.....)))....	-0.2	ORF1ab
gRNA_299_328	TAAAACAGGCAAACTGAGTTGGACGTGTGT	....(((.((...(......)...)).)))	-3			Target_299_328	ACACACGTCCAACTCAGTTTGCCTGTTTTA	..............(((.....))).....	-0.2	ORF1ab
gRNA_300_329	GTAAAACAGGCAAACTGAGTTGGACGTGTG	.....(((.((.(((...))).).).))).	-2.4			Target_300_329	CACACGTCCAACTCAGTTTGCCTGTTTTAC	.............(((.....)))......	-0.2	ORF1ab
gRNA_301_330	TGTAAAACAGGCAAACTGAGTTGGACGTGT	.......(((.....)))............	-2.1			Target_301_330	ACACGTCCAACTCAGTTTGCCTGTTTTACA	............(((.....))).......	-0.2	ORF1ab
gRNA_302_331	CTGTAAAACAGGCAAACTGAGTTGGACGTG	.(.(((..(((.....)))..))).)....	-2.2			Target_302_331	CACGTCCAACTCAGTTTGCCTGTTTTACAG	...................((((...))))	-0.8	ORF1ab
gRNA_303_332	CCTGTAAAACAGGCAAACTGAGTTGGACGT	(((((...))))).................	-4.2			Target_303_332	ACGTCCAACTCAGTTTGCCTGTTTTACAGG	.................(((((...)))))	-4	ORF1ab
gRNA_304_333	ACCTGTAAAACAGGCAAACTGAGTTGGACG	.(((((...)))))................	-4.9			Target_304_333	CGTCCAACTCAGTTTGCCTGTTTTACAGGT	...............((((((...))))))	-6	ORF1ab
gRNA_305_334	AACCTGTAAAACAGGCAAACTGAGTTGGAC	..(((((...)))))...............	-4.9			Target_305_334	GTCCAACTCAGTTTGCCTGTTTTACAGGTT	..............((((((...)))))).	-6.3	ORF1ab
gRNA_306_335	GAACCTGTAAAACAGGCAAACTGAGTTGGA	...(((((...)))))..............	-4.9			Target_306_335	TCCAACTCAGTTTGCCTGTTTTACAGGTTC	.............((((((...))))))..	-6.3	ORF1ab
gRNA_307_336	CGAACCTGTAAAACAGGCAAACTGAGTTGG	....(((((...))))).............	-4.9			Target_307_336	CCAACTCAGTTTGCCTGTTTTACAGGTTCG	............((((((...))))))...	-6.3	ORF1ab
gRNA_308_337	GCGAACCTGTAAAACAGGCAAACTGAGTTG	.....(((((...)))))............	-4.9			Target_308_337	CAACTCAGTTTGCCTGTTTTACAGGTTCGC	...........((((((...))))))....	-6.3	ORF1ab
gRNA_309_338	CGCGAACCTGTAAAACAGGCAAACTGAGTT	......(((((...)))))...........	-4.9			Target_309_338	AACTCAGTTTGCCTGTTTTACAGGTTCGCG	......((..((((((...))))))..)).	-7.4	ORF1ab
gRNA_310_339	TCGCGAACCTGTAAAACAGGCAAACTGAGT	.......(((((...)))))..........	-4.9			Target_310_339	ACTCAGTTTGCCTGTTTTACAGGTTCGCGA	.....((..((((((...))))))..))..	-7.4	ORF1ab
gRNA_311_340	GTCGCGAACCTGTAAAACAGGCAAACTGAG	........(((((...))))).........	-4.9			Target_311_340	CTCAGTTTGCCTGTTTTACAGGTTCGCGAC	....((..((((((...))))))..))...	-7.4	ORF1ab
gRNA_312_341	CGTCGCGAACCTGTAAAACAGGCAAACTGA	.........(((((...)))))........	-4.9			Target_312_341	TCAGTTTGCCTGTTTTACAGGTTCGCGACG	...((..((((((...))))))..))....	-7.4	ORF1ab
gRNA_313_342	ACGTCGCGAACCTGTAAAACAGGCAAACTG	..........(((((...))))).......	-4.9			Target_313_342	CAGTTTGCCTGTTTTACAGGTTCGCGACGT	..((..((((((...))))))..)).....	-7.4	ORF1ab
gRNA_314_343	CACGTCGCGAACCTGTAAAACAGGCAAACT	...........(((((...)))))......	-4.9			Target_314_343	AGTTTGCCTGTTTTACAGGTTCGCGACGTG	.((..((((((...))))))..))......	-7.4	ORF1ab
gRNA_315_344	GCACGTCGCGAACCTGTAAAACAGGCAAAC	((.....))...(((((...))))).....	-5.8			Target_315_344	GTTTGCCTGTTTTACAGGTTCGCGACGTGC	((..((((((...))))))..)).......	-7.7	ORF1ab
gRNA_316_345	AGCACGTCGCGAACCTGTAAAACAGGCAAA	.((.....))...(((((...)))))....	-5.5			Target_316_345	TTTGCCTGTTTTACAGGTTCGCGACGTGCT	...((((((...))))))..((.....)).	-6.9	ORF1ab
gRNA_317_346	GAGCACGTCGCGAACCTGTAAAACAGGCAA	..((.....))...(((((...)))))...	-5.5			Target_317_346	TTGCCTGTTTTACAGGTTCGCGACGTGCTC	..((((((...))))))..((.....))..	-6.9	ORF1ab
gRNA_318_347	CGAGCACGTCGCGAACCTGTAAAACAGGCA	(((.....)))....(((((...)))))..	-5.5			Target_318_347	TGCCTGTTTTACAGGTTCGCGACGTGCTCG	.((((((...))))))..((.....))...	-6.9	ORF1ab
gRNA_319_348	ACGAGCACGTCGCGAACCTGTAAAACAGGC	.(((.....)))....(((((...))))).	-6.2			Target_319_348	GCCTGTTTTACAGGTTCGCGACGTGCTCGT	((((((...))))))..((((.....))))	-7.5	ORF1ab
gRNA_320_349	TACGAGCACGTCGCGAACCTGTAAAACAGG	..(((.....)))....(((((...)))))	-5.6			Target_320_349	CCTGTTTTACAGGTTCGCGACGTGCTCGTA	(((((...)))))...((((.....)))).	-6.5	ORF1ab
gRNA_321_350	GTACGAGCACGTCGCGAACCTGTAAAACAG	(((((....))).))....((((...))))	-2.3			Target_321_350	CTGTTTTACAGGTTCGCGACGTGCTCGTAC	((((...))))....((((.....))))..	-3.9	ORF1ab
gRNA_322_351	CGTACGAGCACGTCGCGAACCTGTAAAACA	((((((....))).))).............	-3.3			Target_322_351	TGTTTTACAGGTTCGCGACGTGCTCGTACG	.....(((.(((.((...)).))).)))..	-3.3	ORF1ab
gRNA_323_352	ACGTACGAGCACGTCGCGAACCTGTAAAAC	.((((((....))).)))............	-3.3			Target_323_352	GTTTTACAGGTTCGCGACGTGCTCGTACGT	.............((((((....))).)))	-3.9	ORF1ab
gRNA_324_353	CACGTACGAGCACGTCGCGAACCTGTAAAA	..((((((....))).)))...........	-3.3			Target_324_353	TTTTACAGGTTCGCGACGTGCTCGTACGTG	...........(((((((....))).))))	-5.6	ORF1ab
gRNA_325_354	CCACGTACGAGCACGTCGCGAACCTGTAAA	...((((((....))).)))..........	-3.3			Target_325_354	TTTACAGGTTCGCGACGTGCTCGTACGTGG	..........(((((((....))).)))).	-7	ORF1ab
gRNA_326_355	GCCACGTACGAGCACGTCGCGAACCTGTAA	((.((((......)))).))..........	-5.6			Target_326_355	TTACAGGTTCGCGACGTGCTCGTACGTGGC	..........((.(((((....))))).))	-7.4	ORF1ab
gRNA_327_356	AGCCACGTACGAGCACGTCGCGAACCTGTA	.((.((((......)))).)).........	-5.3			Target_327_356	TACAGGTTCGCGACGTGCTCGTACGTGGCT	.........((.(((((....))))).)).	-8.5	ORF1ab
gRNA_328_357	AAGCCACGTACGAGCACGTCGCGAACCTGT	..((.((((......)))).))........	-5.3			Target_328_357	ACAGGTTCGCGACGTGCTCGTACGTGGCTT	........((.(((((....))))).))..	-8.5	ORF1ab
gRNA_329_358	AAAGCCACGTACGAGCACGTCGCGAACCTG	...((.((((......)))).)).......	-5.3			Target_329_358	CAGGTTCGCGACGTGCTCGTACGTGGCTTT	.......((.(((((....))))).))...	-8.5	ORF1ab
gRNA_330_359	CAAAGCCACGTACGAGCACGTCGCGAACCT	....((.((((......)))).))......	-5.3			Target_330_359	AGGTTCGCGACGTGCTCGTACGTGGCTTTG	......((.(((((....))))).))....	-8.5	ORF1ab
gRNA_331_360	CCAAAGCCACGTACGAGCACGTCGCGAACC	.....((.((((......)))).)).....	-5.3			Target_331_360	GGTTCGCGACGTGCTCGTACGTGGCTTTGG	.....((.(((((....))))).)).....	-8.5	ORF1ab
gRNA_332_361	TCCAAAGCCACGTACGAGCACGTCGCGAAC	......((.((((......)))).))....	-5.3			Target_332_361	GTTCGCGACGTGCTCGTACGTGGCTTTGGA	....((.(((((....))))).))......	-8.5	ORF1ab
gRNA_333_362	CTCCAAAGCCACGTACGAGCACGTCGCGAA	.......((.((((......)))).))...	-5.3			Target_333_362	TTCGCGACGTGCTCGTACGTGGCTTTGGAG	...((.(((((....))))).)).......	-8.5	ORF1ab
gRNA_334_363	TCTCCAAAGCCACGTACGAGCACGTCGCGA	........((.((((......)))).))..	-5.3			Target_334_363	TCGCGACGTGCTCGTACGTGGCTTTGGAGA	..((.(((((....))))).))........	-8.5	ORF1ab
gRNA_335_364	GTCTCCAAAGCCACGTACGAGCACGTCGCG	.........((.((((......)))).)).	-5.3			Target_335_364	CGCGACGTGCTCGTACGTGGCTTTGGAGAC	.((.(((((....))))).)).........	-8.5	ORF1ab
gRNA_336_365	AGTCTCCAAAGCCACGTACGAGCACGTCGC	..........((.((((......)))).))	-4.1			Target_336_365	GCGACGTGCTCGTACGTGGCTTTGGAGACT	((.(((((....))))).))..........	-8.3	ORF1ab
gRNA_337_366	GAGTCTCCAAAGCCACGTACGAGCACGTCG	(((((((.............))).)).)).	-2			Target_337_366	CGACGTGCTCGTACGTGGCTTTGGAGACTC	(.(((((....))))).)............	-4.1	ORF1ab
gRNA_338_367	GGAGTCTCCAAAGCCACGTACGAGCACGTC	(((...)))......((((......)))).	-3.3			Target_338_367	GACGTGCTCGTACGTGGCTTTGGAGACTCC	.(((((....)))))...............	-3	ORF1ab
gRNA_339_368	CGGAGTCTCCAAAGCCACGTACGAGCACGT	.(((...)))......((((......))))	-2.8			Target_339_368	ACGTGCTCGTACGTGGCTTTGGAGACTCCG	(((((....)))))......(((...))).	-3.8	ORF1ab
gRNA_340_369	ACGGAGTCTCCAAAGCCACGTACGAGCACG	(((..((.......))..))).........	-2.2			Target_340_369	CGTGCTCGTACGTGGCTTTGGAGACTCCGT	.((.(((.............))))).....	-2.3	ORF1ab
gRNA_341_370	CACGGAGTCTCCAAAGCCACGTACGAGCAC	.(((..((.......))..)))........	-2.3			Target_341_370	GTGCTCGTACGTGGCTTTGGAGACTCCGTG	.......((((.((((....)).)).))))	-2.5	ORF1ab
gRNA_342_371	CCACGGAGTCTCCAAAGCCACGTACGAGCA	..(((..((.......))..))).......	-2.3			Target_342_371	TGCTCGTACGTGGCTTTGGAGACTCCGTGG	......((((.((((....)).)).)))).	-3.1	ORF1ab
gRNA_343_372	TCCACGGAGTCTCCAAAGCCACGTACGAGC	...(((..((.......))..)))......	-2.3			Target_343_372	GCTCGTACGTGGCTTTGGAGACTCCGTGGA	.....((((.((((....)).)).))))..	-3.1	ORF1ab
gRNA_344_373	CTCCACGGAGTCTCCAAAGCCACGTACGAG	(((.(((..((.......))..)))..)))	-3.5			Target_344_373	CTCGTACGTGGCTTTGGAGACTCCGTGGAG	(((.((((.((((....)).)).)))))))	-5.6	ORF1ab
gRNA_345_374	CCTCCACGGAGTCTCCAAAGCCACGTACGA	.....(((..((.......))..)))....	-2.3			Target_345_374	TCGTACGTGGCTTTGGAGACTCCGTGGAGG	((.((((.((((....)).)).))))))..	-3.8	ORF1ab
gRNA_346_375	TCCTCCACGGAGTCTCCAAAGCCACGTACG	......(((..((.......))..)))...	-2.3			Target_346_375	CGTACGTGGCTTTGGAGACTCCGTGGAGGA	..((((.((((....)).)).)))).....	-3.1	ORF1ab
gRNA_347_376	CTCCTCCACGGAGTCTCCAAAGCCACGTAC	((((.....)))).................	-4.1			Target_347_376	GTACGTGGCTTTGGAGACTCCGTGGAGGAG	.................((((.....))))	-4.9	ORF1ab
gRNA_348_377	CCTCCTCCACGGAGTCTCCAAAGCCACGTA	.((((.....))))................	-4.5			Target_348_377	TACGTGGCTTTGGAGACTCCGTGGAGGAGG	................((((.....)))).	-6	ORF1ab
gRNA_349_378	ACCTCCTCCACGGAGTCTCCAAAGCCACGT	..((((.....))))...............	-4.5			Target_349_378	ACGTGGCTTTGGAGACTCCGTGGAGGAGGT	...............((((.....))))..	-6	ORF1ab
gRNA_350_379	GACCTCCTCCACGGAGTCTCCAAAGCCACG	(((.(((.....))))))............	-5.5			Target_350_379	CGTGGCTTTGGAGACTCCGTGGAGGAGGTC	..............((((.....))))...	-6	ORF1ab
gRNA_351_380	AGACCTCCTCCACGGAGTCTCCAAAGCCAC	((((.(((.....)))))))..........	-6			Target_351_380	GTGGCTTTGGAGACTCCGTGGAGGAGGTCT	..........(((((((.....))).))))	-7.2	ORF1ab
gRNA_352_381	AAGACCTCCTCCACGGAGTCTCCAAAGCCA	.((((.(((.....))))))).........	-6.6			Target_352_381	TGGCTTTGGAGACTCCGTGGAGGAGGTCTT	........((((((((.....))).)))))	-8.5	ORF1ab
gRNA_353_382	TAAGACCTCCTCCACGGAGTCTCCAAAGCC	..((((.(((.....)))))))........	-6.6			Target_353_382	GGCTTTGGAGACTCCGTGGAGGAGGTCTTA	.......((((((((.....))).))))).	-9.2	ORF1ab
gRNA_354_383	ATAAGACCTCCTCCACGGAGTCTCCAAAGC	...((((.(((.....))))))).......	-6.6			Target_354_383	GCTTTGGAGACTCCGTGGAGGAGGTCTTAT	......((((((((.....))).)))))..	-9.2	ORF1ab
gRNA_355_384	GATAAGACCTCCTCCACGGAGTCTCCAAAG	....((((.(((.....)))))))......	-6.6			Target_355_384	CTTTGGAGACTCCGTGGAGGAGGTCTTATC	.....((((((((.....))).)))))...	-9.2	ORF1ab
gRNA_356_385	TGATAAGACCTCCTCCACGGAGTCTCCAAA	.....((((.(((.....))))))).....	-6.6			Target_356_385	TTTGGAGACTCCGTGGAGGAGGTCTTATCA	....((((((((.....))).)))))....	-9.2	ORF1ab
gRNA_357_386	CTGATAAGACCTCCTCCACGGAGTCTCCAA	......((((.(((.....)))))))....	-6.6			Target_357_386	TTGGAGACTCCGTGGAGGAGGTCTTATCAG	...((((((((.....))).))))).....	-9.2	ORF1ab
gRNA_358_387	TCTGATAAGACCTCCTCCACGGAGTCTCCA	.......((((.(((.....)))))))...	-6.6			Target_358_387	TGGAGACTCCGTGGAGGAGGTCTTATCAGA	..((((((((.....))).)))))......	-9.2	ORF1ab
gRNA_359_388	CTCTGATAAGACCTCCTCCACGGAGTCTCC	........((((.(((.....)))))))..	-6.6			Target_359_388	GGAGACTCCGTGGAGGAGGTCTTATCAGAG	.((((((((.....))).))))).......	-9.2	ORF1ab
gRNA_360_389	CCTCTGATAAGACCTCCTCCACGGAGTCTC	.........((((.(((.....))))))).	-6.6			Target_360_389	GAGACTCCGTGGAGGAGGTCTTATCAGAGG	((((((((.....))).)))))........	-8.8	ORF1ab
gRNA_361_390	GCCTCTGATAAGACCTCCTCCACGGAGTCT	..........((((.(((.....)))))))	-6.2			Target_361_390	AGACTCCGTGGAGGAGGTCTTATCAGAGGC	...((((.....))))(((((....)))))	-8.3	ORF1ab
gRNA_362_391	TGCCTCTGATAAGACCTCCTCCACGGAGTC	....(((....))).((((.....))))..	-5.1			Target_362_391	GACTCCGTGGAGGAGGTCTTATCAGAGGCA	..((((.....))))(((((....))))).	-9.7	ORF1ab
gRNA_363_392	GTGCCTCTGATAAGACCTCCTCCACGGAGT	.....(((....))).((((.....)))).	-5.1			Target_363_392	ACTCCGTGGAGGAGGTCTTATCAGAGGCAC	.((((.....))))(((((....)))))..	-9.7	ORF1ab
gRNA_364_393	CGTGCCTCTGATAAGACCTCCTCCACGGAG	......(((....))).((((.....))))	-4.4			Target_364_393	CTCCGTGGAGGAGGTCTTATCAGAGGCACG	((((.....))))(((((....)))))...	-9.4	ORF1ab
gRNA_365_394	ACGTGCCTCTGATAAGACCTCCTCCACGGA	.((((..(((....))).......))))..	-2.6			Target_365_394	TCCGTGGAGGAGGTCTTATCAGAGGCACGT	(((.....))).(((((....)))))....	-6.3	ORF1ab
gRNA_366_395	GACGTGCCTCTGATAAGACCTCCTCCACGG	..((((..(((....))).......)))).	-2.6			Target_366_395	CCGTGGAGGAGGTCTTATCAGAGGCACGTC	.....((.(..(((((....))))).).))	-5	ORF1ab
gRNA_367_396	TGACGTGCCTCTGATAAGACCTCCTCCACG	...((((..(((....))).......))))	-1.5			Target_367_396	CGTGGAGGAGGTCTTATCAGAGGCACGTCA	....((.(..(((((....))))).).)).	-6.4	ORF1ab
gRNA_368_397	TTGACGTGCCTCTGATAAGACCTCCTCCAC	..........(((....)))..........	-0.6			Target_368_397	GTGGAGGAGGTCTTATCAGAGGCACGTCAA	...((.(..(((((....))))).).))..	-6.4	ORF1ab
gRNA_369_398	GTTGACGTGCCTCTGATAAGACCTCCTCCA	...........(((....))).........	-0.6			Target_369_398	TGGAGGAGGTCTTATCAGAGGCACGTCAAC	..((.(..(((((....))))).).))...	-6.4	ORF1ab
gRNA_370_399	TGTTGACGTGCCTCTGATAAGACCTCCTCC	............(((....)))........	-0.6			Target_370_399	GGAGGAGGTCTTATCAGAGGCACGTCAACA	.((.(..(((((....))))).).))....	-6.4	ORF1ab
gRNA_371_400	ATGTTGACGTGCCTCTGATAAGACCTCCTC	.............(((....))).......	-0.6			Target_371_400	GAGGAGGTCTTATCAGAGGCACGTCAACAT	((.(..(((((....))))).).)).....	-6.7	ORF1ab
gRNA_372_401	GATGTTGACGTGCCTCTGATAAGACCTCCT	..............(((....)))......	-0.6			Target_372_401	AGGAGGTCTTATCAGAGGCACGTCAACATC	.((.((((((....))))).).))......	-5	ORF1ab
gRNA_373_402	AGATGTTGACGTGCCTCTGATAAGACCTCC	(((.((......)).)))............	-1.5			Target_373_402	GGAGGTCTTATCAGAGGCACGTCAACATCT	((.((((((....))))).).)).......	-5.2	ORF1ab
gRNA_374_403	AAGATGTTGACGTGCCTCTGATAAGACCTC	.(((.((......)).)))...........	-1.9			Target_374_403	GAGGTCTTATCAGAGGCACGTCAACATCTT	((((((((....))))).).))........	-4.2	ORF1ab
gRNA_375_404	TAAGATGTTGACGTGCCTCTGATAAGACCT	..(((.((......)).)))..........	-1.9			Target_375_404	AGGTCTTATCAGAGGCACGTCAACATCTTA	..(((((....)))))..............	-3.7	ORF1ab
gRNA_376_405	TTAAGATGTTGACGTGCCTCTGATAAGACC	...(((.((......)).))).........	-1.9			Target_376_405	GGTCTTATCAGAGGCACGTCAACATCTTAA	.(((((....)))))...............	-3.7	ORF1ab
gRNA_377_406	TTTAAGATGTTGACGTGCCTCTGATAAGAC	....(((.((......)).)))........	-1.9			Target_377_406	GTCTTATCAGAGGCACGTCAACATCTTAAA	(((((....)))))................	-4	ORF1ab
gRNA_378_407	CTTTAAGATGTTGACGTGCCTCTGATAAGA	(((..(((.((......)).)))...))).	-2.8			Target_378_407	TCTTATCAGAGGCACGTCAACATCTTAAAG	..............................	0	ORF1ab
gRNA_379_408	TCTTTAAGATGTTGACGTGCCTCTGATAAG	......(((.((......)).)))......	-1.9			Target_379_408	CTTATCAGAGGCACGTCAACATCTTAAAGA	..............................	0	ORF1ab
gRNA_380_409	ATCTTTAAGATGTTGACGTGCCTCTGATAA	.......(((.((......)).))).....	-1.9			Target_380_409	TTATCAGAGGCACGTCAACATCTTAAAGAT	..............................	0	ORF1ab
gRNA_381_410	CATCTTTAAGATGTTGACGTGCCTCTGATA	(((((...))))).................	-2.4			Target_381_410	TATCAGAGGCACGTCAACATCTTAAAGATG	.................(((((...)))))	-2.3	ORF1ab
gRNA_382_411	CCATCTTTAAGATGTTGACGTGCCTCTGAT	.(((((...)))))................	-2.8			Target_382_411	ATCAGAGGCACGTCAACATCTTAAAGATGG	................(((((...))))).	-3.4	ORF1ab
gRNA_383_412	GCCATCTTTAAGATGTTGACGTGCCTCTGA	..(((((...)))))...............	-2.8			Target_383_412	TCAGAGGCACGTCAACATCTTAAAGATGGC	...............(((((...)))))..	-3.4	ORF1ab
gRNA_384_413	TGCCATCTTTAAGATGTTGACGTGCCTCTG	...(((((...)))))..............	-2.8			Target_384_413	CAGAGGCACGTCAACATCTTAAAGATGGCA	.....((.((((...........)))))).	-4.4	ORF1ab
gRNA_385_414	GTGCCATCTTTAAGATGTTGACGTGCCTCT	(((((((((...))))).....))))....	-3.3			Target_385_414	AGAGGCACGTCAACATCTTAAAGATGGCAC	....((.((((...........))))))..	-4.4	ORF1ab
gRNA_386_415	AGTGCCATCTTTAAGATGTTGACGTGCCTC	.(((((((((...))))).....))))...	-3.5			Target_386_415	GAGGCACGTCAACATCTTAAAGATGGCACT	.((((.((((...........)))))).))	-4.5	ORF1ab
gRNA_387_416	AAGTGCCATCTTTAAGATGTTGACGTGCCT	..(((((((((...))))).....))))..	-3.5			Target_387_416	AGGCACGTCAACATCTTAAAGATGGCACTT	..((.((((...........))))))....	-4.4	ORF1ab
gRNA_388_417	CAAGTGCCATCTTTAAGATGTTGACGTGCC	...(((((((((...))))).....)))).	-3.5			Target_388_417	GGCACGTCAACATCTTAAAGATGGCACTTG	.((.((((...........)))))).....	-4.4	ORF1ab
gRNA_389_418	ACAAGTGCCATCTTTAAGATGTTGACGTGC	.((.((..(((((...)))))...)).)).	-3.4			Target_389_418	GCACGTCAACATCTTAAAGATGGCACTTGT	(((.((...(((((...)))))..)).)))	-4.8	ORF1ab
gRNA_390_419	CACAAGTGCCATCTTTAAGATGTTGACGTG	(((..((..(((((...)))))...)))))	-2.9			Target_390_419	CACGTCAACATCTTAAAGATGGCACTTGTG	((((....(((((...))))).....))))	-5.4	ORF1ab
gRNA_391_420	CCACAAGTGCCATCTTTAAGATGTTGACGT	..........(((((...))))).......	-2.8			Target_391_420	ACGTCAACATCTTAAAGATGGCACTTGTGG	(((....(((((...))))).....)))..	-3.5	ORF1ab
gRNA_392_421	GCCACAAGTGCCATCTTTAAGATGTTGACG	...........(((((...)))))......	-2.8			Target_392_421	CGTCAACATCTTAAAGATGGCACTTGTGGC	......(((((...)))))...........	-3.4	ORF1ab
gRNA_393_422	AGCCACAAGTGCCATCTTTAAGATGTTGAC	............(((((...))))).....	-2.8			Target_393_422	GTCAACATCTTAAAGATGGCACTTGTGGCT	.....(((((...)))))((.(....))).	-3.8	ORF1ab
gRNA_394_423	AAGCCACAAGTGCCATCTTTAAGATGTTGA	.............(((((...)))))....	-2.8			Target_394_423	TCAACATCTTAAAGATGGCACTTGTGGCTT	....(((((...)))))((.(....)))..	-3.8	ORF1ab
gRNA_395_424	TAAGCCACAAGTGCCATCTTTAAGATGTTG	..............(((((...)))))...	-2.8			Target_395_424	CAACATCTTAAAGATGGCACTTGTGGCTTA	...(((((...)))))((.(....)))...	-3.8	ORF1ab
gRNA_396_425	CTAAGCCACAAGTGCCATCTTTAAGATGTT	...............(((((...)))))..	-2.8			Target_396_425	AACATCTTAAAGATGGCACTTGTGGCTTAG	..(((((...)))))((.(....)))....	-3.8	ORF1ab
gRNA_397_426	ACTAAGCCACAAGTGCCATCTTTAAGATGT	................(((((...))))).	-2.8			Target_397_426	ACATCTTAAAGATGGCACTTGTGGCTTAGT	.(((((...)))))((.(....))).....	-3.8	ORF1ab
gRNA_398_427	TACTAAGCCACAAGTGCCATCTTTAAGATG	((((........)))).(((((...)))))	-2.4			Target_398_427	CATCTTAAAGATGGCACTTGTGGCTTAGTA	(((((...)))))((.(....)))......	-3.5	ORF1ab
gRNA_399_428	CTACTAAGCCACAAGTGCCATCTTTAAGAT	.((((........)))).............	-0.5			Target_399_428	ATCTTAAAGATGGCACTTGTGGCTTAGTAG	...........(((.(....))))......	-1.5	ORF1ab
gRNA_400_429	TCTACTAAGCCACAAGTGCCATCTTTAAGA	..((((........))))............	-0.5			Target_400_429	TCTTAAAGATGGCACTTGTGGCTTAGTAGA	..........(((.(....)))).......	-1.5	ORF1ab
gRNA_401_430	TTCTACTAAGCCACAAGTGCCATCTTTAAG	...((((........))))...........	-0.5			Target_401_430	CTTAAAGATGGCACTTGTGGCTTAGTAGAA	.........(((.(....))))........	-1.5	ORF1ab
gRNA_402_431	CTTCTACTAAGCCACAAGTGCCATCTTTAA	....((((........))))..........	-0.5			Target_402_431	TTAAAGATGGCACTTGTGGCTTAGTAGAAG	........(((.(....)))).........	-1.5	ORF1ab
gRNA_403_432	ACTTCTACTAAGCCACAAGTGCCATCTTTA	.....((((........)))).........	-0.5			Target_403_432	TAAAGATGGCACTTGTGGCTTAGTAGAAGT	..........((((.((......)).))))	-2.4	ORF1ab
gRNA_404_433	AACTTCTACTAAGCCACAAGTGCCATCTTT	......((((........))))........	-0.5			Target_404_433	AAAGATGGCACTTGTGGCTTAGTAGAAGTT	.........((((.((......)).)))).	-2.7	ORF1ab
gRNA_405_434	CAACTTCTACTAAGCCACAAGTGCCATCTT	.......((((........)))).......	-0.5			Target_405_434	AAGATGGCACTTGTGGCTTAGTAGAAGTTG	........((((.((......)).))))..	-2.7	ORF1ab
gRNA_406_435	TCAACTTCTACTAAGCCACAAGTGCCATCT	........((((........))))......	-0.5			Target_406_435	AGATGGCACTTGTGGCTTAGTAGAAGTTGA	.......((((.((......)).))))...	-2.7	ORF1ab
gRNA_407_436	TTCAACTTCTACTAAGCCACAAGTGCCATC	.........((((........)))).....	-0.5			Target_407_436	GATGGCACTTGTGGCTTAGTAGAAGTTGAA	......((((.((......)).))))....	-2.7	ORF1ab
gRNA_408_437	TTTCAACTTCTACTAAGCCACAAGTGCCAT	..........((((........))))....	-0.5			Target_408_437	ATGGCACTTGTGGCTTAGTAGAAGTTGAAA	.....((((.((......)).)))).....	-2.7	ORF1ab
gRNA_437_466	GGGCTGTTCAAGTTGAGGCAAAACGCCTTT	.((((.....))))(((((.....))))).	-7.1			Target_437_466	AAAGGCGTTTTGCCTCAACTTGAACAGCCC	...(((((((...........)))).))).	-5	ORF1ab
gRNA_438_467	AGGGCTGTTCAAGTTGAGGCAAAACGCCTT	..((((.....))))(((((.....)))))	-6.8			Target_438_467	AAGGCGTTTTGCCTCAACTTGAACAGCCCT	..(((((((...........)))).)))..	-5	ORF1ab
gRNA_439_468	TAGGGCTGTTCAAGTTGAGGCAAAACGCCT	...((((.....)))).((((.....))))	-5.7			Target_439_468	AGGCGTTTTGCCTCAACTTGAACAGCCCTA	.(((((((...........)))).)))...	-5	ORF1ab
gRNA_440_469	ATAGGGCTGTTCAAGTTGAGGCAAAACGCC	....((((.....))))..(((.....)))	-3.9			Target_440_469	GGCGTTTTGCCTCAACTTGAACAGCCCTAT	(((((((...........)))).)))....	-4.8	ORF1ab
gRNA_441_470	CATAGGGCTGTTCAAGTTGAGGCAAAACGC	......(((..(((...)))))).......	-1.7			Target_441_470	GCGTTTTGCCTCAACTTGAACAGCCCTATG	((((((...........)))).))......	-1.5	ORF1ab
gRNA_442_471	ACATAGGGCTGTTCAAGTTGAGGCAAAACG	.......(((..(((...))))))......	-1.7			Target_442_471	CGTTTTGCCTCAACTTGAACAGCCCTATGT	(((...((.(((...)))...))...))).	-0.3	ORF1ab
gRNA_443_472	CACATAGGGCTGTTCAAGTTGAGGCAAAAC	........(((..(((...)))))).....	-1.7			Target_443_472	GTTTTGCCTCAACTTGAACAGCCCTATGTG	.................(((......))).	-0.7	ORF1ab
gRNA_444_473	ACACATAGGGCTGTTCAAGTTGAGGCAAAA	.........(((..(((...))))))....	-1.7			Target_444_473	TTTTGCCTCAACTTGAACAGCCCTATGTGT	................(((......)))..	-0.7	ORF1ab
gRNA_445_474	AACACATAGGGCTGTTCAAGTTGAGGCAAA	..........(((..(((...))))))...	-1.7			Target_445_474	TTTGCCTCAACTTGAACAGCCCTATGTGTT	...............(((......)))...	-0.7	ORF1ab
gRNA_446_475	GAACACATAGGGCTGTTCAAGTTGAGGCAA	(((((........)))))............	-4			Target_446_475	TTGCCTCAACTTGAACAGCCCTATGTGTTC	............(((((........)))))	-3.2	ORF1ab
gRNA_447_476	TGAACACATAGGGCTGTTCAAGTTGAGGCA	((((((........))))))..........	-4.7			Target_447_476	TGCCTCAACTTGAACAGCCCTATGTGTTCA	..........((((((........))))))	-5	ORF1ab
gRNA_448_477	ATGAACACATAGGGCTGTTCAAGTTGAGGC	.((((((........)))))).........	-4.7			Target_448_477	GCCTCAACTTGAACAGCCCTATGTGTTCAT	.........((((((........)))))).	-5.6	ORF1ab
gRNA_449_478	GATGAACACATAGGGCTGTTCAAGTTGAGG	..((((((........))))))........	-4.7			Target_449_478	CCTCAACTTGAACAGCCCTATGTGTTCATC	........((((((........))))))..	-5.6	ORF1ab
gRNA_450_479	TGATGAACACATAGGGCTGTTCAAGTTGAG	...((((((........)))))).......	-4.7			Target_450_479	CTCAACTTGAACAGCCCTATGTGTTCATCA	.......((((((........))))))...	-5.6	ORF1ab
gRNA_451_480	TTGATGAACACATAGGGCTGTTCAAGTTGA	....((((((........))))))......	-4.7			Target_451_480	TCAACTTGAACAGCCCTATGTGTTCATCAA	......((((((........))))))....	-5.6	ORF1ab
gRNA_452_481	TTTGATGAACACATAGGGCTGTTCAAGTTG	.....((((((........)))))).....	-4.7			Target_452_481	CAACTTGAACAGCCCTATGTGTTCATCAAA	.....((((((........)))))).....	-5.6	ORF1ab
gRNA_453_482	GTTTGATGAACACATAGGGCTGTTCAAGTT	......((((((........))))))....	-4.7			Target_453_482	AACTTGAACAGCCCTATGTGTTCATCAAAC	....((((((........))))))......	-5.6	ORF1ab
gRNA_454_483	CGTTTGATGAACACATAGGGCTGTTCAAGT	.......((((((........))))))...	-4.7			Target_454_483	ACTTGAACAGCCCTATGTGTTCATCAAACG	...((((((........)))))).......	-5.6	ORF1ab
gRNA_455_484	ACGTTTGATGAACACATAGGGCTGTTCAAG	........((((((........))))))..	-4.7			Target_455_484	CTTGAACAGCCCTATGTGTTCATCAAACGT	..((((((........))))))........	-5.6	ORF1ab
gRNA_456_485	AACGTTTGATGAACACATAGGGCTGTTCAA	.........((((((........)))))).	-4.7			Target_456_485	TTGAACAGCCCTATGTGTTCATCAAACGTT	.((((((........)))))).........	-5.6	ORF1ab
gRNA_457_486	GAACGTTTGATGAACACATAGGGCTGTTCA	((((((((.(((....))).)))).)))).	-6.1			Target_457_486	TGAACAGCCCTATGTGTTCATCAAACGTTC	((((((........))))))..........	-5.4	ORF1ab
gRNA_458_487	CGAACGTTTGATGAACACATAGGGCTGTTC	.((((((((.(((....))).)))).))))	-4.7			Target_458_487	GAACAGCCCTATGTGTTCATCAAACGTTCG	(((((........)))))............	-4.9	ORF1ab
gRNA_459_488	CCGAACGTTTGATGAACACATAGGGCTGTT	...(((((((.(((....))).)))).)))	-1.9			Target_459_488	AACAGCCCTATGTGTTCATCAAACGTTCGG	.....((..((((.........))))..))	-2.2	ORF1ab
gRNA_460_489	TCCGAACGTTTGATGAACACATAGGGCTGT	.......((((.(((....))).))))...	-1.7			Target_460_489	ACAGCCCTATGTGTTCATCAAACGTTCGGA	....((..((((.........))))..)).	-3.3	ORF1ab
gRNA_461_490	ATCCGAACGTTTGATGAACACATAGGGCTG	........((((.(((....))).))))..	-1.7			Target_461_490	CAGCCCTATGTGTTCATCAAACGTTCGGAT	...((..((((.........))))..))..	-3.3	ORF1ab
gRNA_462_491	CATCCGAACGTTTGATGAACACATAGGGCT	.........((((.(((....))).)))).	-1.7			Target_462_491	AGCCCTATGTGTTCATCAAACGTTCGGATG	..((..((((.........))))..))...	-3.3	ORF1ab
gRNA_463_492	GCATCCGAACGTTTGATGAACACATAGGGC	...(((....((((...)))).....))).	-1.4			Target_463_492	GCCCTATGTGTTCATCAAACGTTCGGATGC	.((..((((.........))))..))....	-3.3	ORF1ab
gRNA_464_493	AGCATCCGAACGTTTGATGAACACATAGGG	..((((.........))))...........	-1.3			Target_464_493	CCCTATGTGTTCATCAAACGTTCGGATGCT	((..((((.........))))..)).....	-3.1	ORF1ab
gRNA_465_494	GAGCATCCGAACGTTTGATGAACACATAGG	(..((((.........))))..).......	-1.6			Target_465_494	CCTATGTGTTCATCAAACGTTCGGATGCTC	.....((((((...........))))))..	-2.5	ORF1ab
gRNA_466_495	CGAGCATCCGAACGTTTGATGAACACATAG	(((((........)))))............	-2.9			Target_466_495	CTATGTGTTCATCAAACGTTCGGATGCTCG	....((((((...........))))))...	-2.5	ORF1ab
gRNA_467_496	TCGAGCATCCGAACGTTTGATGAACACATA	((((((........))))))..........	-4.3			Target_467_496	TATGTGTTCATCAAACGTTCGGATGCTCGA	...((((((...........))))))....	-2.5	ORF1ab
gRNA_468_497	TTCGAGCATCCGAACGTTTGATGAACACAT	.((((((........)))))).........	-4.5			Target_468_497	ATGTGTTCATCAAACGTTCGGATGCTCGAA	..((((((...........)))))).....	-2.5	ORF1ab
gRNA_469_498	GTTCGAGCATCCGAACGTTTGATGAACACA	(((((......)))))..............	-5.7			Target_469_498	TGTGTTCATCAAACGTTCGGATGCTCGAAC	..............((((((....))))))	-4.6	ORF1ab
gRNA_470_499	AGTTCGAGCATCCGAACGTTTGATGAACAC	.(((((......))))).............	-5.4			Target_470_499	GTGTTCATCAAACGTTCGGATGCTCGAACT	.............((((((....)))))).	-5.7	ORF1ab
gRNA_471_500	CAGTTCGAGCATCCGAACGTTTGATGAACA	..(((((......)))))............	-5.4			Target_471_500	TGTTCATCAAACGTTCGGATGCTCGAACTG	............((((((....))))))..	-5.7	ORF1ab
gRNA_472_501	GCAGTTCGAGCATCCGAACGTTTGATGAAC	...(((((......)))))...........	-5.4			Target_472_501	GTTCATCAAACGTTCGGATGCTCGAACTGC	...........((((((....))))))...	-5.7	ORF1ab
gRNA_473_502	TGCAGTTCGAGCATCCGAACGTTTGATGAA	....(((((......)))))..........	-5.4			Target_473_502	TTCATCAAACGTTCGGATGCTCGAACTGCA	..........((((((....))))))....	-5.7	ORF1ab
gRNA_474_503	GTGCAGTTCGAGCATCCGAACGTTTGATGA	.....(((((......))))).........	-5.4			Target_474_503	TCATCAAACGTTCGGATGCTCGAACTGCAC	.........((((((....)))))).....	-5.7	ORF1ab
gRNA_475_504	GGTGCAGTTCGAGCATCCGAACGTTTGATG	......(((((......)))))........	-5.4			Target_475_504	CATCAAACGTTCGGATGCTCGAACTGCACC	........((((((....))))))......	-5.7	ORF1ab
gRNA_476_505	AGGTGCAGTTCGAGCATCCGAACGTTTGAT	.......(((((......))))).......	-5.4			Target_476_505	ATCAAACGTTCGGATGCTCGAACTGCACCT	.......((((((....)))))).......	-5.7	ORF1ab
gRNA_477_506	GAGGTGCAGTTCGAGCATCCGAACGTTTGA	........(((((......)))))......	-5.4			Target_477_506	TCAAACGTTCGGATGCTCGAACTGCACCTC	......((((((....))))))........	-5.7	ORF1ab
gRNA_478_507	TGAGGTGCAGTTCGAGCATCCGAACGTTTG	.........(((((......))))).....	-5.4			Target_478_507	CAAACGTTCGGATGCTCGAACTGCACCTCA	.....((((((....)))))).........	-5.7	ORF1ab
gRNA_479_508	ATGAGGTGCAGTTCGAGCATCCGAACGTTT	..........(((((......)))))....	-5.4			Target_479_508	AAACGTTCGGATGCTCGAACTGCACCTCAT	....((((((....))))))..........	-5.7	ORF1ab
gRNA_480_509	CATGAGGTGCAGTTCGAGCATCCGAACGTT	...........(((((......)))))...	-5.4			Target_480_509	AACGTTCGGATGCTCGAACTGCACCTCATG	...((((((....))))))...........	-5.7	ORF1ab
gRNA_481_510	CCATGAGGTGCAGTTCGAGCATCCGAACGT	............(((((......)))))..	-5.4			Target_481_510	ACGTTCGGATGCTCGAACTGCACCTCATGG	..((((((....))))))....((....))	-6	ORF1ab
gRNA_482_511	ACCATGAGGTGCAGTTCGAGCATCCGAACG	(((....)))...(((((......))))).	-7			Target_482_511	CGTTCGGATGCTCGAACTGCACCTCATGGT	.((((((....))))))...(((....)))	-7.5	ORF1ab
gRNA_483_512	GACCATGAGGTGCAGTTCGAGCATCCGAAC	.(((....)))...(((((......)))))	-6.3			Target_483_512	GTTCGGATGCTCGAACTGCACCTCATGGTC	((((((....))))))...(((....))).	-7.6	ORF1ab
gRNA_484_513	TGACCATGAGGTGCAGTTCGAGCATCCGAA	.........(((((.......)))))....	-4.9			Target_484_513	TTCGGATGCTCGAACTGCACCTCATGGTCA	...((.(((.......))))).........	-4.7	ORF1ab
gRNA_485_514	ATGACCATGAGGTGCAGTTCGAGCATCCGA	..........(((((.......)))))...	-4.9			Target_485_514	TCGGATGCTCGAACTGCACCTCATGGTCAT	..((.(((.......)))))..........	-4.7	ORF1ab
gRNA_486_515	CATGACCATGAGGTGCAGTTCGAGCATCCG	...........(((((.......)))))..	-4.9			Target_486_515	CGGATGCTCGAACTGCACCTCATGGTCATG	.((.(((.......)))))...........	-4.7	ORF1ab
gRNA_487_516	ACATGACCATGAGGTGCAGTTCGAGCATCC	............(((((.......))))).	-4.9			Target_487_516	GGATGCTCGAACTGCACCTCATGGTCATGT	((.(((.......)))))............	-4.5	ORF1ab
gRNA_488_517	AACATGACCATGAGGTGCAGTTCGAGCATC	.............(((((.......)))))	-4.1			Target_488_517	GATGCTCGAACTGCACCTCATGGTCATGTT	........(((((.(((....))))).)))	-4	ORF1ab
gRNA_489_518	TAACATGACCATGAGGTGCAGTTCGAGCAT	.(((.(((((....))).))))).......	-3.5			Target_489_518	ATGCTCGAACTGCACCTCATGGTCATGTTA	.......(((((.(((....))))).))).	-4.7	ORF1ab
gRNA_490_519	ATAACATGACCATGAGGTGCAGTTCGAGCA	..(((.(((((....))).)))))......	-3.5			Target_490_519	TGCTCGAACTGCACCTCATGGTCATGTTAT	......(((((.(((....))))).)))..	-4.7	ORF1ab
gRNA_491_520	CATAACATGACCATGAGGTGCAGTTCGAGC	...(((.(((((....))).))))).....	-3.5			Target_491_520	GCTCGAACTGCACCTCATGGTCATGTTATG	.....(((((.(((....))))).)))...	-4.7	ORF1ab
gRNA_492_521	CCATAACATGACCATGAGGTGCAGTTCGAG	....(((.(((((....))).)))))....	-3.5			Target_492_521	CTCGAACTGCACCTCATGGTCATGTTATGG	....(((((.(((....))))).)))....	-4.7	ORF1ab
gRNA_493_522	ACCATAACATGACCATGAGGTGCAGTTCGA	.....(((.(((((....))).)))))...	-3.5			Target_493_522	TCGAACTGCACCTCATGGTCATGTTATGGT	...(((((.(((....))))).))).....	-4.7	ORF1ab
gRNA_494_523	AACCATAACATGACCATGAGGTGCAGTTCG	......(((.(((((....))).)))))..	-3.5			Target_494_523	CGAACTGCACCTCATGGTCATGTTATGGTT	..(((((.(((....))))).)))......	-4.7	ORF1ab
gRNA_495_524	CAACCATAACATGACCATGAGGTGCAGTTC	.......(((.(((((....))).))))).	-3.5			Target_495_524	GAACTGCACCTCATGGTCATGTTATGGTTG	.(((((.(((....))))).))).......	-4.7	ORF1ab
gRNA_496_525	TCAACCATAACATGACCATGAGGTGCAGTT	........(((.(((((....))).)))))	-3.2			Target_496_525	AACTGCACCTCATGGTCATGTTATGGTTGA	(((((.(((....))))).)))........	-4.3	ORF1ab
gRNA_497_526	CTCAACCATAACATGACCATGAGGTGCAGT	.............(((((....))).))..	-2.4			Target_497_526	ACTGCACCTCATGGTCATGTTATGGTTGAG	..((.(((....))))).............	-3	ORF1ab
gRNA_498_527	GCTCAACCATAACATGACCATGAGGTGCAG	..............(((((....))).)).	-2.4			Target_498_527	CTGCACCTCATGGTCATGTTATGGTTGAGC	.((.(((....)))))..............	-3	ORF1ab
gRNA_499_528	AGCTCAACCATAACATGACCATGAGGTGCA	.................(((....)))...	-2.1			Target_499_528	TGCACCTCATGGTCATGTTATGGTTGAGCT	((.(((....)))))...............	-2.8	ORF1ab
gRNA_500_529	CAGCTCAACCATAACATGACCATGAGGTGC	((.((((...............)))).)).	-3.9			Target_500_529	GCACCTCATGGTCATGTTATGGTTGAGCTG	.((.((((...((((...)))).)))).))	-2.8	ORF1ab
gRNA_501_530	CCAGCTCAACCATAACATGACCATGAGGTG	.((.((((...............)))).))	-3.8			Target_501_530	CACCTCATGGTCATGTTATGGTTGAGCTGG	((.((((...((((...)))).)))).)).	-3.9	ORF1ab
gRNA_502_531	ACCAGCTCAACCATAACATGACCATGAGGT	.....((((...............))))..	-1.4			Target_502_531	ACCTCATGGTCATGTTATGGTTGAGCTGGT	...(((.(.(((.........))).)))).	-2.9	ORF1ab
gRNA_503_532	TACCAGCTCAACCATAACATGACCATGAGG	......((((...............)))).	-1.4			Target_503_532	CCTCATGGTCATGTTATGGTTGAGCTGGTA	..(((.(.(((.........))).))))..	-2.9	ORF1ab
gRNA_504_533	CTACCAGCTCAACCATAACATGACCATGAG	.......((((...............))))	-0.2			Target_504_533	CTCATGGTCATGTTATGGTTGAGCTGGTAG	.(((.(.(((.........))).))))...	-2.9	ORF1ab
gRNA_505_534	GCTACCAGCTCAACCATAACATGACCATGA	(((...))).....................	-0.8			Target_505_534	TCATGGTCATGTTATGGTTGAGCTGGTAGC	(((.(.(((.........))).))))....	-2.7	ORF1ab
gRNA_506_535	TGCTACCAGCTCAACCATAACATGACCATG	.(((...)))....................	-0.8			Target_506_535	CATGGTCATGTTATGGTTGAGCTGGTAGCA	........((((((.(......).))))))	-3.3	ORF1ab
gRNA_507_536	CTGCTACCAGCTCAACCATAACATGACCAT	..(((...)))...................	-0.8			Target_507_536	ATGGTCATGTTATGGTTGAGCTGGTAGCAG	.......((((((.(......).)))))).	-3.8	ORF1ab
gRNA_508_537	TCTGCTACCAGCTCAACCATAACATGACCA	...(((...)))..................	-0.8			Target_508_537	TGGTCATGTTATGGTTGAGCTGGTAGCAGA	...((.((((((.(......).))))))))	-3.9	ORF1ab
gRNA_509_538	TTCTGCTACCAGCTCAACCATAACATGACC	....(((...))).................	-0.8			Target_509_538	GGTCATGTTATGGTTGAGCTGGTAGCAGAA	..((.((((((.(......).)))))))).	-4.5	ORF1ab
gRNA_510_539	GTTCTGCTACCAGCTCAACCATAACATGAC	(((..(((...)))..)))...........	-2.3			Target_510_539	GTCATGTTATGGTTGAGCTGGTAGCAGAAC	((..((((((.(......).))))))..))	-4.6	ORF1ab
gRNA_511_540	AGTTCTGCTACCAGCTCAACCATAACATGA	.(((..(((...)))..)))..........	-2.5			Target_511_540	TCATGTTATGGTTGAGCTGGTAGCAGAACT	((.((((((.(......).))))))))...	-4.5	ORF1ab
gRNA_512_541	GAGTTCTGCTACCAGCTCAACCATAACATG	(((((........)))))............	-3.9			Target_512_541	CATGTTATGGTTGAGCTGGTAGCAGAACTC	........((((..(((...)))..)))).	-4.4	ORF1ab
gRNA_513_542	CGAGTTCTGCTACCAGCTCAACCATAACAT	.(((((........)))))...........	-3.7			Target_513_542	ATGTTATGGTTGAGCTGGTAGCAGAACTCG	.......((((..(((...)))..))))..	-4.4	ORF1ab
gRNA_514_543	TCGAGTTCTGCTACCAGCTCAACCATAACA	..(((((........)))))..........	-3.7			Target_514_543	TGTTATGGTTGAGCTGGTAGCAGAACTCGA	........((((((((....)))..)))))	-4.9	ORF1ab
gRNA_515_544	TTCGAGTTCTGCTACCAGCTCAACCATAAC	...(((((........))))).........	-3.7			Target_515_544	GTTATGGTTGAGCTGGTAGCAGAACTCGAA	.......((((((((....)))..))))).	-5.5	ORF1ab
gRNA_516_545	CTTCGAGTTCTGCTACCAGCTCAACCATAA	....(((((........)))))........	-3.7			Target_516_545	TTATGGTTGAGCTGGTAGCAGAACTCGAAG	......((((((((....)))..)))))..	-5.5	ORF1ab
gRNA_517_546	CCTTCGAGTTCTGCTACCAGCTCAACCATA	.....(((((........))))).......	-3.7			Target_517_546	TATGGTTGAGCTGGTAGCAGAACTCGAAGG	.....((((((((....)))..)))))...	-5.5	ORF1ab
gRNA_518_547	GCCTTCGAGTTCTGCTACCAGCTCAACCAT	......(((((........)))))......	-3.7			Target_518_547	ATGGTTGAGCTGGTAGCAGAACTCGAAGGC	....((((((((....)))..)))))....	-5.5	ORF1ab
gRNA_519_548	TGCCTTCGAGTTCTGCTACCAGCTCAACCA	.......(((((........))))).....	-3.7			Target_519_548	TGGTTGAGCTGGTAGCAGAACTCGAAGGCA	...((((((((....)))..))))).....	-5.5	ORF1ab
gRNA_520_549	ATGCCTTCGAGTTCTGCTACCAGCTCAACC	........(((((........)))))....	-3.7			Target_520_549	GGTTGAGCTGGTAGCAGAACTCGAAGGCAT	..((((((((....)))..)))))......	-5.5	ORF1ab
gRNA_521_550	AATGCCTTCGAGTTCTGCTACCAGCTCAAC	.........(((((........)))))...	-3.7			Target_521_550	GTTGAGCTGGTAGCAGAACTCGAAGGCATT	.((((((((....)))..))))).......	-5.5	ORF1ab
gRNA_522_551	GAATGCCTTCGAGTTCTGCTACCAGCTCAA	..........(((((........)))))..	-3.7			Target_522_551	TTGAGCTGGTAGCAGAACTCGAAGGCATTC	((((((((....)))..)))))........	-5.5	ORF1ab
gRNA_523_552	TGAATGCCTTCGAGTTCTGCTACCAGCTCA	...........(((((........))))).	-3.7			Target_523_552	TGAGCTGGTAGCAGAACTCGAAGGCATTCA	.((((((....)))..)))(((....))).	-4.4	ORF1ab
gRNA_524_553	CTGAATGCCTTCGAGTTCTGCTACCAGCTC	............(((((........)))))	-2.5			Target_524_553	GAGCTGGTAGCAGAACTCGAAGGCATTCAG	((((((....)))..)))(((....)))..	-4.6	ORF1ab
gRNA_525_554	ACTGAATGCCTTCGAGTTCTGCTACCAGCT	...((((........)))).(((...))).	-2.1			Target_525_554	AGCTGGTAGCAGAACTCGAAGGCATTCAGT	..(((....))).(((.(((....))))))	-3.4	ORF1ab
gRNA_526_555	TACTGAATGCCTTCGAGTTCTGCTACCAGC	..(((...((...........))...))).	-1.5			Target_526_555	GCTGGTAGCAGAACTCGAAGGCATTCAGTA	.(((....))).(((.(((....)))))).	-4.1	ORF1ab
gRNA_527_556	GTACTGAATGCCTTCGAGTTCTGCTACCAG	((((.((((........)))).).)))...	-2.4			Target_527_556	CTGGTAGCAGAACTCGAAGGCATTCAGTAC	(((....))).(((.(((....))))))..	-3.9	ORF1ab
gRNA_528_557	CGTACTGAATGCCTTCGAGTTCTGCTACCA	.((((.((((........)))).).)))..	-2.7			Target_528_557	TGGTAGCAGAACTCGAAGGCATTCAGTACG	..........(((.(((....))))))...	-2	ORF1ab
gRNA_529_558	CCGTACTGAATGCCTTCGAGTTCTGCTACC	..((((.((((........)))).).))).	-2.7			Target_529_558	GGTAGCAGAACTCGAAGGCATTCAGTACGG	.........(((.(((....))))))....	-2	ORF1ab
gRNA_530_559	ACCGTACTGAATGCCTTCGAGTTCTGCTAC	...((((.((((........)))).).)))	-1.9			Target_530_559	GTAGCAGAACTCGAAGGCATTCAGTACGGT	...((.(.(((.(((....)))))).).))	-2.1	ORF1ab
gRNA_531_560	GACCGTACTGAATGCCTTCGAGTTCTGCTA	....(((..((((........)))))))..	-1.7			Target_531_560	TAGCAGAACTCGAAGGCATTCAGTACGGTC	..((.(.(((.(((....)))))).).)).	-2.5	ORF1ab
gRNA_532_561	CGACCGTACTGAATGCCTTCGAGTTCTGCT	(((..(((.....)))..))).........	-1.8			Target_532_561	AGCAGAACTCGAAGGCATTCAGTACGGTCG	.((.(.(((.(((....)))))).).))..	-2.5	ORF1ab
gRNA_533_562	ACGACCGTACTGAATGCCTTCGAGTTCTGC	.(((..(((.....)))..)))........	-1.8			Target_533_562	GCAGAACTCGAAGGCATTCAGTACGGTCGT	.....(((.(((....))))))........	-2	ORF1ab
gRNA_534_563	TACGACCGTACTGAATGCCTTCGAGTTCTG	..(((..(((.....)))..))).......	-1.8			Target_534_563	CAGAACTCGAAGGCATTCAGTACGGTCGTA	....(((.(((....)))))).........	-2	ORF1ab
gRNA_535_564	CTACGACCGTACTGAATGCCTTCGAGTTCT	((.(((..(((.....)))..)))))....	-2			Target_535_564	AGAACTCGAAGGCATTCAGTACGGTCGTAG	...(((.(((....))))))..........	-2	ORF1ab
gRNA_536_565	ACTACGACCGTACTGAATGCCTTCGAGTTC	(((.(((..(((.....)))..))))))..	-3.2			Target_536_565	GAACTCGAAGGCATTCAGTACGGTCGTAGT	..((((((..((.....))....))).)))	-2.8	ORF1ab
gRNA_537_566	CACTACGACCGTACTGAATGCCTTCGAGTT	.(((.(((..(((.....)))..)))))).	-3.7			Target_537_566	AACTCGAAGGCATTCAGTACGGTCGTAGTG	.((((((..((.....))....))).))).	-3.6	ORF1ab
gRNA_538_567	CCACTACGACCGTACTGAATGCCTTCGAGT	..(((.(((..(((.....)))..))))))	-3.4			Target_538_567	ACTCGAAGGCATTCAGTACGGTCGTAGTGG	.............((.(((....))).)).	-3.7	ORF1ab
gRNA_539_568	ACCACTACGACCGTACTGAATGCCTTCGAG	....((.(((..(((.....)))..)))))	-1.9			Target_539_568	CTCGAAGGCATTCAGTACGGTCGTAGTGGT	...........(((.(((....))).))).	-3.8	ORF1ab
gRNA_540_569	CACCACTACGACCGTACTGAATGCCTTCGA	........(((..(((.....)))..))).	-1.8			Target_540_569	TCGAAGGCATTCAGTACGGTCGTAGTGGTG	..........(((.(((....))).)))..	-3.8	ORF1ab
gRNA_541_570	TCACCACTACGACCGTACTGAATGCCTTCG	.........(((..(((.....)))..)))	-1.2			Target_541_570	CGAAGGCATTCAGTACGGTCGTAGTGGTGA	......(((.((.(((....))).))))).	-4.7	ORF1ab
gRNA_542_571	CTCACCACTACGACCGTACTGAATGCCTTC	.....((.(((....))).)).........	-1.1			Target_542_571	GAAGGCATTCAGTACGGTCGTAGTGGTGAG	........(((.(((.......))).))).	-5.2	ORF1ab
gRNA_543_572	TCTCACCACTACGACCGTACTGAATGCCTT	......((.(((....))).))........	-1.1			Target_543_572	AAGGCATTCAGTACGGTCGTAGTGGTGAGA	.......(((.(((.......))).)))..	-5.2	ORF1ab
gRNA_544_573	GTCTCACCACTACGACCGTACTGAATGCCT	.......((.(((....))).)).......	-1.1			Target_544_573	AGGCATTCAGTACGGTCGTAGTGGTGAGAC	......(((.(((.......))).)))...	-5.2	ORF1ab
gRNA_545_574	TGTCTCACCACTACGACCGTACTGAATGCC	........((.(((....))).))......	-1.1			Target_545_574	GGCATTCAGTACGGTCGTAGTGGTGAGACA	.....(((.(((.......))).)))....	-5.2	ORF1ab
gRNA_546_575	GTGTCTCACCACTACGACCGTACTGAATGC	(((......)))..................	-1.1			Target_546_575	GCATTCAGTACGGTCGTAGTGGTGAGACAC	....(((.(((.......))).))).....	-5.2	ORF1ab
gRNA_547_576	AGTGTCTCACCACTACGACCGTACTGAATG	((((......))))................	-2.2			Target_547_576	CATTCAGTACGGTCGTAGTGGTGAGACACT	...(((.(((.......))).)))......	-5.2	ORF1ab
gRNA_548_577	AAGTGTCTCACCACTACGACCGTACTGAAT	.((((......))))...............	-2.5			Target_548_577	ATTCAGTACGGTCGTAGTGGTGAGACACTT	..(((.(((.......))).))).......	-5.2	ORF1ab
gRNA_549_578	CAAGTGTCTCACCACTACGACCGTACTGAA	..((((......))))..............	-2.5			Target_549_578	TTCAGTACGGTCGTAGTGGTGAGACACTTG	((((.(((.......))).)))).......	-5.6	ORF1ab
gRNA_550_579	CCAAGTGTCTCACCACTACGACCGTACTGA	...((((......)))).............	-2.5			Target_550_579	TCAGTACGGTCGTAGTGGTGAGACACTTGG	(((.(((.......))).))).........	-5	ORF1ab
gRNA_551_580	ACCAAGTGTCTCACCACTACGACCGTACTG	....((((......))))............	-2.5			Target_551_580	CAGTACGGTCGTAGTGGTGAGACACTTGGT	........(((.((((......))))))).	-4	ORF1ab
gRNA_552_581	CACCAAGTGTCTCACCACTACGACCGTACT	.....((((......))))...........	-2.5			Target_552_581	AGTACGGTCGTAGTGGTGAGACACTTGGTG	.......(((.((((......)))))))..	-4	ORF1ab
gRNA_553_582	ACACCAAGTGTCTCACCACTACGACCGTAC	......((((......))))..........	-2.5			Target_553_582	GTACGGTCGTAGTGGTGAGACACTTGGTGT	......(((.((((......)))))))...	-4	ORF1ab
gRNA_554_583	GACACCAAGTGTCTCACCACTACGACCGTA	(((((...))))).................	-4.7			Target_554_583	TACGGTCGTAGTGGTGAGACACTTGGTGTC	.(((.(...((((......)))).).))).	-4.1	ORF1ab
gRNA_555_584	GGACACCAAGTGTCTCACCACTACGACCGT	((((((...))))))...............	-5.2			Target_555_584	ACGGTCGTAGTGGTGAGACACTTGGTGTCC	..((.((.((((......))))...)).))	-5.4	ORF1ab
gRNA_556_585	AGGACACCAAGTGTCTCACCACTACGACCG	.((((((...))))))..............	-5.8			Target_556_585	CGGTCGTAGTGGTGAGACACTTGGTGTCCT	.((.((.((((......))))...)).)).	-6.5	ORF1ab
gRNA_557_586	AAGGACACCAAGTGTCTCACCACTACGACC	..((((((...)))))).............	-5.8			Target_557_586	GGTCGTAGTGGTGAGACACTTGGTGTCCTT	((.((.((((......))))...)).))..	-6.3	ORF1ab
gRNA_558_587	CAAGGACACCAAGTGTCTCACCACTACGAC	...((((((...))))))............	-5.8			Target_558_587	GTCGTAGTGGTGAGACACTTGGTGTCCTTG	.............(((((...)))))....	-4.5	ORF1ab
gRNA_559_588	ACAAGGACACCAAGTGTCTCACCACTACGA	....((((((...))))))...........	-5.8			Target_559_588	TCGTAGTGGTGAGACACTTGGTGTCCTTGT	............(((((...))))).....	-4.5	ORF1ab
gRNA_560_589	GACAAGGACACCAAGTGTCTCACCACTACG	.....((((((...))))))..........	-5.8			Target_560_589	CGTAGTGGTGAGACACTTGGTGTCCTTGTC	...........(((((...)))))......	-4.5	ORF1ab
gRNA_561_590	GGACAAGGACACCAAGTGTCTCACCACTAC	((....((((((...))))))..)).....	-6.7			Target_561_590	GTAGTGGTGAGACACTTGGTGTCCTTGTCC	.....((((((((((...)))).)))).))	-4.8	ORF1ab
gRNA_562_591	GGGACAAGGACACCAAGTGTCTCACCACTA	((.....((((((...))))))..))....	-7			Target_562_591	TAGTGGTGAGACACTTGGTGTCCTTGTCCC	....((((((((((...)))).)))).)).	-5.6	ORF1ab
gRNA_563_592	AGGGACAAGGACACCAAGTGTCTCACCACT	.((.....((((((...))))))..))...	-6.8			Target_563_592	AGTGGTGAGACACTTGGTGTCCTTGTCCCT	((.((((((((((...)))).)))).))))	-5.9	ORF1ab
gRNA_564_593	GAGGGACAAGGACACCAAGTGTCTCACCAC	((((.((..((...))..)).)))).....	-7.3			Target_564_593	GTGGTGAGACACTTGGTGTCCTTGTCCCTC	..((.(((((((...)))))....))))..	-5.8	ORF1ab
gRNA_565_594	TGAGGGACAAGGACACCAAGTGTCTCACCA	(((((.((..((...))..)).)))))...	-7.7			Target_565_594	TGGTGAGACACTTGGTGTCCTTGTCCCTCA	.((.(((((((...)))))....))))...	-5.8	ORF1ab
gRNA_566_595	ATGAGGGACAAGGACACCAAGTGTCTCACC	.(((((.((..((...))..)).)))))..	-7.8			Target_566_595	GGTGAGACACTTGGTGTCCTTGTCCCTCAT	.(((((..((..((...))..))..)))))	-6.6	ORF1ab
gRNA_567_596	CATGAGGGACAAGGACACCAAGTGTCTCAC	..(((((.((..((...))..)).))))).	-7.8			Target_567_596	GTGAGACACTTGGTGTCCTTGTCCCTCATG	(((((..((..((...))..))..))))).	-6.9	ORF1ab
gRNA_568_597	ACATGAGGGACAAGGACACCAAGTGTCTCA	...(((((.((..((...))..)).)))))	-7.5			Target_568_597	TGAGACACTTGGTGTCCTTGTCCCTCATGT	((((..((..((...))..))..))))...	-5.4	ORF1ab
gRNA_569_598	CACATGAGGGACAAGGACACCAAGTGTCTC	..............((((((...)))))).	-5.8			Target_569_598	GAGACACTTGGTGTCCTTGTCCCTCATGTG	(((..((..((...))..))..))).....	-4.9	ORF1ab
gRNA_570_599	CCACATGAGGGACAAGGACACCAAGTGTCT	((......)).....((((((...))))))	-6.1			Target_570_599	AGACACTTGGTGTCCTTGTCCCTCATGTGG	.(((((...)))))......((......))	-4.8	ORF1ab
gRNA_571_600	CCCACATGAGGGACAAGGACACCAAGTGTC	(((......))).....(((((...)))))	-7.3			Target_571_600	GACACTTGGTGTCCTTGTCCCTCATGTGGG	(((((...))))).....(((......)))	-7.7	ORF1ab
gRNA_572_601	GCCCACATGAGGGACAAGGACACCAAGTGT	.(((......)))......((((...))))	-5			Target_572_601	ACACTTGGTGTCCTTGTCCCTCATGTGGGC	((((...))))......(((......))).	-4.5	ORF1ab
gRNA_573_602	CGCCCACATGAGGGACAAGGACACCAAGTG	..(((......)))................	-4			Target_573_602	CACTTGGTGTCCTTGTCCCTCATGTGGGCG	..............(((((....).)))).	-4.8	ORF1ab
gRNA_574_603	TCGCCCACATGAGGGACAAGGACACCAAGT	...(((......)))...............	-4			Target_574_603	ACTTGGTGTCCTTGTCCCTCATGTGGGCGA	...........(((((((....).))))))	-5.6	ORF1ab
gRNA_575_604	TTCGCCCACATGAGGGACAAGGACACCAAG	....(((......)))..............	-4			Target_575_604	CTTGGTGTCCTTGTCCCTCATGTGGGCGAA	..........(((((((....).)))))).	-6.5	ORF1ab
gRNA_576_605	TTTCGCCCACATGAGGGACAAGGACACCAA	.....(((......))).............	-4			Target_576_605	TTGGTGTCCTTGTCCCTCATGTGGGCGAAA	.........(((((((....).))))))..	-6.5	ORF1ab
gRNA_577_606	ATTTCGCCCACATGAGGGACAAGGACACCA	......(((......)))............	-4			Target_577_606	TGGTGTCCTTGTCCCTCATGTGGGCGAAAT	........(((((((....).))))))...	-6.5	ORF1ab
gRNA_578_607	TATTTCGCCCACATGAGGGACAAGGACACC	.......(((......)))...........	-4			Target_578_607	GGTGTCCTTGTCCCTCATGTGGGCGAAATA	.......(((((((....).))))))....	-6.5	ORF1ab
gRNA_579_608	GTATTTCGCCCACATGAGGGACAAGGACAC	((.(((..(((......)))..))).))..	-4.9			Target_579_608	GTGTCCTTGTCCCTCATGTGGGCGAAATAC	((((..(((((((....).)))))).))))	-6.9	ORF1ab
gRNA_580_609	GGTATTTCGCCCACATGAGGGACAAGGACA	.((.(((..(((......)))..))).)).	-4.6			Target_580_609	TGTCCTTGTCCCTCATGTGGGCGAAATACC	.....(((((((....).))))))......	-6.5	ORF1ab
gRNA_581_610	TGGTATTTCGCCCACATGAGGGACAAGGAC	..........(((......)))........	-4			Target_581_610	GTCCTTGTCCCTCATGTGGGCGAAATACCA	....(((((((....).)))))).......	-6.5	ORF1ab
gRNA_582_611	CTGGTATTTCGCCCACATGAGGGACAAGGA	...........(((......))).......	-4			Target_582_611	TCCTTGTCCCTCATGTGGGCGAAATACCAG	...(((((((....).))))))........	-6.5	ORF1ab
gRNA_583_612	ACTGGTATTTCGCCCACATGAGGGACAAGG	............(((......)))......	-4			Target_583_612	CCTTGTCCCTCATGTGGGCGAAATACCAGT	..(((((((....).)))))).........	-6.5	ORF1ab
gRNA_584_613	CACTGGTATTTCGCCCACATGAGGGACAAG	.............(((......))).....	-4			Target_584_613	CTTGTCCCTCATGTGGGCGAAATACCAGTG	.(((((((....).))))))..........	-6.5	ORF1ab
gRNA_585_614	CCACTGGTATTTCGCCCACATGAGGGACAA	..............(((......)))....	-4			Target_585_614	TTGTCCCTCATGTGGGCGAAATACCAGTGG	(((((((....).))))))...........	-6.3	ORF1ab
gRNA_586_615	GCCACTGGTATTTCGCCCACATGAGGGACA	(((...)))......(((......)))...	-4.6			Target_586_615	TGTCCCTCATGTGGGCGAAATACCAGTGGC	((((((....).))))).............	-5	ORF1ab
gRNA_587_616	AGCCACTGGTATTTCGCCCACATGAGGGAC	.(((...)))......(((......)))..	-4.9			Target_587_616	GTCCCTCATGTGGGCGAAATACCAGTGGCT	(((((....).))))...............	-5	ORF1ab
gRNA_588_617	AAGCCACTGGTATTTCGCCCACATGAGGGA	..(((...)))......(((......))).	-4.9			Target_588_617	TCCCTCATGTGGGCGAAATACCAGTGGCTT	....((((.(((........)))))))...	-4.4	ORF1ab
gRNA_589_618	TAAGCCACTGGTATTTCGCCCACATGAGGG	...(((...)))......(((......)))	-3.8			Target_589_618	CCCTCATGTGGGCGAAATACCAGTGGCTTA	...((((.(((........)))))))....	-4.4	ORF1ab
gRNA_590_619	GTAAGCCACTGGTATTTCGCCCACATGAGG	..........(((.....))).........	-1.2			Target_590_619	CCTCATGTGGGCGAAATACCAGTGGCTTAC	......((((((.(........).))))))	-5.4	ORF1ab
gRNA_591_620	GGTAAGCCACTGGTATTTCGCCCACATGAG	((....))...(((.....)))........	-1.7			Target_591_620	CTCATGTGGGCGAAATACCAGTGGCTTACC	.....((((((.(........).)))))).	-6.2	ORF1ab
gRNA_592_621	CGGTAAGCCACTGGTATTTCGCCCACATGA	.(((..(((...))).....))).......	-2			Target_592_621	TCATGTGGGCGAAATACCAGTGGCTTACCG	....((((((.(........).))))))..	-6.2	ORF1ab
gRNA_593_622	GCGGTAAGCCACTGGTATTTCGCCCACATG	((((...(((...)))...)))).......	-5.7			Target_593_622	CATGTGGGCGAAATACCAGTGGCTTACCGC	...((((((.(........).))))))...	-6.2	ORF1ab
gRNA_594_623	TGCGGTAAGCCACTGGTATTTCGCCCACAT	.((((...(((...)))...))))......	-5.7			Target_594_623	ATGTGGGCGAAATACCAGTGGCTTACCGCA	...(((........)))((((....)))).	-6.9	ORF1ab
gRNA_595_624	TTGCGGTAAGCCACTGGTATTTCGCCCACA	..((((...(((...)))...)))).....	-5.7			Target_595_624	TGTGGGCGAAATACCAGTGGCTTACCGCAA	..(((........)))((((....))))..	-6.9	ORF1ab
gRNA_596_625	CTTGCGGTAAGCCACTGGTATTTCGCCCAC	...((((...(((...)))...))))....	-5.7			Target_596_625	GTGGGCGAAATACCAGTGGCTTACCGCAAG	.(((........)))((((....))))...	-6.9	ORF1ab
gRNA_597_626	CCTTGCGGTAAGCCACTGGTATTTCGCCCA	....((((...(((...)))...))))...	-5.7			Target_597_626	TGGGCGAAATACCAGTGGCTTACCGCAAGG	(((........)))((((....))))....	-6.9	ORF1ab
gRNA_598_627	ACCTTGCGGTAAGCCACTGGTATTTCGCCC	.....((((...(((...)))...))))..	-5.7			Target_598_627	GGGCGAAATACCAGTGGCTTACCGCAAGGT	((........)).((((....)))).....	-6.2	ORF1ab
gRNA_599_628	AACCTTGCGGTAAGCCACTGGTATTTCGCC	......((((...(((...)))...)))).	-5.7			Target_599_628	GGCGAAATACCAGTGGCTTACCGCAAGGTT	........(((.((((....))))..))).	-5.9	ORF1ab
gRNA_600_629	GAACCTTGCGGTAAGCCACTGGTATTTCGC	.......((((...(((...)))...))))	-4.9			Target_600_629	GCGAAATACCAGTGGCTTACCGCAAGGTTC	.......(((.((((....))))..)))..	-5.9	ORF1ab
gRNA_601_630	AGAACCTTGCGGTAAGCCACTGGTATTTCG	...(((..(.((....)).).)))......	-3.7			Target_601_630	CGAAATACCAGTGGCTTACCGCAAGGTTCT	......(((.((((....))))..)))...	-5.9	ORF1ab
gRNA_602_631	AAGAACCTTGCGGTAAGCCACTGGTATTTC	....(((..(.((....)).).))).....	-3.7			Target_602_631	GAAATACCAGTGGCTTACCGCAAGGTTCTT	.....(((.((((....))))..)))....	-5.9	ORF1ab
gRNA_603_632	GAAGAACCTTGCGGTAAGCCACTGGTATTT	.....(((..(.((....)).).)))....	-3.7			Target_603_632	AAATACCAGTGGCTTACCGCAAGGTTCTTC	....(((.((((....))))..))).....	-5.9	ORF1ab
gRNA_604_633	AGAAGAACCTTGCGGTAAGCCACTGGTATT	......(((..(.((....)).).)))...	-3.7			Target_604_633	AATACCAGTGGCTTACCGCAAGGTTCTTCT	...(((.((((....))))..)))......	-5.9	ORF1ab
gRNA_605_634	AAGAAGAACCTTGCGGTAAGCCACTGGTAT	.......(((..(.((....)).).)))..	-3.7			Target_605_634	ATACCAGTGGCTTACCGCAAGGTTCTTCTT	..(((.((((....))))..))).......	-5.9	ORF1ab
gRNA_606_635	GAAGAAGAACCTTGCGGTAAGCCACTGGTA	........(((..(.((....)).).))).	-3.7			Target_606_635	TACCAGTGGCTTACCGCAAGGTTCTTCTTC	.(((.((((....))))..)))........	-5.9	ORF1ab
gRNA_607_636	CGAAGAAGAACCTTGCGGTAAGCCACTGGT	.........(((..(.((....)).).)))	-3			Target_607_636	ACCAGTGGCTTACCGCAAGGTTCTTCTTCG	(((.((((....))))..))).........	-5.5	ORF1ab
gRNA_608_637	ACGAAGAAGAACCTTGCGGTAAGCCACTGG	..........(((....)))..........	-1.8			Target_608_637	CCAGTGGCTTACCGCAAGGTTCTTCTTCGT	((.((((....))))..))...........	-4.3	ORF1ab
gRNA_609_638	TACGAAGAAGAACCTTGCGGTAAGCCACTG	...........(((....))).........	-1.8			Target_609_638	CAGTGGCTTACCGCAAGGTTCTTCTTCGTA	..((((....))))................	-4.2	ORF1ab
gRNA_610_639	TTACGAAGAAGAACCTTGCGGTAAGCCACT	............(((....)))........	-1.8			Target_610_639	AGTGGCTTACCGCAAGGTTCTTCTTCGTAA	.((((....)))).................	-4.2	ORF1ab
gRNA_611_640	CTTACGAAGAAGAACCTTGCGGTAAGCCAC	(((((((((......))).).)))))....	-3.2			Target_611_640	GTGGCTTACCGCAAGGTTCTTCTTCGTAAG	((((....))))..................	-4.4	ORF1ab
gRNA_612_641	TCTTACGAAGAAGAACCTTGCGGTAAGCCA	.(((((((((......))).).)))))...	-3.3			Target_612_641	TGGCTTACCGCAAGGTTCTTCTTCGTAAGA	...(((((.(.((((....)))))))))).	-4.9	ORF1ab
gRNA_613_642	TTCTTACGAAGAAGAACCTTGCGGTAAGCC	..(((((((((......))).).)))))..	-3.3			Target_613_642	GGCTTACCGCAAGGTTCTTCTTCGTAAGAA	..(((((.(.((((....))))))))))..	-4.9	ORF1ab
gRNA_614_643	GTTCTTACGAAGAAGAACCTTGCGGTAAGC	((((((......))))))............	-4.4			Target_614_643	GCTTACCGCAAGGTTCTTCTTCGTAAGAAC	.(((((.(.((((....))))))))))...	-4.9	ORF1ab
gRNA_615_644	CGTTCTTACGAAGAAGAACCTTGCGGTAAG	.((((((......))))))...........	-4.7			Target_615_644	CTTACCGCAAGGTTCTTCTTCGTAAGAACG	(((((.(.((((....))))))))))....	-4.7	ORF1ab
gRNA_616_645	CCGTTCTTACGAAGAAGAACCTTGCGGTAA	..((((((......))))))..........	-4.7			Target_616_645	TTACCGCAAGGTTCTTCTTCGTAAGAACGG	..........((((((......))))))..	-4.7	ORF1ab
gRNA_617_646	ACCGTTCTTACGAAGAAGAACCTTGCGGTA	(((((((((......)))).....))))).	-6.1			Target_617_646	TACCGCAAGGTTCTTCTTCGTAAGAACGGT	.........((((((......))))))...	-4.7	ORF1ab
gRNA_618_647	TACCGTTCTTACGAAGAAGAACCTTGCGGT	.(((((((((......)))).....)))))	-5.6			Target_618_647	ACCGCAAGGTTCTTCTTCGTAAGAACGGTA	(((.....((((((......))))))))).	-4.8	ORF1ab
gRNA_619_648	TTACCGTTCTTACGAAGAAGAACCTTGCGG	.....((((((......)))))).......	-4.7			Target_619_648	CCGCAAGGTTCTTCTTCGTAAGAACGGTAA	.......((((((......)))))).....	-4.7	ORF1ab
gRNA_620_649	ATTACCGTTCTTACGAAGAAGAACCTTGCG	......((((((......))))))......	-4.7			Target_620_649	CGCAAGGTTCTTCTTCGTAAGAACGGTAAT	......((((((......))))))......	-4.7	ORF1ab
gRNA_621_650	TATTACCGTTCTTACGAAGAAGAACCTTGC	.......((((((......)))))).....	-4.7			Target_621_650	GCAAGGTTCTTCTTCGTAAGAACGGTAATA	.....((((((......)))))).......	-4.7	ORF1ab
gRNA_622_651	TTATTACCGTTCTTACGAAGAAGAACCTTG	........((((((......))))))....	-4.7			Target_622_651	CAAGGTTCTTCTTCGTAAGAACGGTAATAA	....((((((......))))))........	-4.7	ORF1ab
gRNA_623_652	TTTATTACCGTTCTTACGAAGAAGAACCTT	.........((((((......))))))...	-4.7			Target_623_652	AAGGTTCTTCTTCGTAAGAACGGTAATAAA	...((((((......)))))).........	-4.7	ORF1ab
gRNA_624_653	CTTTATTACCGTTCTTACGAAGAAGAACCT	..........((((((......))))))..	-4.7			Target_624_653	AGGTTCTTCTTCGTAAGAACGGTAATAAAG	..((((((......))))))..........	-4.7	ORF1ab
gRNA_625_654	CCTTTATTACCGTTCTTACGAAGAAGAACC	...........((((((......)))))).	-4.7			Target_625_654	GGTTCTTCTTCGTAAGAACGGTAATAAAGG	.((((((......))))))...........	-4.7	ORF1ab
gRNA_626_655	TCCTTTATTACCGTTCTTACGAAGAAGAAC	............((((((......))))))	-3.9			Target_626_655	GTTCTTCTTCGTAAGAACGGTAATAAAGGA	((((((......))))))............	-4.8	ORF1ab
gRNA_627_656	CTCCTTTATTACCGTTCTTACGAAGAAGAA	............(((....)))........	-1.4			Target_627_656	TTCTTCTTCGTAAGAACGGTAATAAAGGAG	..(((((((((....))))......)))))	-2.7	ORF1ab
gRNA_628_657	GCTCCTTTATTACCGTTCTTACGAAGAAGA	.............(((....))).......	-1.4			Target_628_657	TCTTCTTCGTAAGAACGGTAATAAAGGAGC	.(((((((((....))))......))))).	-3.1	ORF1ab
gRNA_629_658	AGCTCCTTTATTACCGTTCTTACGAAGAAG	..............(((....)))......	-1.4			Target_629_658	CTTCTTCGTAAGAACGGTAATAAAGGAGCT	(((((((((....))))......)))))..	-3	ORF1ab
gRNA_630_659	CAGCTCCTTTATTACCGTTCTTACGAAGAA	...............(((....))).....	-1.4			Target_630_659	TTCTTCGTAAGAACGGTAATAAAGGAGCTG	....((((....))))..............	-1.1	ORF1ab
gRNA_631_660	CCAGCTCCTTTATTACCGTTCTTACGAAGA	................(((....)))....	-1.4			Target_631_660	TCTTCGTAAGAACGGTAATAAAGGAGCTGG	..(((....)))((((.........)))).	-1.9	ORF1ab
gRNA_632_661	ACCAGCTCCTTTATTACCGTTCTTACGAAG	.................(((....)))...	-1.4			Target_632_661	CTTCGTAAGAACGGTAATAAAGGAGCTGGT	.(((....)))((((.........))))..	-1.9	ORF1ab
gRNA_633_662	CACCAGCTCCTTTATTACCGTTCTTACGAA	..................(((....)))..	-1.4			Target_633_662	TTCGTAAGAACGGTAATAAAGGAGCTGGTG	..........((((.........))))...	-1.7	ORF1ab
gRNA_634_663	CCACCAGCTCCTTTATTACCGTTCTTACGA	...................(((....))).	-1.4			Target_634_663	TCGTAAGAACGGTAATAAAGGAGCTGGTGG	.........((((.........))))....	-1.7	ORF1ab
gRNA_635_664	GCCACCAGCTCCTTTATTACCGTTCTTACG	....................(((....)))	-0.2			Target_635_664	CGTAAGAACGGTAATAAAGGAGCTGGTGGC	........((((.........)))).....	-1.7	ORF1ab
gRNA_636_665	GGCCACCAGCTCCTTTATTACCGTTCTTAC	(((.....)))...................	-0.4			Target_636_665	GTAAGAACGGTAATAAAGGAGCTGGTGGCC	.......((((.........))))......	-1.7	ORF1ab
gRNA_637_666	TGGCCACCAGCTCCTTTATTACCGTTCTTA	.(((.....)))..................	-0.8			Target_637_666	TAAGAACGGTAATAAAGGAGCTGGTGGCCA	......((((.........)))).......	-1.7	ORF1ab
gRNA_638_667	ATGGCCACCAGCTCCTTTATTACCGTTCTT	..(((.....))).................	-0.8			Target_638_667	AAGAACGGTAATAAAGGAGCTGGTGGCCAT	.....((((.........))))........	-1.7	ORF1ab
gRNA_639_668	TATGGCCACCAGCTCCTTTATTACCGTTCT	...(((.....)))................	-0.8			Target_639_668	AGAACGGTAATAAAGGAGCTGGTGGCCATA	....((((.........)))).........	-1.7	ORF1ab
gRNA_640_669	CTATGGCCACCAGCTCCTTTATTACCGTTC	....(((.....)))...............	-0.8			Target_640_669	GAACGGTAATAAAGGAGCTGGTGGCCATAG	...((((.........))))..........	-1.7	ORF1ab
gRNA_641_670	ACTATGGCCACCAGCTCCTTTATTACCGTT	.....(((.....)))..............	-0.8			Target_641_670	AACGGTAATAAAGGAGCTGGTGGCCATAGT	..((((.........))))...........	-1.7	ORF1ab
gRNA_642_671	AACTATGGCCACCAGCTCCTTTATTACCGT	......(((.....))).............	-0.8			Target_642_671	ACGGTAATAAAGGAGCTGGTGGCCATAGTT	.((((.........))))............	-1.7	ORF1ab
gRNA_643_672	TAACTATGGCCACCAGCTCCTTTATTACCG	.......(((.....)))............	-0.8			Target_643_672	CGGTAATAAAGGAGCTGGTGGCCATAGTTA	............(((((.......))))).	-1.8	ORF1ab
gRNA_644_673	GTAACTATGGCCACCAGCTCCTTTATTACC	((((....(((.....)))......)))).	-0.9			Target_644_673	GGTAATAAAGGAGCTGGTGGCCATAGTTAC	.(((((....(.(((...))))...)))))	-2.3	ORF1ab
gRNA_645_674	CGTAACTATGGCCACCAGCTCCTTTATTAC	.........(((.....)))..........	-0.8			Target_645_674	GTAATAAAGGAGCTGGTGGCCATAGTTACG	(((((....(.(((...))))...))))).	-4	ORF1ab
gRNA_646_675	CCGTAACTATGGCCACCAGCTCCTTTATTA	((((....))))..................	-1.2			Target_646_675	TAATAAAGGAGCTGGTGGCCATAGTTACGG	..............(((((....)))))..	-3.2	ORF1ab
gRNA_647_676	GCCGTAACTATGGCCACCAGCTCCTTTATT	(((((....)))))................	-5			Target_647_676	AATAAAGGAGCTGGTGGCCATAGTTACGGC	.........((((.((((....))))))))	-4.9	ORF1ab
gRNA_648_677	CGCCGTAACTATGGCCACCAGCTCCTTTAT	.(((((....)))))...............	-5.3			Target_648_677	ATAAAGGAGCTGGTGGCCATAGTTACGGCG	........((((.((((....)))))))).	-6.1	ORF1ab
gRNA_649_678	GCGCCGTAACTATGGCCACCAGCTCCTTTA	(.(((((....)))))).............	-5.4			Target_649_678	TAAAGGAGCTGGTGGCCATAGTTACGGCGC	.......((((.((((....))))))))..	-6.1	ORF1ab
gRNA_650_679	GGCGCCGTAACTATGGCCACCAGCTCCTTT	((.(((((....)))))..)).........	-6.9			Target_650_679	AAAGGAGCTGGTGGCCATAGTTACGGCGCC	...((.((((.((((....)))))))).))	-8.3	ORF1ab
gRNA_651_680	CGGCGCCGTAACTATGGCCACCAGCTCCTT	.((.(((((....)))))..))........	-6.7			Target_651_680	AAGGAGCTGGTGGCCATAGTTACGGCGCCG	..((.((((.((((....)))))))).)).	-9.5	ORF1ab
gRNA_652_681	TCGGCGCCGTAACTATGGCCACCAGCTCCT	..((.(((((....)))))..)).......	-6.7			Target_652_681	AGGAGCTGGTGGCCATAGTTACGGCGCCGA	.((.((((.((((....)))))))).))..	-9.5	ORF1ab
gRNA_653_682	ATCGGCGCCGTAACTATGGCCACCAGCTCC	...((.(((((....)))))..))......	-6.7			Target_653_682	GGAGCTGGTGGCCATAGTTACGGCGCCGAT	((.((((.((((....)))))))).))...	-9.8	ORF1ab
gRNA_654_683	GATCGGCGCCGTAACTATGGCCACCAGCTC	....((.(((((....)))))..)).....	-6.7			Target_654_683	GAGCTGGTGGCCATAGTTACGGCGCCGATC	....(((((.((........)))))))...	-8	ORF1ab
gRNA_655_684	AGATCGGCGCCGTAACTATGGCCACCAGCT	.....((.(((((....)))))..))....	-6.7			Target_655_684	AGCTGGTGGCCATAGTTACGGCGCCGATCT	...(((((.((........)))))))....	-8	ORF1ab
gRNA_656_685	TAGATCGGCGCCGTAACTATGGCCACCAGC	......((.(((((....)))))..))...	-6.7			Target_656_685	GCTGGTGGCCATAGTTACGGCGCCGATCTA	..(((((.((........))))))).....	-8	ORF1ab
gRNA_657_686	TTAGATCGGCGCCGTAACTATGGCCACCAG	.......((.(((((....)))))..))..	-6.7			Target_657_686	CTGGTGGCCATAGTTACGGCGCCGATCTAA	.(((((.((........)))))))......	-8	ORF1ab
gRNA_658_687	TTTAGATCGGCGCCGTAACTATGGCCACCA	........((.(((((....)))))..)).	-6.7			Target_658_687	TGGTGGCCATAGTTACGGCGCCGATCTAAA	(((((.((........))))))).......	-7.8	ORF1ab
gRNA_659_688	CTTTAGATCGGCGCCGTAACTATGGCCACC	.........((.(((((....)))))..))	-5.5			Target_659_688	GGTGGCCATAGTTACGGCGCCGATCTAAAG	((((.((........)))))).........	-7.8	ORF1ab
gRNA_660_689	ACTTTAGATCGGCGCCGTAACTATGGCCAC	.............(((((....)))))...	-5.3			Target_660_689	GTGGCCATAGTTACGGCGCCGATCTAAAGT	...(((........))).............	-4.3	ORF1ab
gRNA_661_690	GACTTTAGATCGGCGCCGTAACTATGGCCA	..............(((((....)))))..	-5.3			Target_661_690	TGGCCATAGTTACGGCGCCGATCTAAAGTC	..(((........)))..............	-4.3	ORF1ab
gRNA_662_691	TGACTTTAGATCGGCGCCGTAACTATGGCC	...............(((((....))))).	-5.3			Target_662_691	GGCCATAGTTACGGCGCCGATCTAAAGTCA	.(((........)))...............	-4.3	ORF1ab
gRNA_663_692	ATGACTTTAGATCGGCGCCGTAACTATGGC	................(((((....)))))	-4.5			Target_663_692	GCCATAGTTACGGCGCCGATCTAAAGTCAT	(((........)))................	-4.4	ORF1ab
gRNA_664_693	AATGACTTTAGATCGGCGCCGTAACTATGG	..................((((....))))	-1			Target_664_693	CCATAGTTACGGCGCCGATCTAAAGTCATT	..........(((...........)))...	-1.2	ORF1ab
gRNA_665_694	AAATGACTTTAGATCGGCGCCGTAACTATG	..............................	0			Target_665_694	CATAGTTACGGCGCCGATCTAAAGTCATTT	.........(((...........)))....	-1.2	ORF1ab
gRNA_666_695	CAAATGACTTTAGATCGGCGCCGTAACTAT	..............................	0			Target_666_695	ATAGTTACGGCGCCGATCTAAAGTCATTTG	........(((...........))).....	-1.2	ORF1ab
gRNA_667_696	TCAAATGACTTTAGATCGGCGCCGTAACTA	..............................	0			Target_667_696	TAGTTACGGCGCCGATCTAAAGTCATTTGA	.......(((...........)))......	-1.2	ORF1ab
gRNA_668_697	GTCAAATGACTTTAGATCGGCGCCGTAACT	(((....)))....................	-1.7			Target_668_697	AGTTACGGCGCCGATCTAAAGTCATTTGAC	.((((.(((...........)))...))))	-1.4	ORF1ab
gRNA_669_698	AGTCAAATGACTTTAGATCGGCGCCGTAAC	((((....))))..................	-2.2			Target_669_698	GTTACGGCGCCGATCTAAAGTCATTTGACT	((((.(((...........)))...)))).	-2.4	ORF1ab
gRNA_670_699	AAGTCAAATGACTTTAGATCGGCGCCGTAA	(((((....)))))................	-3.1			Target_670_699	TTACGGCGCCGATCTAAAGTCATTTGACTT	................(((((....)))))	-3.3	ORF1ab
gRNA_671_700	TAAGTCAAATGACTTTAGATCGGCGCCGTA	.(((((....)))))...............	-3.5			Target_671_700	TACGGCGCCGATCTAAAGTCATTTGACTTA	...............(((((....))))).	-4	ORF1ab
gRNA_672_701	CTAAGTCAAATGACTTTAGATCGGCGCCGT	(((((((....))).))))...........	-4.2			Target_672_701	ACGGCGCCGATCTAAAGTCATTTGACTTAG	..............(((((....)))))..	-4	ORF1ab
gRNA_673_702	CCTAAGTCAAATGACTTTAGATCGGCGCCG	.(((((((....))).))))..........	-4.6			Target_673_702	CGGCGCCGATCTAAAGTCATTTGACTTAGG	..........((((.(((....))))))).	-4.6	ORF1ab
gRNA_674_703	GCCTAAGTCAAATGACTTTAGATCGGCGCC	(((.(((((....)))))......)))...	-6.1			Target_674_703	GGCGCCGATCTAAAGTCATTTGACTTAGGC	........(((((.(((....)))))))).	-4.7	ORF1ab
gRNA_675_704	CGCCTAAGTCAAATGACTTTAGATCGGCGC	((((.(((((....)))))......)))).	-7.2			Target_675_704	GCGCCGATCTAAAGTCATTTGACTTAGGCG	.((((......(((((....))))).))))	-7	ORF1ab
gRNA_676_705	TCGCCTAAGTCAAATGACTTTAGATCGGCG	.((((.(((((....)))))......))))	-6.9			Target_676_705	CGCCGATCTAAAGTCATTTGACTTAGGCGA	((((......(((((....))))).)))).	-7.9	ORF1ab
gRNA_677_706	GTCGCCTAAGTCAAATGACTTTAGATCGGC	((((.(((((((....))).))))..))))	-7.2			Target_677_706	GCCGATCTAAAGTCATTTGACTTAGGCGAC	..((.(((((.(((....))))))))))..	-7.2	ORF1ab
gRNA_678_707	CGTCGCCTAAGTCAAATGACTTTAGATCGG	((((....(((((....)))))..)).)).	-5.7			Target_678_707	CCGATCTAAAGTCATTTGACTTAGGCGACG	.((.(((((.(((....))))))))))...	-7.2	ORF1ab
gRNA_679_708	TCGTCGCCTAAGTCAAATGACTTTAGATCG	..(((....(((((....)))))..)))..	-5.1			Target_679_708	CGATCTAAAGTCATTTGACTTAGGCGACGA	((.(((((.(((....))))))))))....	-6.8	ORF1ab
gRNA_680_709	CTCGTCGCCTAAGTCAAATGACTTTAGATC	...(((....(((((....)))))..))).	-5.1			Target_680_709	GATCTAAAGTCATTTGACTTAGGCGACGAG	(.(((((.(((....)))))))))......	-5	ORF1ab
gRNA_681_710	GCTCGTCGCCTAAGTCAAATGACTTTAGAT	....(((....(((((....)))))..)))	-4.8			Target_681_710	ATCTAAAGTCATTTGACTTAGGCGACGAGC	.(((((.(((....))))))))........	-4.7	ORF1ab
gRNA_682_711	AGCTCGTCGCCTAAGTCAAATGACTTTAGA	.((.....))(((((((....))).)))).	-4.7			Target_682_711	TCTAAAGTCATTTGACTTAGGCGACGAGCT	....(((((....))))).(((.....)))	-5.9	ORF1ab
gRNA_683_712	AAGCTCGTCGCCTAAGTCAAATGACTTTAG	..((.....))..(((((....)))))...	-3.6			Target_683_712	CTAAAGTCATTTGACTTAGGCGACGAGCTT	...(((((....)))))((((.....))))	-6.4	ORF1ab
gRNA_684_713	CAAGCTCGTCGCCTAAGTCAAATGACTTTA	...((.....))..(((((....)))))..	-3.6			Target_684_713	TAAAGTCATTTGACTTAGGCGACGAGCTTG	..(((((....)))))((((.....)))).	-7	ORF1ab
gRNA_685_714	CCAAGCTCGTCGCCTAAGTCAAATGACTTT	....((.....))..(((((....))))).	-3.6			Target_685_714	AAAGTCATTTGACTTAGGCGACGAGCTTGG	.(((((....)))))((((.....))))..	-7	ORF1ab
gRNA_686_715	GCCAAGCTCGTCGCCTAAGTCAAATGACTT	.....((.....))..(((((....)))))	-3.3			Target_686_715	AAGTCATTTGACTTAGGCGACGAGCTTGGC	.((((....))))(((((.....)))))..	-7	ORF1ab
gRNA_687_716	TGCCAAGCTCGTCGCCTAAGTCAAATGACT	......((.....))...((((....))))	-2.5			Target_687_716	AGTCATTTGACTTAGGCGACGAGCTTGGCA	((((....))))(((((.....)))))...	-6.4	ORF1ab
gRNA_688_717	GTGCCAAGCTCGTCGCCTAAGTCAAATGAC	(((.(......).)))....(((....)))	-1			Target_688_717	GTCATTTGACTTAGGCGACGAGCTTGGCAC	(((....)))((((((.....))))))...	-6.1	ORF1ab
gRNA_689_718	AGTGCCAAGCTCGTCGCCTAAGTCAAATGA	.(((.(......).))).............	-0.5			Target_689_718	TCATTTGACTTAGGCGACGAGCTTGGCACT	.........((((((.....))))))....	-4.4	ORF1ab
gRNA_690_719	CAGTGCCAAGCTCGTCGCCTAAGTCAAATG	..(((.(......).)))............	-0.5			Target_690_719	CATTTGACTTAGGCGACGAGCTTGGCACTG	........((((((.....)))))).....	-4.4	ORF1ab
gRNA_691_720	TCAGTGCCAAGCTCGTCGCCTAAGTCAAAT	...(((.(......).)))...........	-0.5			Target_691_720	ATTTGACTTAGGCGACGAGCTTGGCACTGA	.......((((((.....))))))......	-4.4	ORF1ab
gRNA_692_721	ATCAGTGCCAAGCTCGTCGCCTAAGTCAAA	....(((.(......).)))..........	-0.5			Target_692_721	TTTGACTTAGGCGACGAGCTTGGCACTGAT	......((((((.....)))))).......	-4.4	ORF1ab
gRNA_693_722	GATCAGTGCCAAGCTCGTCGCCTAAGTCAA	(((.(((.....))).)))...........	-3.4			Target_693_722	TTGACTTAGGCGACGAGCTTGGCACTGATC	.....((((((.....))))))........	-4.4	ORF1ab
gRNA_694_723	GGATCAGTGCCAAGCTCGTCGCCTAAGTCA	.(((.(((.....))).)))..........	-3.3			Target_694_723	TGACTTAGGCGACGAGCTTGGCACTGATCC	....((((((.....)))))).........	-4.4	ORF1ab
gRNA_695_724	AGGATCAGTGCCAAGCTCGTCGCCTAAGTC	..(((.(((.....))).))).........	-3.3			Target_695_724	GACTTAGGCGACGAGCTTGGCACTGATCCT	...((((((.....))))))..........	-4.4	ORF1ab
gRNA_696_725	AAGGATCAGTGCCAAGCTCGTCGCCTAAGT	.(((....(.((...)).)....)))....	-3.5			Target_696_725	ACTTAGGCGACGAGCTTGGCACTGATCCTT	..((((((.....))))))...........	-4.4	ORF1ab
gRNA_697_726	TAAGGATCAGTGCCAAGCTCGTCGCCTAAG	..(((....(.((...)).)....)))...	-3.5			Target_697_726	CTTAGGCGACGAGCTTGGCACTGATCCTTA	.((((((.....))))))............	-4.4	ORF1ab
gRNA_698_727	ATAAGGATCAGTGCCAAGCTCGTCGCCTAA	...(((....(.((...)).)....)))..	-3.5			Target_698_727	TTAGGCGACGAGCTTGGCACTGATCCTTAT	.(((((.....)))))..............	-4.2	ORF1ab
gRNA_699_728	CATAAGGATCAGTGCCAAGCTCGTCGCCTA	....(((....(.((...)).)....))).	-3.5			Target_699_728	TAGGCGACGAGCTTGGCACTGATCCTTATG	(((((.....)))))...............	-4	ORF1ab
gRNA_700_729	TCATAAGGATCAGTGCCAAGCTCGTCGCCT	.......(((.(((.....))).)))....	-3.3			Target_700_729	AGGCGACGAGCTTGGCACTGATCCTTATGA	((((.....)))).................	-2.9	ORF1ab
gRNA_701_730	TTCATAAGGATCAGTGCCAAGCTCGTCGCC	........(((.(((.....))).)))...	-3.3			Target_701_730	GGCGACGAGCTTGGCACTGATCCTTATGAA	(((.....)))...................	-1.7	ORF1ab
gRNA_702_731	CTTCATAAGGATCAGTGCCAAGCTCGTCGC	.........(((.(((.....))).)))..	-3.3			Target_702_731	GCGACGAGCTTGGCACTGATCCTTATGAAG	((.(......).))................	-1.3	ORF1ab
gRNA_703_732	TCTTCATAAGGATCAGTGCCAAGCTCGTCG	..........(((.(((.....))).))).	-3.3			Target_703_732	CGACGAGCTTGGCACTGATCCTTATGAAGA	..............................	0	ORF1ab
gRNA_704_733	ATCTTCATAAGGATCAGTGCCAAGCTCGTC	...........(((.(((.....))).)))	-1.7			Target_704_733	GACGAGCTTGGCACTGATCCTTATGAAGAT	..............................	0	ORF1ab
gRNA_705_734	AATCTTCATAAGGATCAGTGCCAAGCTCGT	.(((((....)))))...............	-1			Target_705_734	ACGAGCTTGGCACTGATCCTTATGAAGATT	..............................	0	ORF1ab
gRNA_706_735	AAATCTTCATAAGGATCAGTGCCAAGCTCG	..(((((....)))))..............	-1			Target_706_735	CGAGCTTGGCACTGATCCTTATGAAGATTT	.............((((........)))).	-0.3	ORF1ab
gRNA_707_736	AAAATCTTCATAAGGATCAGTGCCAAGCTC	...(((((....))))).............	-1			Target_707_736	GAGCTTGGCACTGATCCTTATGAAGATTTT	............((((........))))..	-0.3	ORF1ab
gRNA_708_737	GAAAATCTTCATAAGGATCAGTGCCAAGCT	....(((((....)))))............	-1			Target_708_737	AGCTTGGCACTGATCCTTATGAAGATTTTC	...........((((........))))...	-0.3	ORF1ab
gRNA_709_738	TGAAAATCTTCATAAGGATCAGTGCCAAGC	.....(((((....)))))...........	-1			Target_709_738	GCTTGGCACTGATCCTTATGAAGATTTTCA	..........((((........))))....	-0.3	ORF1ab
gRNA_710_739	TTGAAAATCTTCATAAGGATCAGTGCCAAG	......(((((....)))))..........	-1			Target_710_739	CTTGGCACTGATCCTTATGAAGATTTTCAA	.................((((....)))).	-0.6	ORF1ab
gRNA_711_740	CTTGAAAATCTTCATAAGGATCAGTGCCAA	.......(((((....))))).........	-1			Target_711_740	TTGGCACTGATCCTTATGAAGATTTTCAAG	................((((....))))..	-0.6	ORF1ab
gRNA_712_741	TCTTGAAAATCTTCATAAGGATCAGTGCCA	........(((((....)))))........	-1			Target_712_741	TGGCACTGATCCTTATGAAGATTTTCAAGA	...............((((....))))...	-0.6	ORF1ab
gRNA_713_742	TTCTTGAAAATCTTCATAAGGATCAGTGCC	((((((((....))))..))))........	-1.5			Target_713_742	GGCACTGATCCTTATGAAGATTTTCAAGAA	..............((((....))))....	-0.6	ORF1ab
gRNA_714_743	TTTCTTGAAAATCTTCATAAGGATCAGTGC	.((((((((....))))..)))).......	-1.7			Target_714_743	GCACTGATCCTTATGAAGATTTTCAAGAAA	.............((((....)))).....	-0.6	ORF1ab
gRNA_742_771	ACACCACTGCTATGTTTAGTGTTCCAGTTT	....(((((.......))))).........	-2.6			Target_742_771	AAACTGGAACACTAAACATAGCAGTGGTGT	........((((((..........))))))	-3.2	ORF1ab
gRNA_743_772	AACACCACTGCTATGTTTAGTGTTCCAGTT	(((((.((......))...)))))......	-2.9			Target_743_772	AACTGGAACACTAAACATAGCAGTGGTGTT	......(((((((..........)))))))	-4.2	ORF1ab
gRNA_744_773	TAACACCACTGCTATGTTTAGTGTTCCAGT	.(((((.((......))...))))).....	-3.3			Target_744_773	ACTGGAACACTAAACATAGCAGTGGTGTTA	.....(((((((..........))))))).	-4.9	ORF1ab
gRNA_745_774	GTAACACCACTGCTATGTTTAGTGTTCCAG	(.(((((.((......))...))))).)..	-3.8			Target_745_774	CTGGAACACTAAACATAGCAGTGGTGTTAC	....(((((((..........)))))))..	-4.9	ORF1ab
gRNA_746_775	GGTAACACCACTGCTATGTTTAGTGTTCCA	((.(((((.((......))...))))))).	-6.9			Target_746_775	TGGAACACTAAACATAGCAGTGGTGTTACC	.(((((((((..........))))))).))	-6.2	ORF1ab
gRNA_747_776	GGGTAACACCACTGCTATGTTTAGTGTTCC	.((.(((((.((......))...)))))))	-5.2			Target_747_776	GGAACACTAAACATAGCAGTGGTGTTACCC	(((((((((..........))))))).)).	-7	ORF1ab
gRNA_748_777	CGGGTAACACCACTGCTATGTTTAGTGTTC	.((......))...((((....))))....	-3.7			Target_748_777	GAACACTAAACATAGCAGTGGTGTTACCCG	.(((((((..........))))))).....	-4.9	ORF1ab
gRNA_749_778	ACGGGTAACACCACTGCTATGTTTAGTGTT	..((......))...((((....))))...	-3.7			Target_749_778	AACACTAAACATAGCAGTGGTGTTACCCGT	(((((((..........)))))))......	-4.5	ORF1ab
gRNA_750_779	CACGGGTAACACCACTGCTATGTTTAGTGT	...((......))...((((....))))..	-3.7			Target_750_779	ACACTAAACATAGCAGTGGTGTTACCCGTG	((((((..........))))))........	-3	ORF1ab
gRNA_751_780	TCACGGGTAACACCACTGCTATGTTTAGTG	....((......))...((((....)))).	-3.7			Target_751_780	CACTAAACATAGCAGTGGTGTTACCCGTGA	............((..(((...)))..)).	-2.7	ORF1ab
gRNA_752_781	TTCACGGGTAACACCACTGCTATGTTTAGT	.....((......))...((((....))))	-3.1			Target_752_781	ACTAAACATAGCAGTGGTGTTACCCGTGAA	...........((..(((...)))..))..	-2.7	ORF1ab
gRNA_753_782	GTTCACGGGTAACACCACTGCTATGTTTAG	......((......))..............	-1.9			Target_753_782	CTAAACATAGCAGTGGTGTTACCCGTGAAC	..........((..(((...)))..))...	-2.7	ORF1ab
gRNA_754_783	AGTTCACGGGTAACACCACTGCTATGTTTA	(((....((......))...))).......	-2.4			Target_754_783	TAAACATAGCAGTGGTGTTACCCGTGAACT	.........((..(((...)))..))....	-2.7	ORF1ab
gRNA_755_784	GAGTTCACGGGTAACACCACTGCTATGTTT	.(((....((......))...)))......	-2.8			Target_755_784	AAACATAGCAGTGGTGTTACCCGTGAACTC	........((..(((...)))..)).....	-2.7	ORF1ab
gRNA_756_785	TGAGTTCACGGGTAACACCACTGCTATGTT	..(((....((......))...))).....	-2.8			Target_756_785	AACATAGCAGTGGTGTTACCCGTGAACTCA	.......((..(((...)))..))......	-2.7	ORF1ab
gRNA_757_786	ATGAGTTCACGGGTAACACCACTGCTATGT	...(((....((......))...)))....	-2.8			Target_757_786	ACATAGCAGTGGTGTTACCCGTGAACTCAT	......((..(((...)))..)).......	-2.7	ORF1ab
gRNA_758_787	CATGAGTTCACGGGTAACACCACTGCTATG	(((.(((....((......))...))))))	-2.9			Target_758_787	CATAGCAGTGGTGTTACCCGTGAACTCATG	..(((((....)))))..((((....))))	-3.2	ORF1ab
gRNA_759_788	GCATGAGTTCACGGGTAACACCACTGCTAT	.....(((....((......))...)))..	-2.8			Target_759_788	ATAGCAGTGGTGTTACCCGTGAACTCATGC	.(((((....)))))..((((....)))).	-3.6	ORF1ab
gRNA_760_789	CGCATGAGTTCACGGGTAACACCACTGCTA	......(((....((......))...))).	-2.8			Target_760_789	TAGCAGTGGTGTTACCCGTGAACTCATGCG	..(((..(((...........)))..))).	-4	ORF1ab
gRNA_761_790	ACGCATGAGTTCACGGGTAACACCACTGCT	.......(((....((......))...)))	-2.1			Target_761_790	AGCAGTGGTGTTACCCGTGAACTCATGCGT	.(((..(((...........)))..)))..	-4	ORF1ab
gRNA_762_791	CACGCATGAGTTCACGGGTAACACCACTGC	...............((......)).....	-1.9			Target_762_791	GCAGTGGTGTTACCCGTGAACTCATGCGTG	(((..(((...........)))..)))...	-4.3	ORF1ab
gRNA_763_792	TCACGCATGAGTTCACGGGTAACACCACTG	................((......))....	-1.9			Target_763_792	CAGTGGTGTTACCCGTGAACTCATGCGTGA	........((((.((((....)))).))))	-4.5	ORF1ab
gRNA_764_793	CTCACGCATGAGTTCACGGGTAACACCACT	((((....)))).....((......))...	-3.6			Target_764_793	AGTGGTGTTACCCGTGAACTCATGCGTGAG	.......((((.((((....)))).)))).	-5.1	ORF1ab
gRNA_765_794	GCTCACGCATGAGTTCACGGGTAACACCAC	(((((....)))))....((......))..	-5.1			Target_765_794	GTGGTGTTACCCGTGAACTCATGCGTGAGC	......((((.((((....)))).))))..	-5.1	ORF1ab
gRNA_766_795	AGCTCACGCATGAGTTCACGGGTAACACCA	.(((((....)))))....((......)).	-5.7			Target_766_795	TGGTGTTACCCGTGAACTCATGCGTGAGCT	.(((.((((.((((....)))).)))))))	-5.9	ORF1ab
gRNA_767_796	AAGCTCACGCATGAGTTCACGGGTAACACC	.((((((....))))))...((......))	-5.1			Target_767_796	GGTGTTACCCGTGAACTCATGCGTGAGCTT	(((.((((.((((....)))).))))))).	-5.8	ORF1ab
gRNA_768_797	TAAGCTCACGCATGAGTTCACGGGTAACAC	..((((((....))))))............	-4.4			Target_768_797	GTGTTACCCGTGAACTCATGCGTGAGCTTA	((.((((.((((....)))).))))))...	-5.3	ORF1ab
gRNA_769_798	TTAAGCTCACGCATGAGTTCACGGGTAACA	...((((((....))))))...........	-4.4			Target_769_798	TGTTACCCGTGAACTCATGCGTGAGCTTAA	..((((.((((....)))).))))......	-5.1	ORF1ab
gRNA_770_799	GTTAAGCTCACGCATGAGTTCACGGGTAAC	....((((((....))))))..........	-4.4			Target_770_799	GTTACCCGTGAACTCATGCGTGAGCTTAAC	.((((.((((....)))).)))).......	-5.1	ORF1ab
gRNA_771_800	CGTTAAGCTCACGCATGAGTTCACGGGTAA	(((..((((((....)))))).))).....	-6.4			Target_771_800	TTACCCGTGAACTCATGCGTGAGCTTAACG	((((.((((....)))).))))........	-5.1	ORF1ab
gRNA_772_801	CCGTTAAGCTCACGCATGAGTTCACGGGTA	((((..((((((....)))))).))))...	-9.7			Target_772_801	TACCCGTGAACTCATGCGTGAGCTTAACGG	...((((...((((....))))....))))	-6.9	ORF1ab
gRNA_773_802	TCCGTTAAGCTCACGCATGAGTTCACGGGT	(((((..((((((....)))))).))))).	-10			Target_773_802	ACCCGTGAACTCATGCGTGAGCTTAACGGA	..((((...((((....))))....)))).	-8.1	ORF1ab
gRNA_774_803	CTCCGTTAAGCTCACGCATGAGTTCACGGG	..((((..((((((....)))))).)))).	-9.9			Target_774_803	CCCGTGAACTCATGCGTGAGCTTAACGGAG	.((((...((((....))))....))))..	-8.1	ORF1ab
gRNA_775_804	CCTCCGTTAAGCTCACGCATGAGTTCACGG	...((((..((((((....)))))).))))	-8.5			Target_775_804	CCGTGAACTCATGCGTGAGCTTAACGGAGG	((((...((((....))))....))))...	-7.7	ORF1ab
gRNA_776_805	CCCTCCGTTAAGCTCACGCATGAGTTCACG	.....(((..((((((....)))))).)))	-5.4			Target_776_805	CGTGAACTCATGCGTGAGCTTAACGGAGGG	(((...((((....))))....))).....	-4.6	ORF1ab
gRNA_777_806	CCCCTCCGTTAAGCTCACGCATGAGTTCAC	...........((((((....))))))...	-4.4			Target_777_806	GTGAACTCATGCGTGAGCTTAACGGAGGGG	.....(((.(.(((.......))).)))).	-5	ORF1ab
gRNA_778_807	GCCCCTCCGTTAAGCTCACGCATGAGTTCA	............((((((....))))))..	-4.4			Target_778_807	TGAACTCATGCGTGAGCTTAACGGAGGGGC	....(((.(.(((.......))).))))..	-5	ORF1ab
gRNA_779_808	TGCCCCTCCGTTAAGCTCACGCATGAGTTC	.............((((((....)))))).	-4.4			Target_779_808	GAACTCATGCGTGAGCTTAACGGAGGGGCA	...(((.(.(((.......))).))))...	-5	ORF1ab
gRNA_780_809	ATGCCCCTCCGTTAAGCTCACGCATGAGTT	..............((((((....))))))	-4			Target_780_809	AACTCATGCGTGAGCTTAACGGAGGGGCAT	..(((.(.(((.......))).))))....	-5	ORF1ab
gRNA_781_810	TATGCCCCTCCGTTAAGCTCACGCATGAGT	................(((((....)))))	-3.4			Target_781_810	ACTCATGCGTGAGCTTAACGGAGGGGCATA	.(((.(.(((.......))).)))).....	-5	ORF1ab
gRNA_782_811	GTATGCCCCTCCGTTAAGCTCACGCATGAG	.(((((.....(.....).....)))))..	-2			Target_782_811	CTCATGCGTGAGCTTAACGGAGGGGCATAC	(((.(.(((.......))).))))......	-4.7	ORF1ab
gRNA_783_812	TGTATGCCCCTCCGTTAAGCTCACGCATGA	..(((((.....(.....).....))))).	-2			Target_783_812	TCATGCGTGAGCTTAACGGAGGGGCATACA	......(((.((((.......)))).))).	-4.7	ORF1ab
gRNA_784_813	GTGTATGCCCCTCCGTTAAGCTCACGCATG	((((..((...........))..))))...	-4.4			Target_784_813	CATGCGTGAGCTTAACGGAGGGGCATACAC	.....(((.((((.......)))).)))..	-4.7	ORF1ab
gRNA_785_814	AGTGTATGCCCCTCCGTTAAGCTCACGCAT	.((((..((...........))..))))..	-4.2			Target_785_814	ATGCGTGAGCTTAACGGAGGGGCATACACT	..(.(((.((((.......)))).))).).	-4.8	ORF1ab
gRNA_786_815	GAGTGTATGCCCCTCCGTTAAGCTCACGCA	((((....((......))...)))).....	-4.4			Target_786_815	TGCGTGAGCTTAACGGAGGGGCATACACTC	.(.(((.((((.......)))).))).)..	-4.8	ORF1ab
gRNA_787_816	CGAGTGTATGCCCCTCCGTTAAGCTCACGC	.((((....((......))...))))....	-4.2			Target_787_816	GCGTGAGCTTAACGGAGGGGCATACACTCG	(.(((.((((.......)))).))).)...	-4.8	ORF1ab
gRNA_788_817	GCGAGTGTATGCCCCTCCGTTAAGCTCACG	(.((((....((......))...)))).).	-4.8			Target_788_817	CGTGAGCTTAACGGAGGGGCATACACTCGC	.(((.((((.......)))).)))......	-4.7	ORF1ab
gRNA_789_818	AGCGAGTGTATGCCCCTCCGTTAAGCTCAC	...((((....((......))...))))..	-4.2			Target_789_818	GTGAGCTTAACGGAGGGGCATACACTCGCT	(((.((((.......)))).))).......	-4.9	ORF1ab
gRNA_790_819	TAGCGAGTGTATGCCCCTCCGTTAAGCTCA	....((((....((......))...)))).	-4.2			Target_790_819	TGAGCTTAACGGAGGGGCATACACTCGCTA	..(((......((((......).)))))).	-2.8	ORF1ab
gRNA_791_820	ATAGCGAGTGTATGCCCCTCCGTTAAGCTC	.....((((....((......))...))))	-3			Target_791_820	GAGCTTAACGGAGGGGCATACACTCGCTAT	.(((......((((......).))))))..	-2.8	ORF1ab
gRNA_792_821	CATAGCGAGTGTATGCCCCTCCGTTAAGCT	..(((((((.(......))).)))))....	-2.9			Target_792_821	AGCTTAACGGAGGGGCATACACTCGCTATG	.........((((......).)))......	-2.7	ORF1ab
gRNA_793_822	ACATAGCGAGTGTATGCCCCTCCGTTAAGC	...(((((((.(......))).)))))...	-2.9			Target_793_822	GCTTAACGGAGGGGCATACACTCGCTATGT	........((((......).))).......	-2.7	ORF1ab
gRNA_794_823	GACATAGCGAGTGTATGCCCCTCCGTTAAG	....(((((((.(......))).)))))..	-2.9			Target_794_823	CTTAACGGAGGGGCATACACTCGCTATGTC	....(((.(((((......))).)).))).	-2.8	ORF1ab
gRNA_795_824	CGACATAGCGAGTGTATGCCCCTCCGTTAA	.....(((((((.(......))).))))).	-2.9			Target_795_824	TTAACGGAGGGGCATACACTCGCTATGTCG	..........(((((((....).)))))).	-4.4	ORF1ab
gRNA_796_825	TCGACATAGCGAGTGTATGCCCCTCCGTTA	......(((((((.(......))).)))))	-2.4			Target_796_825	TAACGGAGGGGCATACACTCGCTATGTCGA	...(((...(((........)))...))).	-4.7	ORF1ab
gRNA_797_826	ATCGACATAGCGAGTGTATGCCCCTCCGTT	....((((.....)))).............	-1.1			Target_797_826	AACGGAGGGGCATACACTCGCTATGTCGAT	..(((...(((........)))...)))..	-4.7	ORF1ab
gRNA_798_827	TATCGACATAGCGAGTGTATGCCCCTCCGT	.....((((.....))))............	-1.1			Target_798_827	ACGGAGGGGCATACACTCGCTATGTCGATA	.(((...(((........)))...)))...	-4.7	ORF1ab
gRNA_799_828	TTATCGACATAGCGAGTGTATGCCCCTCCG	......((((.....))))...........	-1.1			Target_799_828	CGGAGGGGCATACACTCGCTATGTCGATAA	(((...(((........)))...)))....	-4.7	ORF1ab
gRNA_800_829	GTTATCGACATAGCGAGTGTATGCCCCTCC	(((((....)))))(((.(......)))).	-2.4			Target_800_829	GGAGGGGCATACACTCGCTATGTCGATAAC	.....(((((((....).))))))......	-4.4	ORF1ab
gRNA_801_830	TGTTATCGACATAGCGAGTGTATGCCCCTC	((((((....))))))..............	-1.7			Target_801_830	GAGGGGCATACACTCGCTATGTCGATAACA	....(((((((....).)))))).......	-4.4	ORF1ab
gRNA_802_831	TTGTTATCGACATAGCGAGTGTATGCCCCT	(((((((....)))))))............	-3			Target_802_831	AGGGGCATACACTCGCTATGTCGATAACAA	...(((((((....).))))))........	-4.4	ORF1ab
gRNA_803_832	GTTGTTATCGACATAGCGAGTGTATGCCCC	.(((((((....)))))))...........	-3			Target_803_832	GGGGCATACACTCGCTATGTCGATAACAAC	..(((((((....).)))))).........	-4.4	ORF1ab
gRNA_804_833	AGTTGTTATCGACATAGCGAGTGTATGCCC	(.(((((((....))))))).)........	-3.6			Target_804_833	GGGCATACACTCGCTATGTCGATAACAACT	.(((((((....).))))))..........	-4.4	ORF1ab
gRNA_805_834	AAGTTGTTATCGACATAGCGAGTGTATGCC	.(.(((((((....))))))).).......	-4			Target_805_834	GGCATACACTCGCTATGTCGATAACAACTT	(((((((....).))))))...........	-4.5	ORF1ab
gRNA_806_835	GAAGTTGTTATCGACATAGCGAGTGTATGC	..(.(((((((....))))))).)......	-4			Target_806_835	GCATACACTCGCTATGTCGATAACAACTTC	((((((....).))))).............	-0.9	ORF1ab
gRNA_807_836	AGAAGTTGTTATCGACATAGCGAGTGTATG	...(.(((((((....))))))).).....	-4			Target_807_836	CATACACTCGCTATGTCGATAACAACTTCT	.......(((......)))...........	-0.2	ORF1ab
gRNA_808_837	CAGAAGTTGTTATCGACATAGCGAGTGTAT	....(.(((((((....))))))).)....	-4			Target_808_837	ATACACTCGCTATGTCGATAACAACTTCTG	......(((......)))............	-0.2	ORF1ab
gRNA_809_838	ACAGAAGTTGTTATCGACATAGCGAGTGTA	.....(.(((((((....))))))).)...	-4			Target_809_838	TACACTCGCTATGTCGATAACAACTTCTGT	.....(((......))).............	-0.2	ORF1ab
gRNA_810_839	CACAGAAGTTGTTATCGACATAGCGAGTGT	......(.(((((((....))))))).)..	-4			Target_810_839	ACACTCGCTATGTCGATAACAACTTCTGTG	.(((......(((.....)))......)))	-0.8	ORF1ab
gRNA_811_840	CCACAGAAGTTGTTATCGACATAGCGAGTG	.......(.(((((((....))))))).).	-4			Target_811_840	CACTCGCTATGTCGATAACAACTTCTGTGG	(((......(((.....)))......))).	-1.6	ORF1ab
gRNA_812_841	GCCACAGAAGTTGTTATCGACATAGCGAGT	........(.(((((((....))))))).)	-3.2			Target_812_841	ACTCGCTATGTCGATAACAACTTCTGTGGC	....(((((...((........)).)))))	-3.3	ORF1ab
gRNA_813_842	GGCCACAGAAGTTGTTATCGACATAGCGAG	...........(((((((....))))))).	-3			Target_813_842	CTCGCTATGTCGATAACAACTTCTGTGGCC	...(((((...((........)).))))).	-4.1	ORF1ab
gRNA_814_843	GGGCCACAGAAGTTGTTATCGACATAGCGA	...........((((....)))).......	-2.4			Target_814_843	TCGCTATGTCGATAACAACTTCTGTGGCCC	..(((((...((........)).)))))..	-4.1	ORF1ab
gRNA_815_844	AGGGCCACAGAAGTTGTTATCGACATAGCG	............((((....))))......	-2.4			Target_815_844	CGCTATGTCGATAACAACTTCTGTGGCCCT	.(((((...((........)).)))))...	-4.1	ORF1ab
gRNA_816_845	CAGGGCCACAGAAGTTGTTATCGACATAGC	.............((((....)))).....	-2.4			Target_816_845	GCTATGTCGATAACAACTTCTGTGGCCCTG	(((((...((........)).)))))....	-3.8	ORF1ab
gRNA_817_846	TCAGGGCCACAGAAGTTGTTATCGACATAG	..............((((....))))....	-2.4			Target_817_846	CTATGTCGATAACAACTTCTGTGGCCCTGA	....(((.(((........)))))).....	-0.5	ORF1ab
gRNA_818_847	ATCAGGGCCACAGAAGTTGTTATCGACATA	...............((((....))))...	-2.4			Target_818_847	TATGTCGATAACAACTTCTGTGGCCCTGAT	...(((.(((........))))))......	-0.5	ORF1ab
gRNA_819_848	CATCAGGGCCACAGAAGTTGTTATCGACAT	................((((....))))..	-2.4			Target_819_848	ATGTCGATAACAACTTCTGTGGCCCTGATG	..((((...(((.....))).....)))).	-0.7	ORF1ab
gRNA_820_849	CCATCAGGGCCACAGAAGTTGTTATCGACA	((....)).........((((....)))).	-2.9			Target_820_849	TGTCGATAACAACTTCTGTGGCCCTGATGG	.((((...(((.....))).....))))..	-0.7	ORF1ab
gRNA_821_850	GCCATCAGGGCCACAGAAGTTGTTATCGAC	(((.....))).......((((....))))	-4.3			Target_821_850	GTCGATAACAACTTCTGTGGCCCTGATGGC	...................(((.....)))	-1.8	ORF1ab
gRNA_822_851	AGCCATCAGGGCCACAGAAGTTGTTATCGA	.(((.....)))..................	-3.4			Target_822_851	TCGATAACAACTTCTGTGGCCCTGATGGCT	.................((((.....))))	-3.6	ORF1ab
gRNA_823_852	TAGCCATCAGGGCCACAGAAGTTGTTATCG	..(((.....))).................	-3.4			Target_823_852	CGATAACAACTTCTGTGGCCCTGATGGCTA	...............(((((.....)))))	-4.6	ORF1ab
gRNA_824_853	GTAGCCATCAGGGCCACAGAAGTTGTTATC	((.(((.....))).)).............	-5.1			Target_824_853	GATAACAACTTCTGTGGCCCTGATGGCTAC	.............((((((.....))))))	-7.1	ORF1ab
gRNA_825_854	GGTAGCCATCAGGGCCACAGAAGTTGTTAT	.((.(((.....))).))............	-4.8			Target_825_854	ATAACAACTTCTGTGGCCCTGATGGCTACC	............((((((.....)))))).	-7.9	ORF1ab
gRNA_826_855	GGGTAGCCATCAGGGCCACAGAAGTTGTTA	..((.(((.....))).))...........	-4.8			Target_826_855	TAACAACTTCTGTGGCCCTGATGGCTACCC	...........((((((.....))))))..	-7.9	ORF1ab
gRNA_827_856	AGGGTAGCCATCAGGGCCACAGAAGTTGTT	...((.(((.....))).))..........	-4.8			Target_827_856	AACAACTTCTGTGGCCCTGATGGCTACCCT	..........((((((.....))))))...	-7.9	ORF1ab
gRNA_828_857	GAGGGTAGCCATCAGGGCCACAGAAGTTGT	....((.(((.....))).)).........	-4.8			Target_828_857	ACAACTTCTGTGGCCCTGATGGCTACCCTC	.........((((((.....))))))....	-7.9	ORF1ab
gRNA_829_858	AGAGGGTAGCCATCAGGGCCACAGAAGTTG	.....((.(((.....))).))........	-4.8			Target_829_858	CAACTTCTGTGGCCCTGATGGCTACCCTCT	........((((((.....)))))).....	-7.9	ORF1ab
gRNA_830_859	AAGAGGGTAGCCATCAGGGCCACAGAAGTT	......((.(((.....))).)).......	-4.8			Target_830_859	AACTTCTGTGGCCCTGATGGCTACCCTCTT	.......((((((.....))))))......	-7.9	ORF1ab
gRNA_831_860	CAAGAGGGTAGCCATCAGGGCCACAGAAGT	.......((.(((.....))).))......	-4.8			Target_831_860	ACTTCTGTGGCCCTGATGGCTACCCTCTTG	......((((((.....)))))).......	-7.9	ORF1ab
gRNA_832_861	TCAAGAGGGTAGCCATCAGGGCCACAGAAG	........((.(((.....))).)).....	-4.8			Target_832_861	CTTCTGTGGCCCTGATGGCTACCCTCTTGA	.....((((((.....))))))........	-7.9	ORF1ab
gRNA_833_862	CTCAAGAGGGTAGCCATCAGGGCCACAGAA	.........((.(((.....))).))....	-4.8			Target_833_862	TTCTGTGGCCCTGATGGCTACCCTCTTGAG	....((((((.....)))))).........	-7.9	ORF1ab
gRNA_834_863	ACTCAAGAGGGTAGCCATCAGGGCCACAGA	((((....)))).(((.....)))......	-5.3			Target_834_863	TCTGTGGCCCTGATGGCTACCCTCTTGAGT	...((((((.....))))))..........	-7.9	ORF1ab
gRNA_835_864	CACTCAAGAGGGTAGCCATCAGGGCCACAG	.((((....)))).(((.....))).....	-5.4			Target_835_864	CTGTGGCCCTGATGGCTACCCTCTTGAGTG	..((((((.....))))))...........	-7.9	ORF1ab
gRNA_836_865	GCACTCAAGAGGGTAGCCATCAGGGCCACA	..((((....)))).(((.....)))....	-5.4			Target_836_865	TGTGGCCCTGATGGCTACCCTCTTGAGTGC	.((((((.....))))))............	-7.9	ORF1ab
gRNA_837_866	TGCACTCAAGAGGGTAGCCATCAGGGCCAC	...((((....)))).(((.....)))...	-5.4			Target_837_866	GTGGCCCTGATGGCTACCCTCTTGAGTGCA	((((((.....)))))).............	-7.9	ORF1ab
gRNA_838_867	ATGCACTCAAGAGGGTAGCCATCAGGGCCA	....((((....)))).(((.....)))..	-5.4			Target_838_867	TGGCCCTGATGGCTACCCTCTTGAGTGCAT	(((((.....)))))...............	-4.9	ORF1ab
gRNA_839_868	AATGCACTCAAGAGGGTAGCCATCAGGGCC	.....((((....)))).(((.....))).	-5.4			Target_839_868	GGCCCTGATGGCTACCCTCTTGAGTGCATT	((((.....)))).................	-4.1	ORF1ab
gRNA_840_869	TAATGCACTCAAGAGGGTAGCCATCAGGGC	......((((....)))).(((.....)))	-4.6			Target_840_869	GCCCTGATGGCTACCCTCTTGAGTGCATTA	(((.....)))...................	-3	ORF1ab
gRNA_841_870	TTAATGCACTCAAGAGGGTAGCCATCAGGG	.....((((((....)))).))........	-4.2			Target_841_870	CCCTGATGGCTACCCTCTTGAGTGCATTAA	...((((((((.........))).))))).	-2.4	ORF1ab
gRNA_842_871	TTTAATGCACTCAAGAGGGTAGCCATCAGG	......((((((....)))).)).......	-4.2			Target_842_871	CCTGATGGCTACCCTCTTGAGTGCATTAAA	..((((((((.........))).)))))..	-2.4	ORF1ab
gRNA_843_872	CTTTAATGCACTCAAGAGGGTAGCCATCAG	.......((((((....)))).))......	-4.2			Target_843_872	CTGATGGCTACCCTCTTGAGTGCATTAAAG	.((((((((.........))).)))))...	-2.4	ORF1ab
gRNA_844_873	TCTTTAATGCACTCAAGAGGGTAGCCATCA	........((((((....)))).)).....	-4.2			Target_844_873	TGATGGCTACCCTCTTGAGTGCATTAAAGA	((((((((.........))).)))))....	-2.2	ORF1ab
gRNA_845_874	GTCTTTAATGCACTCAAGAGGGTAGCCATC	.........((((((....)))).))....	-4.2			Target_845_874	GATGGCTACCCTCTTGAGTGCATTAAAGAC	....((.((.(....).)))).........	-1.5	ORF1ab
gRNA_846_875	GGTCTTTAATGCACTCAAGAGGGTAGCCAT	..........((((((....)))).))...	-4.2			Target_846_875	ATGGCTACCCTCTTGAGTGCATTAAAGACC	...((.((.(....).))))..........	-1.5	ORF1ab
gRNA_847_876	AGGTCTTTAATGCACTCAAGAGGGTAGCCA	...........((((((....)))).))..	-4.2			Target_847_876	TGGCTACCCTCTTGAGTGCATTAAAGACCT	..((.((.(....).))))...........	-1.5	ORF1ab
gRNA_848_877	AAGGTCTTTAATGCACTCAAGAGGGTAGCC	............((((((....)))).)).	-4.2			Target_848_877	GGCTACCCTCTTGAGTGCATTAAAGACCTT	.((.((.(....).))))............	-1.5	ORF1ab
gRNA_849_878	GAAGGTCTTTAATGCACTCAAGAGGGTAGC	.............((((((....)))).))	-3.4			Target_849_878	GCTACCCTCTTGAGTGCATTAAAGACCTTC	((.((.(....).)))).............	-1.8	ORF1ab
gRNA_850_879	AGAAGGTCTTTAATGCACTCAAGAGGGTAG	................((((....))))..	-2			Target_850_879	CTACCCTCTTGAGTGCATTAAAGACCTTCT	......((((..........))))......	-0.6	ORF1ab
gRNA_851_880	TAGAAGGTCTTTAATGCACTCAAGAGGGTA	.................((((....)))).	-2			Target_851_880	TACCCTCTTGAGTGCATTAAAGACCTTCTA	.....((((..........)))).......	-0.6	ORF1ab
gRNA_852_881	CTAGAAGGTCTTTAATGCACTCAAGAGGGT	..................((((....))))	-1.5			Target_852_881	ACCCTCTTGAGTGCATTAAAGACCTTCTAG	....((((..........))))........	-0.6	ORF1ab
gRNA_853_882	GCTAGAAGGTCTTTAATGCACTCAAGAGGG	((...............))...........	-0.3			Target_853_882	CCCTCTTGAGTGCATTAAAGACCTTCTAGC	...((((..........)))).........	-0.6	ORF1ab
gRNA_854_883	TGCTAGAAGGTCTTTAATGCACTCAAGAGG	(((...............))).........	-0.7			Target_854_883	CCTCTTGAGTGCATTAAAGACCTTCTAGCA	..((((..........))))..........	-0.6	ORF1ab
gRNA_855_884	GTGCTAGAAGGTCTTTAATGCACTCAAGAG	((((...............)))).......	-4.1			Target_855_884	CTCTTGAGTGCATTAAAGACCTTCTAGCAC	.......((((...............))))	-2.5	ORF1ab
gRNA_856_885	CGTGCTAGAAGGTCTTTAATGCACTCAAGA	.((((...............))))......	-4.3			Target_856_885	TCTTGAGTGCATTAAAGACCTTCTAGCACG	......((((...............)))).	-3.7	ORF1ab
gRNA_857_886	ACGTGCTAGAAGGTCTTTAATGCACTCAAG	..((((...............)))).....	-4.3			Target_857_886	CTTGAGTGCATTAAAGACCTTCTAGCACGT	.....((((...............))))..	-3.7	ORF1ab
gRNA_858_887	CACGTGCTAGAAGGTCTTTAATGCACTCAA	...((((...............))))....	-4.3			Target_858_887	TTGAGTGCATTAAAGACCTTCTAGCACGTG	....((((...............))))...	-3.7	ORF1ab
gRNA_859_888	GCACGTGCTAGAAGGTCTTTAATGCACTCA	....((((...............))))...	-4.3			Target_859_888	TGAGTGCATTAAAGACCTTCTAGCACGTGC	...((((...............))))....	-3.7	ORF1ab
gRNA_860_889	AGCACGTGCTAGAAGGTCTTTAATGCACTC	.....((((...............))))..	-4.3			Target_860_889	GAGTGCATTAAAGACCTTCTAGCACGTGCT	..((((...............)))).....	-3.7	ORF1ab
gRNA_861_890	CAGCACGTGCTAGAAGGTCTTTAATGCACT	......((((...............)))).	-4.3			Target_861_890	AGTGCATTAAAGACCTTCTAGCACGTGCTG	.((((...............))))......	-3.7	ORF1ab
gRNA_862_891	CCAGCACGTGCTAGAAGGTCTTTAATGCAC	.......((((...............))))	-3.2			Target_862_891	GTGCATTAAAGACCTTCTAGCACGTGCTGG	................(((((....)))))	-4.6	ORF1ab
gRNA_863_892	ACCAGCACGTGCTAGAAGGTCTTTAATGCA	((((((....)))....)))..........	-2.4			Target_863_892	TGCATTAAAGACCTTCTAGCACGTGCTGGT	...............(((((....))))).	-5.2	ORF1ab
gRNA_864_893	TACCAGCACGTGCTAGAAGGTCTTTAATGC	.((((((....)))....))).........	-2.8			Target_864_893	GCATTAAAGACCTTCTAGCACGTGCTGGTA	..............(((((....)))))..	-5.2	ORF1ab
gRNA_865_894	TTACCAGCACGTGCTAGAAGGTCTTTAATG	..((((((....)))....)))........	-2.8			Target_865_894	CATTAAAGACCTTCTAGCACGTGCTGGTAA	.............(((((....)))))...	-5.2	ORF1ab
gRNA_866_895	TTTACCAGCACGTGCTAGAAGGTCTTTAAT	...((((((....)))....))).......	-2.8			Target_866_895	ATTAAAGACCTTCTAGCACGTGCTGGTAAA	............(((((....)))))....	-5.2	ORF1ab
gRNA_867_896	CTTTACCAGCACGTGCTAGAAGGTCTTTAA	((((...(((....))).))))........	-3.3			Target_867_896	TTAAAGACCTTCTAGCACGTGCTGGTAAAG	...........(((((....))))).....	-5.2	ORF1ab
gRNA_868_897	GCTTTACCAGCACGTGCTAGAAGGTCTTTA	(((((.(.(((....))).)))))).....	-4.5			Target_868_897	TAAAGACCTTCTAGCACGTGCTGGTAAAGC	..........(((((....)))))......	-5.2	ORF1ab
gRNA_869_898	AGCTTTACCAGCACGTGCTAGAAGGTCTTT	.(((((.(.(((....))).))))))....	-5.1			Target_869_898	AAAGACCTTCTAGCACGTGCTGGTAAAGCT	..((.....(((((....))))).....))	-5.3	ORF1ab
gRNA_870_899	AAGCTTTACCAGCACGTGCTAGAAGGTCTT	..(((((.(.(((....))).))))))...	-5.1			Target_870_899	AAGACCTTCTAGCACGTGCTGGTAAAGCTT	(((.....(((((....))))).....)))	-5.9	ORF1ab
gRNA_871_900	GAAGCTTTACCAGCACGTGCTAGAAGGTCT	...(((((.(.(((....))).))))))..	-5.1			Target_871_900	AGACCTTCTAGCACGTGCTGGTAAAGCTTC	.......(((((....))))).........	-5.2	ORF1ab
gRNA_872_901	TGAAGCTTTACCAGCACGTGCTAGAAGGTC	....(((((.(.(((....))).)))))).	-5.1			Target_872_901	GACCTTCTAGCACGTGCTGGTAAAGCTTCA	((.((((((((....)))))..)))..)).	-5.3	ORF1ab
gRNA_873_902	ATGAAGCTTTACCAGCACGTGCTAGAAGGT	.....(((((.(.(((....))).))))))	-4.7			Target_873_902	ACCTTCTAGCACGTGCTGGTAAAGCTTCAT	.....(((((....)))))...........	-5.2	ORF1ab
gRNA_874_903	CATGAAGCTTTACCAGCACGTGCTAGAAGG	.......((((...(((....))).)))).	-3.4			Target_874_903	CCTTCTAGCACGTGCTGGTAAAGCTTCATG	....(((((....)))))............	-5.2	ORF1ab
gRNA_875_904	GCATGAAGCTTTACCAGCACGTGCTAGAAG	(((((..(((.....))).)))))......	-6.9			Target_875_904	CTTCTAGCACGTGCTGGTAAAGCTTCATGC	...(((((....))))).............	-5.2	ORF1ab
gRNA_876_905	TGCATGAAGCTTTACCAGCACGTGCTAGAA	.(((((..(((.....))).))))).....	-6.9			Target_876_905	TTCTAGCACGTGCTGGTAAAGCTTCATGCA	..(((((....)))))....((.....)).	-6.5	ORF1ab
gRNA_877_906	GTGCATGAAGCTTTACCAGCACGTGCTAGA	..(((((..(((.....))).)))))....	-6.9			Target_877_906	TCTAGCACGTGCTGGTAAAGCTTCATGCAC	.(((((....)))))....((.....))..	-6.5	ORF1ab
gRNA_878_907	AGTGCATGAAGCTTTACCAGCACGTGCTAG	...(((((..(((.....))).)))))...	-6.9			Target_878_907	CTAGCACGTGCTGGTAAAGCTTCATGCACT	(((((....)))))....((.....))...	-6.4	ORF1ab
gRNA_879_908	AAGTGCATGAAGCTTTACCAGCACGTGCTA	....(((((..(((.....))).)))))..	-6.9			Target_879_908	TAGCACGTGCTGGTAAAGCTTCATGCACTT	......(((((((.......))).))))..	-6	ORF1ab
gRNA_880_909	AAAGTGCATGAAGCTTTACCAGCACGTGCT	.....(((((..(((.....))).))))).	-6.9			Target_880_909	AGCACGTGCTGGTAAAGCTTCATGCACTTT	.....(((((((.......))).))))...	-6	ORF1ab
gRNA_881_910	CAAAGTGCATGAAGCTTTACCAGCACGTGC	......(((((..(((.....))).)))))	-5.7			Target_881_910	GCACGTGCTGGTAAAGCTTCATGCACTTTG	....(((((((.......))).))))....	-6	ORF1ab
gRNA_882_911	ACAAAGTGCATGAAGCTTTACCAGCACGTG	.....((((.((.........))))))...	-4.6			Target_882_911	CACGTGCTGGTAAAGCTTCATGCACTTTGT	...(((((((.......))).)))).....	-6	ORF1ab
gRNA_883_912	GACAAAGTGCATGAAGCTTTACCAGCACGT	......((((.((.........))))))..	-4.6			Target_883_912	ACGTGCTGGTAAAGCTTCATGCACTTTGTC	..(((((((.......))).))))......	-6	ORF1ab
gRNA_884_913	GGACAAAGTGCATGAAGCTTTACCAGCACG	.......((((.((.........)))))).	-4.6			Target_884_913	CGTGCTGGTAAAGCTTCATGCACTTTGTCC	.(((((((.......))).)))).......	-6	ORF1ab
gRNA_885_914	CGGACAAAGTGCATGAAGCTTTACCAGCAC	........((((.((.........))))))	-3.4			Target_885_914	GTGCTGGTAAAGCTTCATGCACTTTGTCCG	(((((((.......))).))))........	-5.8	ORF1ab
gRNA_886_915	TCGGACAAAGTGCATGAAGCTTTACCAGCA	..((..(((((.......))))).))....	-3.1			Target_886_915	TGCTGGTAAAGCTTCATGCACTTTGTCCGA	...((((((((.........))))).))).	-3.5	ORF1ab
gRNA_887_916	TTCGGACAAAGTGCATGAAGCTTTACCAGC	...((..(((((.......))))).))...	-3.1			Target_887_916	GCTGGTAAAGCTTCATGCACTTTGTCCGAA	..((((((((.........))))).)))..	-3.5	ORF1ab
gRNA_888_917	GTTCGGACAAAGTGCATGAAGCTTTACCAG	....((..(((((.......))))).))..	-3.1			Target_888_917	CTGGTAAAGCTTCATGCACTTTGTCCGAAC	.((((((((.........))))).)))...	-3.5	ORF1ab
gRNA_889_918	TGTTCGGACAAAGTGCATGAAGCTTTACCA	.....((..(((((.......))))).)).	-3.1			Target_889_918	TGGTAAAGCTTCATGCACTTTGTCCGAACA	((((((((.........))))).)))....	-3.3	ORF1ab
gRNA_890_919	TTGTTCGGACAAAGTGCATGAAGCTTTACC	......((..(((((.......))))).))	-1.9			Target_890_919	GGTAAAGCTTCATGCACTTTGTCCGAACAA	(((((((.........))))).))......	-3.3	ORF1ab
gRNA_891_920	GTTGTTCGGACAAAGTGCATGAAGCTTTAC	(((.....)))(((((.......)))))..	-2.2			Target_891_920	GTAAAGCTTCATGCACTTTGTCCGAACAAC	.....((.....))................	-1.3	ORF1ab
gRNA_892_921	AGTTGTTCGGACAAAGTGCATGAAGCTTTA	.(((.....)))(((((.......))))).	-2			Target_892_921	TAAAGCTTCATGCACTTTGTCCGAACAACT	....((.....)).................	-1.3	ORF1ab
gRNA_893_922	CAGTTGTTCGGACAAAGTGCATGAAGCTTT	.((((....(.((...)).)....))))..	-1.5			Target_893_922	AAAGCTTCATGCACTTTGTCCGAACAACTG	...((.....))..................	-1.3	ORF1ab
gRNA_894_923	CCAGTTGTTCGGACAAAGTGCATGAAGCTT	..((((....(.((...)).)....)))).	-1.5			Target_894_923	AAGCTTCATGCACTTTGTCCGAACAACTGG	..((.....))...................	-1.3	ORF1ab
gRNA_895_924	TCCAGTTGTTCGGACAAAGTGCATGAAGCT	(((........)))......((.....)).	-2.1			Target_895_924	AGCTTCATGCACTTTGTCCGAACAACTGGA	.((.....))......((((......))))	-3.2	ORF1ab
gRNA_896_925	GTCCAGTTGTTCGGACAAAGTGCATGAAGC	((((........))))..............	-5.6			Target_896_925	GCTTCATGCACTTTGTCCGAACAACTGGAC	((.....)).....(((((......)))))	-5.9	ORF1ab
gRNA_897_926	AGTCCAGTTGTTCGGACAAAGTGCATGAAG	.((((........)))).............	-5.4			Target_897_926	CTTCATGCACTTTGTCCGAACAACTGGACT	.............(((((......))))).	-5.6	ORF1ab
gRNA_898_927	AAGTCCAGTTGTTCGGACAAAGTGCATGAA	..((((........))))............	-5.4			Target_898_927	TTCATGCACTTTGTCCGAACAACTGGACTT	............(((((......)))))..	-5.6	ORF1ab
gRNA_899_928	AAAGTCCAGTTGTTCGGACAAAGTGCATGA	...((((........))))...........	-5.4			Target_899_928	TCATGCACTTTGTCCGAACAACTGGACTTT	...........(((((......)))))...	-5.6	ORF1ab
gRNA_900_929	TAAAGTCCAGTTGTTCGGACAAAGTGCATG	....((((........))))..........	-5.4			Target_900_929	CATGCACTTTGTCCGAACAACTGGACTTTA	..........(((((......)))))....	-5.6	ORF1ab
gRNA_901_930	ATAAAGTCCAGTTGTTCGGACAAAGTGCAT	.....((((........)))).........	-5.4			Target_901_930	ATGCACTTTGTCCGAACAACTGGACTTTAT	.........(((((......))))).....	-5.6	ORF1ab
gRNA_902_931	AATAAAGTCCAGTTGTTCGGACAAAGTGCA	......((((........))))........	-5.4			Target_902_931	TGCACTTTGTCCGAACAACTGGACTTTATT	........(((((......)))))......	-5.6	ORF1ab
gRNA_903_932	CAATAAAGTCCAGTTGTTCGGACAAAGTGC	.......((((........)))).......	-5.4			Target_903_932	GCACTTTGTCCGAACAACTGGACTTTATTG	.......(((((......))))).......	-5.6	ORF1ab
gRNA_904_933	TCAATAAAGTCCAGTTGTTCGGACAAAGTG	........((((........))))......	-5.4			Target_904_933	CACTTTGTCCGAACAACTGGACTTTATTGA	......(((((......)))))........	-5.6	ORF1ab
gRNA_905_934	GTCAATAAAGTCCAGTTGTTCGGACAAAGT	.........((((........)))).....	-5.4			Target_905_934	ACTTTGTCCGAACAACTGGACTTTATTGAC	.....(((((......))))).........	-5.6	ORF1ab
gRNA_906_935	TGTCAATAAAGTCCAGTTGTTCGGACAAAG	..........((((........))))....	-5.4			Target_906_935	CTTTGTCCGAACAACTGGACTTTATTGACA	....(((((......)))))..........	-5.6	ORF1ab
gRNA_907_936	GTGTCAATAAAGTCCAGTTGTTCGGACAAA	...........((((........))))...	-5.4			Target_907_936	TTTGTCCGAACAACTGGACTTTATTGACAC	...(((((......)))))...........	-5.6	ORF1ab
gRNA_908_937	AGTGTCAATAAAGTCCAGTTGTTCGGACAA	............((((........))))..	-5.4			Target_908_937	TTGTCCGAACAACTGGACTTTATTGACACT	..(((((......)))))............	-5.6	ORF1ab
gRNA_909_938	TAGTGTCAATAAAGTCCAGTTGTTCGGACA	.............((((........)))).	-5.4			Target_909_938	TGTCCGAACAACTGGACTTTATTGACACTA	.(((((......))))).............	-5.6	ORF1ab
gRNA_910_939	TTAGTGTCAATAAAGTCCAGTTGTTCGGAC	..............((((........))))	-4.1			Target_910_939	GTCCGAACAACTGGACTTTATTGACACTAA	(((((......)))))..............	-5.6	ORF1ab
gRNA_911_940	CTTAGTGTCAATAAAGTCCAGTTGTTCGGA	................(((........)))	-1.4			Target_911_940	TCCGAACAACTGGACTTTATTGACACTAAG	((((......))))................	-2.2	ORF1ab
gRNA_912_941	TCTTAGTGTCAATAAAGTCCAGTTGTTCGG	.........((((........)))).....	-0.1			Target_912_941	CCGAACAACTGGACTTTATTGACACTAAGA	(((......)))..................	-0.9	ORF1ab
gRNA_913_942	CTCTTAGTGTCAATAAAGTCCAGTTGTTCG	..........((((........))))....	-0.1			Target_913_942	CGAACAACTGGACTTTATTGACACTAAGAG	..............................	0	ORF1ab
gRNA_914_943	CCTCTTAGTGTCAATAAAGTCCAGTTGTTC	...........((((........))))...	-0.1			Target_914_943	GAACAACTGGACTTTATTGACACTAAGAGG	..............................	0	ORF1ab
gRNA_915_944	CCCTCTTAGTGTCAATAAAGTCCAGTTGTT	............((((........))))..	-0.1			Target_915_944	AACAACTGGACTTTATTGACACTAAGAGGG	..............................	0	ORF1ab
gRNA_916_945	CCCCTCTTAGTGTCAATAAAGTCCAGTTGT	.............((((........)))).	-0.1			Target_916_945	ACAACTGGACTTTATTGACACTAAGAGGGG	..............................	0	ORF1ab
gRNA_917_946	ACCCCTCTTAGTGTCAATAAAGTCCAGTTG	..............................	0			Target_917_946	CAACTGGACTTTATTGACACTAAGAGGGGT	..............................	0	ORF1ab
gRNA_918_947	CACCCCTCTTAGTGTCAATAAAGTCCAGTT	(((........)))................	-0.4			Target_918_947	AACTGGACTTTATTGACACTAAGAGGGGTG	................((((......))))	-2.1	ORF1ab
gRNA_919_948	ACACCCCTCTTAGTGTCAATAAAGTCCAGT	((((........))))..............	-1.6			Target_919_948	ACTGGACTTTATTGACACTAAGAGGGGTGT	..............(((((......)))))	-3.7	ORF1ab
gRNA_920_949	TACACCCCTCTTAGTGTCAATAAAGTCCAG	.((((........)))).............	-2			Target_920_949	CTGGACTTTATTGACACTAAGAGGGGTGTA	.............(((((......))))).	-4.4	ORF1ab
gRNA_921_950	ATACACCCCTCTTAGTGTCAATAAAGTCCA	..((((........))))............	-2			Target_921_950	TGGACTTTATTGACACTAAGAGGGGTGTAT	............(((((......)))))..	-4.4	ORF1ab
gRNA_922_951	TATACACCCCTCTTAGTGTCAATAAAGTCC	...((((........))))...........	-2			Target_922_951	GGACTTTATTGACACTAAGAGGGGTGTATA	...........(((((......)))))...	-4.4	ORF1ab
gRNA_923_952	GTATACACCCCTCTTAGTGTCAATAAAGTC	....((((........))))..........	-2			Target_923_952	GACTTTATTGACACTAAGAGGGGTGTATAC	..........(((((......)))))....	-4.4	ORF1ab
gRNA_924_953	AGTATACACCCCTCTTAGTGTCAATAAAGT	.....((((........)))).........	-2			Target_924_953	ACTTTATTGACACTAAGAGGGGTGTATACT	.........(((((......))))).....	-4.4	ORF1ab
gRNA_925_954	CAGTATACACCCCTCTTAGTGTCAATAAAG	......((((........))))........	-2			Target_925_954	CTTTATTGACACTAAGAGGGGTGTATACTG	........(((((......)))))......	-4.4	ORF1ab
gRNA_926_955	GCAGTATACACCCCTCTTAGTGTCAATAAA	.......((((........)))).......	-2			Target_926_955	TTTATTGACACTAAGAGGGGTGTATACTGC	.......(((((......))))).......	-4.4	ORF1ab
gRNA_927_956	AGCAGTATACACCCCTCTTAGTGTCAATAA	........((((........))))......	-2			Target_927_956	TTATTGACACTAAGAGGGGTGTATACTGCT	......(((((......)))))........	-4.4	ORF1ab
gRNA_928_957	CAGCAGTATACACCCCTCTTAGTGTCAATA	.........((((........)))).....	-2			Target_928_957	TATTGACACTAAGAGGGGTGTATACTGCTG	.....(((((......))))).........	-4.4	ORF1ab
gRNA_929_958	GCAGCAGTATACACCCCTCTTAGTGTCAAT	..........((((........))))....	-2			Target_929_958	ATTGACACTAAGAGGGGTGTATACTGCTGC	....(((((......)))))..........	-4.4	ORF1ab
gRNA_930_959	GGCAGCAGTATACACCCCTCTTAGTGTCAA	...........((((........))))...	-2			Target_930_959	TTGACACTAAGAGGGGTGTATACTGCTGCC	...(((((......)))))...........	-4.4	ORF1ab
gRNA_931_960	CGGCAGCAGTATACACCCCTCTTAGTGTCA	............((((........))))..	-2			Target_931_960	TGACACTAAGAGGGGTGTATACTGCTGCCG	..(((((......)))))............	-4.4	ORF1ab
gRNA_932_961	ACGGCAGCAGTATACACCCCTCTTAGTGTC	.............((((........)))).	-2			Target_932_961	GACACTAAGAGGGGTGTATACTGCTGCCGT	.(((((......))))).............	-4.4	ORF1ab
gRNA_933_962	CACGGCAGCAGTATACACCCCTCTTAGTGT	..............((((........))))	-1.7			Target_933_962	ACACTAAGAGGGGTGTATACTGCTGCCGTG	.(((....((.(((....))).))...)))	-4.9	ORF1ab
gRNA_934_963	TCACGGCAGCAGTATACACCCCTCTTAGTG	................(((........)))	-0.3			Target_934_963	CACTAAGAGGGGTGTATACTGCTGCCGTGA	(((....((.(((....))).))...))).	-5.5	ORF1ab
gRNA_935_964	TTCACGGCAGCAGTATACACCCCTCTTAGT	..............................	0			Target_935_964	ACTAAGAGGGGTGTATACTGCTGCCGTGAA	......((.(((....))).))........	-3.2	ORF1ab
gRNA_936_965	GTTCACGGCAGCAGTATACACCCCTCTTAG	((..((.......))..))...........	-0.5			Target_936_965	CTAAGAGGGGTGTATACTGCTGCCGTGAAC	.....((.(((....))).)).........	-3.2	ORF1ab
gRNA_937_966	TGTTCACGGCAGCAGTATACACCCCTCTTA	(((..((.......))..))).........	-0.9			Target_937_966	TAAGAGGGGTGTATACTGCTGCCGTGAACA	....((.(((....))).))..........	-3.2	ORF1ab
gRNA_938_967	ATGTTCACGGCAGCAGTATACACCCCTCTT	.(((..((.......))..)))........	-1			Target_938_967	AAGAGGGGTGTATACTGCTGCCGTGAACAT	...((.(((....))).))...........	-3.2	ORF1ab
gRNA_939_968	CATGTTCACGGCAGCAGTATACACCCCTCT	..(((..((.......))..))).......	-1			Target_939_968	AGAGGGGTGTATACTGCTGCCGTGAACATG	..((.(((....))).))............	-3.2	ORF1ab
gRNA_940_969	TCATGTTCACGGCAGCAGTATACACCCCTC	...(((..((.......))..)))......	-1			Target_940_969	GAGGGGTGTATACTGCTGCCGTGAACATGA	.((.(((....))).)).............	-3.2	ORF1ab
gRNA_941_970	CTCATGTTCACGGCAGCAGTATACACCCCT	....(((..((.......))..))).....	-1			Target_941_970	AGGGGTGTATACTGCTGCCGTGAACATGAG	((.(((....))).))..............	-2.7	ORF1ab
gRNA_942_971	GCTCATGTTCACGGCAGCAGTATACACCCC	(((..((((...))))..))).........	-1.9			Target_942_971	GGGGTGTATACTGCTGCCGTGAACATGAGC	...((((.(((.......))).))))....	-2.7	ORF1ab
gRNA_943_972	TGCTCATGTTCACGGCAGCAGTATACACCC	((((..((((...))))..)))).......	-2.8			Target_943_972	GGGTGTATACTGCTGCCGTGAACATGAGCA	..((((.(((.......))).)))).....	-2.7	ORF1ab
gRNA_944_973	ATGCTCATGTTCACGGCAGCAGTATACACC	(((((..((((...))))..))))).....	-4			Target_944_973	GGTGTATACTGCTGCCGTGAACATGAGCAT	............((((((....))).))).	-2.8	ORF1ab
gRNA_945_974	CATGCTCATGTTCACGGCAGCAGTATACAC	.(((((..((((...))))..)))))....	-4.1			Target_945_974	GTGTATACTGCTGCCGTGAACATGAGCATG	...........((((((....))).)))..	-2.8	ORF1ab
gRNA_946_975	TCATGCTCATGTTCACGGCAGCAGTATACA	..(((((..((((...))))..)))))...	-4.1			Target_946_975	TGTATACTGCTGCCGTGAACATGAGCATGA	..........((((((....))).)))...	-2.8	ORF1ab
gRNA_947_976	TTCATGCTCATGTTCACGGCAGCAGTATAC	...(((((..((((...))))..)))))..	-4.1			Target_947_976	GTATACTGCTGCCGTGAACATGAGCATGAA	.........((((((....))).)))....	-2.8	ORF1ab
gRNA_948_977	TTTCATGCTCATGTTCACGGCAGCAGTATA	....(((((..((((...))))..))))).	-4.1			Target_948_977	TATACTGCTGCCGTGAACATGAGCATGAAA	........((((((....))).))).....	-2.8	ORF1ab
gRNA_949_978	ATTTCATGCTCATGTTCACGGCAGCAGTAT	.....(((((..((((...))))..)))))	-3.6			Target_949_978	ATACTGCTGCCGTGAACATGAGCATGAAAT	.......((((((....))).)))......	-2.8	ORF1ab
gRNA_950_979	AATTTCATGCTCATGTTCACGGCAGCAGTA	.......((((..((((...))))..))))	-2.5			Target_950_979	TACTGCTGCCGTGAACATGAGCATGAAATT	......((((((....))).))).......	-2.8	ORF1ab
gRNA_951_980	CAATTTCATGCTCATGTTCACGGCAGCAGT	........((((..((....))..))))..	-1.9			Target_951_980	ACTGCTGCCGTGAACATGAGCATGAAATTG	.....((((((....))).)))........	-2.8	ORF1ab
gRNA_952_981	GCAATTTCATGCTCATGTTCACGGCAGCAG	.........((((..((....))..)))).	-1.9			Target_952_981	CTGCTGCCGTGAACATGAGCATGAAATTGC	....((((((....))).))).........	-2.8	ORF1ab
gRNA_953_982	AGCAATTTCATGCTCATGTTCACGGCAGCA	((((......))))................	-2.1			Target_953_982	TGCTGCCGTGAACATGAGCATGAAATTGCT	................((((......))))	-3.3	ORF1ab
gRNA_954_983	AAGCAATTTCATGCTCATGTTCACGGCAGC	.((((......))))...............	-2.7			Target_954_983	GCTGCCGTGAACATGAGCATGAAATTGCTT	..............(((((......)))))	-4.4	ORF1ab
gRNA_955_984	CAAGCAATTTCATGCTCATGTTCACGGCAG	..((((......))))..............	-2.7			Target_955_984	CTGCCGTGAACATGAGCATGAAATTGCTTG	.............(((((......))))).	-5	ORF1ab
gRNA_956_985	CCAAGCAATTTCATGCTCATGTTCACGGCA	...((((......)))).............	-2.7			Target_956_985	TGCCGTGAACATGAGCATGAAATTGCTTGG	............(((((......)))))..	-5	ORF1ab
gRNA_957_986	ACCAAGCAATTTCATGCTCATGTTCACGGC	....((((......))))............	-2.7			Target_957_986	GCCGTGAACATGAGCATGAAATTGCTTGGT	...........(((((......)))))...	-5	ORF1ab
gRNA_958_987	TACCAAGCAATTTCATGCTCATGTTCACGG	.....((((......))))...........	-2.7			Target_958_987	CCGTGAACATGAGCATGAAATTGCTTGGTA	......((..(((((......))))).)).	-5.5	ORF1ab
gRNA_959_988	GTACCAAGCAATTTCATGCTCATGTTCACG	......((((......))))..........	-2.7			Target_959_988	CGTGAACATGAGCATGAAATTGCTTGGTAC	.....((..(((((......))))).))..	-5.5	ORF1ab
gRNA_960_989	TGTACCAAGCAATTTCATGCTCATGTTCAC	.......((((......)))).........	-2.7			Target_960_989	GTGAACATGAGCATGAAATTGCTTGGTACA	.((.((..(((((......))))).)).))	-5.6	ORF1ab
gRNA_961_990	GTGTACCAAGCAATTTCATGCTCATGTTCA	........((((......))))........	-2.7			Target_961_990	TGAACATGAGCATGAAATTGCTTGGTACAC	((.((..(((((......))))).)).)).	-5.9	ORF1ab
gRNA_962_991	CGTGTACCAAGCAATTTCATGCTCATGTTC	((((.....((((......))))))))...	-3.5			Target_962_991	GAACATGAGCATGAAATTGCTTGGTACACG	..((..(((((......))))).)).....	-5.5	ORF1ab
gRNA_963_992	CCGTGTACCAAGCAATTTCATGCTCATGTT	.((((.....((((......))))))))..	-3.9			Target_963_992	AACATGAGCATGAAATTGCTTGGTACACGG	.((..(((((......))))).))......	-5.5	ORF1ab
gRNA_964_993	TCCGTGTACCAAGCAATTTCATGCTCATGT	..((((.....((((......)))))))).	-3.9			Target_964_993	ACATGAGCATGAAATTGCTTGGTACACGGA	((..(((((......))))).)).......	-5.2	ORF1ab
gRNA_965_994	TTCCGTGTACCAAGCAATTTCATGCTCATG	...((((.....((((......))))))))	-3.2			Target_965_994	CATGAGCATGAAATTGCTTGGTACACGGAA	...(((((......)))))...........	-5	ORF1ab
gRNA_966_995	GTTCCGTGTACCAAGCAATTTCATGCTCAT	.............((((......))))...	-2.7			Target_966_995	ATGAGCATGAAATTGCTTGGTACACGGAAC	..(((((......)))))............	-5	ORF1ab
gRNA_967_996	CGTTCCGTGTACCAAGCAATTTCATGCTCA	..............((((......))))..	-2.7			Target_967_996	TGAGCATGAAATTGCTTGGTACACGGAACG	.(((((......))))).............	-5	ORF1ab
gRNA_968_997	ACGTTCCGTGTACCAAGCAATTTCATGCTC	...............((((......)))).	-2.7			Target_968_997	GAGCATGAAATTGCTTGGTACACGGAACGT	(((((......)))))..............	-4.9	ORF1ab
gRNA_969_998	AACGTTCCGTGTACCAAGCAATTTCATGCT	................((((......))))	-2.3			Target_969_998	AGCATGAAATTGCTTGGTACACGGAACGTT	((((......))))................	-3	ORF1ab
gRNA_970_999	GAACGTTCCGTGTACCAAGCAATTTCATGC	..................(((......)))	-0.6			Target_970_999	GCATGAAATTGCTTGGTACACGGAACGTTC	(((......)))..................	-2.5	ORF1ab
gRNA_971_1000	AGAACGTTCCGTGTACCAAGCAATTTCATG	..............................	0			Target_971_1000	CATGAAATTGCTTGGTACACGGAACGTTCT	..............................	0	ORF1ab
gRNA_972_1001	CAGAACGTTCCGTGTACCAAGCAATTTCAT	..............................	0			Target_972_1001	ATGAAATTGCTTGGTACACGGAACGTTCTG	..................((((....))))	-1.3	ORF1ab
gRNA_973_1002	TCAGAACGTTCCGTGTACCAAGCAATTTCA	..............................	0			Target_973_1002	TGAAATTGCTTGGTACACGGAACGTTCTGA	.................((((....)))).	-1.9	ORF1ab
gRNA_974_1003	TTCAGAACGTTCCGTGTACCAAGCAATTTC	..............................	0			Target_974_1003	GAAATTGCTTGGTACACGGAACGTTCTGAA	................((((....))))..	-1.9	ORF1ab
gRNA_975_1004	TTTCAGAACGTTCCGTGTACCAAGCAATTT	..............................	0			Target_975_1004	AAATTGCTTGGTACACGGAACGTTCTGAAA	...............((((....))))...	-1.9	ORF1ab
gRNA_1003_1032	TCAAAAGGTGTCTGCAATTCATAGCTCTTT	.............((........)).....	-0.6			Target_1003_1032	AAAGAGCTATGAATTGCAGACACCTTTTGA	.....((........)).............	-1.5	ORF1ab
gRNA_1004_1033	TTCAAAAGGTGTCTGCAATTCATAGCTCTT	..............((........))....	-0.6			Target_1004_1033	AAGAGCTATGAATTGCAGACACCTTTTGAA	....((........))..............	-1.5	ORF1ab
gRNA_1005_1034	TTTCAAAAGGTGTCTGCAATTCATAGCTCT	...............((........))...	-0.6			Target_1005_1034	AGAGCTATGAATTGCAGACACCTTTTGAAA	...((........))...............	-1.5	ORF1ab
gRNA_1006_1035	ATTTCAAAAGGTGTCTGCAATTCATAGCTC	................((........))..	-0.6			Target_1006_1035	GAGCTATGAATTGCAGACACCTTTTGAAAT	..((........))................	-1.5	ORF1ab
gRNA_1007_1036	AATTTCAAAAGGTGTCTGCAATTCATAGCT	.................((........)).	-0.6			Target_1007_1036	AGCTATGAATTGCAGACACCTTTTGAAATT	.((........)).................	-1.5	ORF1ab
gRNA_1008_1037	TAATTTCAAAAGGTGTCTGCAATTCATAGC	..............................	0			Target_1008_1037	GCTATGAATTGCAGACACCTTTTGAAATTA	((........))..................	-1.7	ORF1ab
gRNA_1009_1038	TTAATTTCAAAAGGTGTCTGCAATTCATAG	..............................	0			Target_1009_1038	CTATGAATTGCAGACACCTTTTGAAATTAA	.....((((.((((.....)))).))))..	-0.8	ORF1ab
gRNA_1010_1039	TTTAATTTCAAAAGGTGTCTGCAATTCATA	..............................	0			Target_1010_1039	TATGAATTGCAGACACCTTTTGAAATTAAA	....((((.((((.....)))).))))...	-0.8	ORF1ab
gRNA_1011_1040	ATTTAATTTCAAAAGGTGTCTGCAATTCAT	..............................	0			Target_1011_1040	ATGAATTGCAGACACCTTTTGAAATTAAAT	...((((.((((.....)))).))))....	-0.8	ORF1ab
gRNA_1012_1041	AATTTAATTTCAAAAGGTGTCTGCAATTCA	..............................	0			Target_1012_1041	TGAATTGCAGACACCTTTTGAAATTAAATT	..((((.((((.....)))).)))).....	-0.8	ORF1ab
gRNA_1013_1042	CAATTTAATTTCAAAAGGTGTCTGCAATTC	..............................	0			Target_1013_1042	GAATTGCAGACACCTTTTGAAATTAAATTG	.((((.((((.....)))).))))......	-0.8	ORF1ab
gRNA_1014_1043	CCAATTTAATTTCAAAAGGTGTCTGCAATT	..............................	0			Target_1014_1043	AATTGCAGACACCTTTTGAAATTAAATTGG	((((.((((.....)))).)))).......	-0.4	ORF1ab
gRNA_1015_1044	GCCAATTTAATTTCAAAAGGTGTCTGCAAT	(((...............))).........	-0.6			Target_1015_1044	ATTGCAGACACCTTTTGAAATTAAATTGGC	..........((..((.......))..)).	-0.7	ORF1ab
gRNA_1016_1045	TGCCAATTTAATTTCAAAAGGTGTCTGCAA	.(((...............)))........	-0.7			Target_1016_1045	TTGCAGACACCTTTTGAAATTAAATTGGCA	.........((..((.......))..))..	-0.7	ORF1ab
gRNA_1017_1046	TTGCCAATTTAATTTCAAAAGGTGTCTGCA	..(((...............))).......	-0.7			Target_1017_1046	TGCAGACACCTTTTGAAATTAAATTGGCAA	........((..((.......))..))...	-0.7	ORF1ab
gRNA_1018_1047	TTTGCCAATTTAATTTCAAAAGGTGTCTGC	...(((...............)))......	-0.7			Target_1018_1047	GCAGACACCTTTTGAAATTAAATTGGCAAA	.......((..((.......))..))....	-0.7	ORF1ab
gRNA_1019_1048	CTTTGCCAATTTAATTTCAAAAGGTGTCTG	....(((...............))).....	-0.7			Target_1019_1048	CAGACACCTTTTGAAATTAAATTGGCAAAG	......((..((.......))..)).....	-0.7	ORF1ab
gRNA_1020_1049	TCTTTGCCAATTTAATTTCAAAAGGTGTCT	.....(((...............)))....	-0.7			Target_1020_1049	AGACACCTTTTGAAATTAAATTGGCAAAGA	.......(((((..(......)..))))).	-1.1	ORF1ab
gRNA_1021_1050	TTCTTTGCCAATTTAATTTCAAAAGGTGTC	......(((...............)))...	-0.7			Target_1021_1050	GACACCTTTTGAAATTAAATTGGCAAAGAA	......(((((..(......)..)))))..	-1.1	ORF1ab
gRNA_1022_1051	TTTCTTTGCCAATTTAATTTCAAAAGGTGT	.......(((...............)))..	-0.7			Target_1022_1051	ACACCTTTTGAAATTAAATTGGCAAAGAAA	.....(((((..(......)..)))))...	-1.1	ORF1ab
gRNA_1023_1052	ATTTCTTTGCCAATTTAATTTCAAAAGGTG	........(((...............))).	-0.7			Target_1023_1052	CACCTTTTGAAATTAAATTGGCAAAGAAAT	....(((((..(......)..)))))....	-1.1	ORF1ab
gRNA_1024_1053	AATTTCTTTGCCAATTTAATTTCAAAAGGT	....(((((...............))))).	-0.1			Target_1024_1053	ACCTTTTGAAATTAAATTGGCAAAGAAATT	...(((((..(......)..))))).....	-1.1	ORF1ab
gRNA_1025_1054	AAATTTCTTTGCCAATTTAATTTCAAAAGG	..............................	0			Target_1025_1054	CCTTTTGAAATTAAATTGGCAAAGAAATTT	..(((((..(......)..)))))......	-1.1	ORF1ab
gRNA_1026_1055	CAAATTTCTTTGCCAATTTAATTTCAAAAG	..............................	0			Target_1026_1055	CTTTTGAAATTAAATTGGCAAAGAAATTTG	.(((((..(......)..))))).......	-1.1	ORF1ab
gRNA_1027_1056	TCAAATTTCTTTGCCAATTTAATTTCAAAA	..............................	0			Target_1027_1056	TTTTGAAATTAAATTGGCAAAGAAATTTGA	........(((((((........)))))))	-1.9	ORF1ab
gRNA_1028_1057	GTCAAATTTCTTTGCCAATTTAATTTCAAA	..............................	0			Target_1028_1057	TTTGAAATTAAATTGGCAAAGAAATTTGAC	.......(((((((........))))))).	-2.2	ORF1ab
gRNA_1029_1058	TGTCAAATTTCTTTGCCAATTTAATTTCAA	((.((((....)))).))............	-0.5			Target_1029_1058	TTGAAATTAAATTGGCAAAGAAATTTGACA	......(((((((........)))))))..	-2.2	ORF1ab
gRNA_1030_1059	GTGTCAAATTTCTTTGCCAATTTAATTTCA	.((.((((....)))).))...........	-0.5			Target_1030_1059	TGAAATTAAATTGGCAAAGAAATTTGACAC	.....(((((((........)))))))...	-2.2	ORF1ab
gRNA_1031_1060	GGTGTCAAATTTCTTTGCCAATTTAATTTC	((((...........))))...........	-1.6			Target_1031_1060	GAAATTAAATTGGCAAAGAAATTTGACACC	....(((((((........)))))))....	-2.2	ORF1ab
gRNA_1032_1061	AGGTGTCAAATTTCTTTGCCAATTTAATTT	.((((...........))))..........	-1.4			Target_1032_1061	AAATTAAATTGGCAAAGAAATTTGACACCT	...(((((((........))))))).....	-2.2	ORF1ab
gRNA_1033_1062	AAGGTGTCAAATTTCTTTGCCAATTTAATT	..((((...........)))).........	-1.4			Target_1033_1062	AATTAAATTGGCAAAGAAATTTGACACCTT	..(((((((........)))))))......	-2.2	ORF1ab
gRNA_1034_1063	GAAGGTGTCAAATTTCTTTGCCAATTTAAT	...((((...........))))........	-1.4			Target_1034_1063	ATTAAATTGGCAAAGAAATTTGACACCTTC	.(((((((........))))))).......	-2.2	ORF1ab
gRNA_1035_1064	TGAAGGTGTCAAATTTCTTTGCCAATTTAA	....((((...........)))).......	-1.4			Target_1035_1064	TTAAATTGGCAAAGAAATTTGACACCTTCA	(((((((........)))))))........	-2.1	ORF1ab
gRNA_1036_1065	TTGAAGGTGTCAAATTTCTTTGCCAATTTA	.....((((...........))))......	-1.4			Target_1036_1065	TAAATTGGCAAAGAAATTTGACACCTTCAA	.....((.((((....)))).)).......	-1.3	ORF1ab
gRNA_1037_1066	ATTGAAGGTGTCAAATTTCTTTGCCAATTT	......((((...........)))).....	-1.4			Target_1037_1066	AAATTGGCAAAGAAATTTGACACCTTCAAT	....((.((((....)))).))........	-1.3	ORF1ab
gRNA_1038_1067	CATTGAAGGTGTCAAATTTCTTTGCCAATT	((..((((........))))..))......	-1.8			Target_1038_1067	AATTGGCAAAGAAATTTGACACCTTCAATG	...((.((((....)))).)).........	-1.3	ORF1ab
gRNA_1039_1068	CCATTGAAGGTGTCAAATTTCTTTGCCAAT	.((..((((........))))..)).....	-2.1			Target_1039_1068	ATTGGCAAAGAAATTTGACACCTTCAATGG	..((.((((....)))).))((......))	-1.8	ORF1ab
gRNA_1040_1069	CCCATTGAAGGTGTCAAATTTCTTTGCCAA	..((..((((........))))..))....	-2.1			Target_1040_1069	TTGGCAAAGAAATTTGACACCTTCAATGGG	.((.((((....)))).))((......)).	-2.9	ORF1ab
gRNA_1041_1070	CCCCATTGAAGGTGTCAAATTTCTTTGCCA	...((..((((........))))..))...	-2.1			Target_1041_1070	TGGCAAAGAAATTTGACACCTTCAATGGGG	((.((((....)))).))(((.....))).	-3.3	ORF1ab
gRNA_1042_1071	TCCCCATTGAAGGTGTCAAATTTCTTTGCC	....((..((((........))))..))..	-2.1			Target_1042_1071	GGCAAAGAAATTTGACACCTTCAATGGGGA	..((((....))))...(((.....)))..	-3	ORF1ab
gRNA_1043_1072	TTCCCCATTGAAGGTGTCAAATTTCTTTGC	.....((..((((........))))..)).	-2.1			Target_1043_1072	GCAAAGAAATTTGACACCTTCAATGGGGAA	.((((....))))...(((.....)))...	-3	ORF1ab
gRNA_1044_1073	ATTCCCCATTGAAGGTGTCAAATTTCTTTG	......((..((((........))))..))	-1.7			Target_1044_1073	CAAAGAAATTTGACACCTTCAATGGGGAAT	((((....))))...(((.....)))....	-2.8	ORF1ab
gRNA_1045_1074	CATTCCCCATTGAAGGTGTCAAATTTCTTT	...........((((........))))...	-0.6			Target_1045_1074	AAAGAAATTTGACACCTTCAATGGGGAATG	..............(((.....))).....	-2.2	ORF1ab
gRNA_1046_1075	ACATTCCCCATTGAAGGTGTCAAATTTCTT	............((((........))))..	-0.6			Target_1046_1075	AAGAAATTTGACACCTTCAATGGGGAATGT	.............(((.....)))......	-2.2	ORF1ab
gRNA_1047_1076	GACATTCCCCATTGAAGGTGTCAAATTTCT	((((((..........))))))........	-4			Target_1047_1076	AGAAATTTGACACCTTCAATGGGGAATGTC	........((((((((....))))..))))	-3.7	ORF1ab
gRNA_1048_1077	GGACATTCCCCATTGAAGGTGTCAAATTTC	.((((((..........)))))).......	-3.7			Target_1048_1077	GAAATTTGACACCTTCAATGGGGAATGTCC	.......((((((((....))))..)))).	-4.5	ORF1ab
gRNA_1049_1078	TGGACATTCCCCATTGAAGGTGTCAAATTT	..((((((..........))))))......	-3.7			Target_1049_1078	AAATTTGACACCTTCAATGGGGAATGTCCA	......((((((((....))))..))))..	-4.5	ORF1ab
gRNA_1050_1079	TTGGACATTCCCCATTGAAGGTGTCAAATT	...((((((..........)))))).....	-3.7			Target_1050_1079	AATTTGACACCTTCAATGGGGAATGTCCAA	.....((((((((....))))..))))...	-4.5	ORF1ab
gRNA_1051_1080	TTTGGACATTCCCCATTGAAGGTGTCAAAT	....((((((..........))))))....	-3.7			Target_1051_1080	ATTTGACACCTTCAATGGGGAATGTCCAAA	....((((((((....))))..))))....	-4.5	ORF1ab
gRNA_1052_1081	ATTTGGACATTCCCCATTGAAGGTGTCAAA	.....((((((..........))))))...	-3.7			Target_1052_1081	TTTGACACCTTCAATGGGGAATGTCCAAAT	...((((((((....))))..)))).....	-4.5	ORF1ab
gRNA_1053_1082	AATTTGGACATTCCCCATTGAAGGTGTCAA	......((((((..........))))))..	-3.7			Target_1053_1082	TTGACACCTTCAATGGGGAATGTCCAAATT	..((((((((....))))..))))......	-4.5	ORF1ab
gRNA_1054_1083	AAATTTGGACATTCCCCATTGAAGGTGTCA	.......((((((..........)))))).	-3.7			Target_1054_1083	TGACACCTTCAATGGGGAATGTCCAAATTT	.((((((((....))))..)))).......	-4.5	ORF1ab
gRNA_1055_1084	AAAATTTGGACATTCCCCATTGAAGGTGTC	........((((((..........))))))	-2.3			Target_1055_1084	GACACCTTCAATGGGGAATGTCCAAATTTT	((((((((....))))..))))........	-4.5	ORF1ab
gRNA_1056_1085	CAAAATTTGGACATTCCCCATTGAAGGTGT	.......(((.......)))..........	-1.2			Target_1056_1085	ACACCTTCAATGGGGAATGTCCAAATTTTG	...((......))(((...)))........	-2.8	ORF1ab
gRNA_1057_1086	ACAAAATTTGGACATTCCCCATTGAAGGTG	((......(((.......)))......)).	-1.3			Target_1057_1086	CACCTTCAATGGGGAATGTCCAAATTTTGT	..((......))(((...))).........	-2.8	ORF1ab
gRNA_1058_1087	TACAAAATTTGGACATTCCCCATTGAAGGT	.........(((.......)))........	-1.2			Target_1058_1087	ACCTTCAATGGGGAATGTCCAAATTTTGTA	.((......))(((...)))..........	-2.8	ORF1ab
gRNA_1059_1088	ATACAAAATTTGGACATTCCCCATTGAAGG	..........(((.......))).......	-1.2			Target_1059_1088	CCTTCAATGGGGAATGTCCAAATTTTGTAT	.......((((.....))))..........	-2.6	ORF1ab
gRNA_1060_1089	AATACAAAATTTGGACATTCCCCATTGAAG	...........(((.......)))......	-1.2			Target_1060_1089	CTTCAATGGGGAATGTCCAAATTTTGTATT	....((((.(((((......))))).))))	-3.4	ORF1ab
gRNA_1061_1090	AAATACAAAATTTGGACATTCCCCATTGAA	............(((.......))).....	-1.2			Target_1061_1090	TTCAATGGGGAATGTCCAAATTTTGTATTT	...((((.(((((......))))).)))).	-3.7	ORF1ab
gRNA_1062_1091	GAAATACAAAATTTGGACATTCCCCATTGA	.............(((.......)))....	-1.2			Target_1062_1091	TCAATGGGGAATGTCCAAATTTTGTATTTC	..((((.(((((......))))).))))..	-3.7	ORF1ab
gRNA_1063_1092	GGAAATACAAAATTTGGACATTCCCCATTG	((((...(((...)))....))))......	-2.1			Target_1063_1092	CAATGGGGAATGTCCAAATTTTGTATTTCC	.((((.(((((......))))).))))...	-3.7	ORF1ab
gRNA_1064_1093	GGGAAATACAAAATTTGGACATTCCCCATT	(((((...(((...)))....)))))....	-5.4			Target_1064_1093	AATGGGGAATGTCCAAATTTTGTATTTCCC	...((((((((.(........)))))))))	-6.4	ORF1ab
gRNA_1065_1094	AGGGAAATACAAAATTTGGACATTCCCCAT	.(((((...(((...)))....)))))...	-5.6			Target_1065_1094	ATGGGGAATGTCCAAATTTTGTATTTCCCT	..((((((((.(........))))))))).	-7.6	ORF1ab
gRNA_1066_1095	AAGGGAAATACAAAATTTGGACATTCCCCA	..(((((...(((...)))....)))))..	-5.6			Target_1066_1095	TGGGGAATGTCCAAATTTTGTATTTCCCTT	.((((((((.(........)))))))))..	-7.6	ORF1ab
gRNA_1067_1096	TAAGGGAAATACAAAATTTGGACATTCCCC	...(((((...(((...)))....))))).	-5.6			Target_1067_1096	GGGGAATGTCCAAATTTTGTATTTCCCTTA	((((((((.(........)))))))))...	-7.6	ORF1ab
gRNA_1068_1097	TTAAGGGAAATACAAAATTTGGACATTCCC	....(((((...(((...)))....)))))	-4.8			Target_1068_1097	GGGAATGTCCAAATTTTGTATTTCCCTTAA	(((((....(((...)))...)))))....	-5.4	ORF1ab
gRNA_1069_1098	TTTAAGGGAAATACAAAATTTGGACATTCC	.....((((....(((...)))....))))	-1.4			Target_1069_1098	GGAATGTCCAAATTTTGTATTTCCCTTAAA	((((....(((...)))...))))......	-1.7	ORF1ab
gRNA_1070_1099	ATTTAAGGGAAATACAAAATTTGGACATTC	..............................	0			Target_1070_1099	GAATGTCCAAATTTTGTATTTCCCTTAAAT	..............................	0	ORF1ab
gRNA_1071_1100	AATTTAAGGGAAATACAAAATTTGGACATT	..............................	0			Target_1071_1100	AATGTCCAAATTTTGTATTTCCCTTAAATT	..............................	0	ORF1ab
gRNA_1072_1101	GAATTTAAGGGAAATACAAAATTTGGACAT	..............................	0			Target_1072_1101	ATGTCCAAATTTTGTATTTCCCTTAAATTC	..............................	0	ORF1ab
gRNA_1073_1102	GGAATTTAAGGGAAATACAAAATTTGGACA	..............................	0			Target_1073_1102	TGTCCAAATTTTGTATTTCCCTTAAATTCC	..............................	0	ORF1ab
gRNA_1074_1103	TGGAATTTAAGGGAAATACAAAATTTGGAC	(.((((((...(......).)))))).)..	-0.2			Target_1074_1103	GTCCAAATTTTGTATTTCCCTTAAATTCCA	..............................	0	ORF1ab
gRNA_1075_1104	ATGGAATTTAAGGGAAATACAAAATTTGGA	..............................	0			Target_1075_1104	TCCAAATTTTGTATTTCCCTTAAATTCCAT	..............................	0	ORF1ab
gRNA_1076_1105	TATGGAATTTAAGGGAAATACAAAATTTGG	..............................	0			Target_1076_1105	CCAAATTTTGTATTTCCCTTAAATTCCATA	..............................	0	ORF1ab
gRNA_1077_1106	TTATGGAATTTAAGGGAAATACAAAATTTG	..............................	0			Target_1077_1106	CAAATTTTGTATTTCCCTTAAATTCCATAA	..............................	0	ORF1ab
gRNA_1078_1107	ATTATGGAATTTAAGGGAAATACAAAATTT	..............................	0			Target_1078_1107	AAATTTTGTATTTCCCTTAAATTCCATAAT	..............................	0	ORF1ab
gRNA_1079_1108	GATTATGGAATTTAAGGGAAATACAAAATT	..............................	0			Target_1079_1108	AATTTTGTATTTCCCTTAAATTCCATAATC	..............................	0	ORF1ab
gRNA_1080_1109	TGATTATGGAATTTAAGGGAAATACAAAAT	..............................	0			Target_1080_1109	ATTTTGTATTTCCCTTAAATTCCATAATCA	..............................	0	ORF1ab
gRNA_1081_1110	TTGATTATGGAATTTAAGGGAAATACAAAA	..............................	0			Target_1081_1110	TTTTGTATTTCCCTTAAATTCCATAATCAA	..............................	0	ORF1ab
gRNA_1082_1111	CTTGATTATGGAATTTAAGGGAAATACAAA	(((((.........)))))...........	-1.4			Target_1082_1111	TTTGTATTTCCCTTAAATTCCATAATCAAG	..............................	0	ORF1ab
gRNA_1083_1112	TCTTGATTATGGAATTTAAGGGAAATACAA	((((((.........)))))).........	-1.9			Target_1083_1112	TTGTATTTCCCTTAAATTCCATAATCAAGA	..............................	0	ORF1ab
gRNA_1084_1113	GTCTTGATTATGGAATTTAAGGGAAATACA	.((((((.........))))))........	-1.9			Target_1084_1113	TGTATTTCCCTTAAATTCCATAATCAAGAC	..............................	0	ORF1ab
gRNA_1085_1114	AGTCTTGATTATGGAATTTAAGGGAAATAC	..((((((.........)))))).......	-1.9			Target_1085_1114	GTATTTCCCTTAAATTCCATAATCAAGACT	..............................	0	ORF1ab
gRNA_1086_1115	TAGTCTTGATTATGGAATTTAAGGGAAATA	...((((((.........))))))......	-1.9			Target_1086_1115	TATTTCCCTTAAATTCCATAATCAAGACTA	..............................	0	ORF1ab
gRNA_1087_1116	ATAGTCTTGATTATGGAATTTAAGGGAAAT	....((((((.........)))))).....	-1.9			Target_1087_1116	ATTTCCCTTAAATTCCATAATCAAGACTAT	..............................	0	ORF1ab
gRNA_1088_1117	AATAGTCTTGATTATGGAATTTAAGGGAAA	.....((((((.........))))))....	-1.9			Target_1088_1117	TTTCCCTTAAATTCCATAATCAAGACTATT	..............................	0	ORF1ab
gRNA_1089_1118	GAATAGTCTTGATTATGGAATTTAAGGGAA	......((((((.........))))))...	-1.9			Target_1089_1118	TTCCCTTAAATTCCATAATCAAGACTATTC	..............................	0	ORF1ab
gRNA_1090_1119	TGAATAGTCTTGATTATGGAATTTAAGGGA	.......((((((.........))))))..	-1.9			Target_1090_1119	TCCCTTAAATTCCATAATCAAGACTATTCA	..............................	0	ORF1ab
gRNA_1091_1120	TTGAATAGTCTTGATTATGGAATTTAAGGG	........((((((.........)))))).	-1.9			Target_1091_1120	CCCTTAAATTCCATAATCAAGACTATTCAA	..............................	0	ORF1ab
gRNA_1092_1121	GTTGAATAGTCTTGATTATGGAATTTAAGG	..........(((((.........))))).	-1.6			Target_1092_1121	CCTTAAATTCCATAATCAAGACTATTCAAC	..............................	0	ORF1ab
gRNA_1093_1122	GGTTGAATAGTCTTGATTATGGAATTTAAG	..((((((..(((.......))))))))).	-1.1			Target_1093_1122	CTTAAATTCCATAATCAAGACTATTCAACC	..............................	0	ORF1ab
gRNA_1094_1123	TGGTTGAATAGTCTTGATTATGGAATTTAA	...((((((..(((.......)))))))))	-0.5			Target_1094_1123	TTAAATTCCATAATCAAGACTATTCAACCA	..............................	0	ORF1ab
gRNA_1095_1124	TTGGTTGAATAGTCTTGATTATGGAATTTA	.(((((((......))))))).........	-0.6			Target_1095_1124	TAAATTCCATAATCAAGACTATTCAACCAA	..............................	0	ORF1ab
gRNA_1096_1125	CTTGGTTGAATAGTCTTGATTATGGAATTT	(.(((((((......))))))).)......	-0.8			Target_1096_1125	AAATTCCATAATCAAGACTATTCAACCAAG	..............................	0	ORF1ab
gRNA_1097_1126	CCTTGGTTGAATAGTCTTGATTATGGAATT	((.(((((((......))))))).))....	-3.9			Target_1097_1126	AATTCCATAATCAAGACTATTCAACCAAGG	..............................	0	ORF1ab
gRNA_1098_1127	CCCTTGGTTGAATAGTCTTGATTATGGAAT	.((.(((((((......))))))).))...	-4.3			Target_1098_1127	ATTCCATAATCAAGACTATTCAACCAAGGG	..............................	0	ORF1ab
gRNA_1099_1128	ACCCTTGGTTGAATAGTCTTGATTATGGAA	..((.(((((((......))))))).))..	-4.3			Target_1099_1128	TTCCATAATCAAGACTATTCAACCAAGGGT	..............................	0	ORF1ab
gRNA_1100_1129	AACCCTTGGTTGAATAGTCTTGATTATGGA	...((.(((((((......))))))).)).	-4.3			Target_1100_1129	TCCATAATCAAGACTATTCAACCAAGGGTT	...................((((...))))	-0.8	ORF1ab
gRNA_1101_1130	CAACCCTTGGTTGAATAGTCTTGATTATGG	(((((...))))).................	-4.2			Target_1101_1130	CCATAATCAAGACTATTCAACCAAGGGTTG	.................(((((...)))))	-3.2	ORF1ab
gRNA_1102_1131	TCAACCCTTGGTTGAATAGTCTTGATTATG	((((((...))))))...............	-5.8			Target_1102_1131	CATAATCAAGACTATTCAACCAAGGGTTGA	...............((((((...))))))	-5.2	ORF1ab
gRNA_1103_1132	TTCAACCCTTGGTTGAATAGTCTTGATTAT	(((((((...))))))).............	-6.5			Target_1103_1132	ATAATCAAGACTATTCAACCAAGGGTTGAA	.............(((((((...)))))))	-6.2	ORF1ab
gRNA_1104_1133	TTTCAACCCTTGGTTGAATAGTCTTGATTA	.(((((((...)))))))............	-6.7			Target_1104_1133	TAATCAAGACTATTCAACCAAGGGTTGAAA	............(((((((...))))))).	-6.7	ORF1ab
gRNA_1138_1167	CGAATTCTACCCATAAAGCCATCAAGCTTT	..............(((((......)))))	-2.6			Target_1138_1167	AAAGCTTGATGGCTTTATGGGTAGAATTCG	((((((....))))))..............	-4.9	ORF1ab
gRNA_1139_1168	TCGAATTCTACCCATAAAGCCATCAAGCTT	................((((......))))	-1.8			Target_1139_1168	AAGCTTGATGGCTTTATGGGTAGAATTCGA	(((((....)))))................	-3.4	ORF1ab
gRNA_1140_1169	ATCGAATTCTACCCATAAAGCCATCAAGCT	..................(((......)))	-0.9			Target_1140_1169	AGCTTGATGGCTTTATGGGTAGAATTCGAT	((((....))))..................	-2.5	ORF1ab
gRNA_1141_1170	GATCGAATTCTACCCATAAAGCCATCAAGC	..............................	0			Target_1141_1170	GCTTGATGGCTTTATGGGTAGAATTCGATC	(((....)))....................	-2	ORF1ab
gRNA_1142_1171	AGATCGAATTCTACCCATAAAGCCATCAAG	(((......)))..................	-0.5			Target_1142_1171	CTTGATGGCTTTATGGGTAGAATTCGATCT	.((((...((........))...))))...	-1.6	ORF1ab
gRNA_1143_1172	CAGATCGAATTCTACCCATAAAGCCATCAA	.(((......))).................	-0.6			Target_1143_1172	TTGATGGCTTTATGGGTAGAATTCGATCTG	((((...((........))...))))....	-1.4	ORF1ab
gRNA_1144_1173	ACAGATCGAATTCTACCCATAAAGCCATCA	..(((......)))................	-0.6			Target_1144_1173	TGATGGCTTTATGGGTAGAATTCGATCTGT	.(((.(..((........))..).)))...	-1.2	ORF1ab
gRNA_1145_1174	GACAGATCGAATTCTACCCATAAAGCCATC	...(((......)))...............	-0.6			Target_1145_1174	GATGGCTTTATGGGTAGAATTCGATCTGTC	(((.(..((........))..).)))....	-1.2	ORF1ab
gRNA_1146_1175	AGACAGATCGAATTCTACCCATAAAGCCAT	....(((......)))..............	-0.6			Target_1146_1175	ATGGCTTTATGGGTAGAATTCGATCTGTCT	..........(((((((......)))))))	-2.4	ORF1ab
gRNA_1147_1176	TAGACAGATCGAATTCTACCCATAAAGCCA	.....(((......))).............	-0.6			Target_1147_1176	TGGCTTTATGGGTAGAATTCGATCTGTCTA	........((((((((......))))))))	-3.5	ORF1ab
gRNA_1148_1177	ATAGACAGATCGAATTCTACCCATAAAGCC	......(((......)))............	-0.6			Target_1148_1177	GGCTTTATGGGTAGAATTCGATCTGTCTAT	......(((((((((......)))))))))	-4.5	ORF1ab
gRNA_1149_1178	GATAGACAGATCGAATTCTACCCATAAAGC	.......(((......)))...........	-0.6			Target_1149_1178	GCTTTATGGGTAGAATTCGATCTGTCTATC	.....(((((((((......))))))))).	-4.8	ORF1ab
gRNA_1150_1179	GGATAGACAGATCGAATTCTACCCATAAAG	((.((((..........)))).))......	-3.3			Target_1150_1179	CTTTATGGGTAGAATTCGATCTGTCTATCC	......(((((((..........)))))))	-5.8	ORF1ab
gRNA_1151_1180	TGGATAGACAGATCGAATTCTACCCATAAA	(((.((((..........)))).)))....	-3.8			Target_1151_1180	TTTATGGGTAGAATTCGATCTGTCTATCCA	....((((((((..........))))))))	-7.7	ORF1ab
gRNA_1152_1181	CTGGATAGACAGATCGAATTCTACCCATAA	.(((.((((..........)))).)))...	-4			Target_1152_1181	TTATGGGTAGAATTCGATCTGTCTATCCAG	...((((((((..........)))))))).	-8.2	ORF1ab
gRNA_1153_1182	ACTGGATAGACAGATCGAATTCTACCCATA	..(((.((((..........)))).)))..	-4			Target_1153_1182	TATGGGTAGAATTCGATCTGTCTATCCAGT	..((((((((..........))))))))..	-8.2	ORF1ab
gRNA_1154_1183	AACTGGATAGACAGATCGAATTCTACCCAT	...(((.((((..........)))).))).	-4			Target_1154_1183	ATGGGTAGAATTCGATCTGTCTATCCAGTT	.((((((((..........))))))))...	-8.2	ORF1ab
gRNA_1155_1184	CAACTGGATAGACAGATCGAATTCTACCCA	....(((.((((..........)))).)))	-3.3			Target_1155_1184	TGGGTAGAATTCGATCTGTCTATCCAGTTG	((((((((..........))))))))....	-8.2	ORF1ab
gRNA_1156_1185	GCAACTGGATAGACAGATCGAATTCTACCC	....(((......)))..............	-2.4			Target_1156_1185	GGGTAGAATTCGATCTGTCTATCCAGTTGC	(((((((..........)))))))......	-7.5	ORF1ab
gRNA_1157_1186	CGCAACTGGATAGACAGATCGAATTCTACC	.....(((......))).............	-2.4			Target_1157_1186	GGTAGAATTCGATCTGTCTATCCAGTTGCG	((((((..........))))))........	-3.3	ORF1ab
gRNA_1158_1187	ACGCAACTGGATAGACAGATCGAATTCTAC	......(((......)))............	-2.4			Target_1158_1187	GTAGAATTCGATCTGTCTATCCAGTTGCGT	........(((.(((......))))))...	-1.4	ORF1ab
gRNA_1159_1188	GACGCAACTGGATAGACAGATCGAATTCTA	.......(((......)))...........	-2.4			Target_1159_1188	TAGAATTCGATCTGTCTATCCAGTTGCGTC	.......(((.(((......))))))....	-1.4	ORF1ab
gRNA_1160_1189	TGACGCAACTGGATAGACAGATCGAATTCT	........(((......)))..........	-2.4			Target_1160_1189	AGAATTCGATCTGTCTATCCAGTTGCGTCA	.((...(((.(((......))))))..)).	-1.5	ORF1ab
gRNA_1161_1190	GTGACGCAACTGGATAGACAGATCGAATTC	.........(((......))).........	-2.4			Target_1161_1190	GAATTCGATCTGTCTATCCAGTTGCGTCAC	((...(((.(((......))))))..))..	-1.7	ORF1ab
gRNA_1162_1191	GGTGACGCAACTGGATAGACAGATCGAATT	..........(((......)))........	-2.4			Target_1162_1191	AATTCGATCTGTCTATCCAGTTGCGTCACC	....(((.(((......)))))).......	-1.4	ORF1ab
gRNA_1163_1192	TGGTGACGCAACTGGATAGACAGATCGAAT	...........(((......))).......	-2.4			Target_1163_1192	ATTCGATCTGTCTATCCAGTTGCGTCACCA	...(((.(((......))))))........	-1.4	ORF1ab
gRNA_1164_1193	TTGGTGACGCAACTGGATAGACAGATCGAA	............(((......)))......	-2.4			Target_1164_1193	TTCGATCTGTCTATCCAGTTGCGTCACCAA	..(((.(((......)))))).........	-1.4	ORF1ab
gRNA_1165_1194	TTTGGTGACGCAACTGGATAGACAGATCGA	.............(((......))).....	-2.4			Target_1165_1194	TCGATCTGTCTATCCAGTTGCGTCACCAAA	.(((.(((......))))))..........	-1.4	ORF1ab
gRNA_1166_1195	ATTTGGTGACGCAACTGGATAGACAGATCG	(((((((......)))))))..........	-3.2			Target_1166_1195	CGATCTGTCTATCCAGTTGCGTCACCAAAT	(((.(((......))))))...........	-1.3	ORF1ab
gRNA_1167_1196	CATTTGGTGACGCAACTGGATAGACAGATC	.(((((((......))))))).........	-3.3			Target_1167_1196	GATCTGTCTATCCAGTTGCGTCACCAAATG	((((((......)))....)))........	-1.2	ORF1ab
gRNA_1168_1197	TCATTTGGTGACGCAACTGGATAGACAGAT	(((((((((......))))))).)).....	-3.7			Target_1168_1197	ATCTGTCTATCCAGTTGCGTCACCAAATGA	..(((......)))................	-0.5	ORF1ab
gRNA_1169_1198	TTCATTTGGTGACGCAACTGGATAGACAGA	.(((((((((......))))))).))....	-3.9			Target_1169_1198	TCTGTCTATCCAGTTGCGTCACCAAATGAA	.(((......))).................	-0.5	ORF1ab
gRNA_1170_1199	ATTCATTTGGTGACGCAACTGGATAGACAG	(((((.(((......))).)))))......	-4.1			Target_1170_1199	CTGTCTATCCAGTTGCGTCACCAAATGAAT	(((......)))..................	-0.4	ORF1ab
gRNA_1171_1200	CATTCATTTGGTGACGCAACTGGATAGACA	.(((((.(((......))).))))).....	-4.2			Target_1171_1200	TGTCTATCCAGTTGCGTCACCAAATGAATG	..............................	0	ORF1ab
gRNA_1172_1201	GCATTCATTTGGTGACGCAACTGGATAGAC	..(((((.(((......))).)))))....	-4.2			Target_1172_1201	GTCTATCCAGTTGCGTCACCAAATGAATGC	............((((((.....)).))))	-1.3	ORF1ab
gRNA_1173_1202	TGCATTCATTTGGTGACGCAACTGGATAGA	...(((((.(((......))).)))))...	-4.2			Target_1173_1202	TCTATCCAGTTGCGTCACCAAATGAATGCA	..........(((((((.....)).)))))	-3.1	ORF1ab
gRNA_1174_1203	TTGCATTCATTTGGTGACGCAACTGGATAG	....(((((.(((......))).)))))..	-4.2			Target_1174_1203	CTATCCAGTTGCGTCACCAAATGAATGCAA	........((((((((.....)).))))))	-4	ORF1ab
gRNA_1175_1204	GTTGCATTCATTTGGTGACGCAACTGGATA	(((((..((((...)))).)))))......	-6.8			Target_1175_1204	TATCCAGTTGCGTCACCAAATGAATGCAAC	......(((((((((.....)).)))))))	-6.7	ORF1ab
gRNA_1176_1205	GGTTGCATTCATTTGGTGACGCAACTGGAT	((((((..((((...)))).))))))....	-7.9			Target_1176_1205	ATCCAGTTGCGTCACCAAATGAATGCAACC	.....(((((((((.....)).))))))).	-7.5	ORF1ab
gRNA_1177_1206	TGGTTGCATTCATTTGGTGACGCAACTGGA	.((((((..((((...)))).))))))...	-8			Target_1177_1206	TCCAGTTGCGTCACCAAATGAATGCAACCA	....(((((((((.....)).)))))))..	-7.5	ORF1ab
gRNA_1178_1207	TTGGTTGCATTCATTTGGTGACGCAACTGG	..((((((..((((...)))).))))))..	-8			Target_1178_1207	CCAGTTGCGTCACCAAATGAATGCAACCAA	...(((((((((.....)).)))))))...	-7.5	ORF1ab
gRNA_1179_1208	TTTGGTTGCATTCATTTGGTGACGCAACTG	...((((((..((((...)))).)))))).	-8			Target_1179_1208	CAGTTGCGTCACCAAATGAATGCAACCAAA	..(((((((((.....)).)))))))....	-7.5	ORF1ab
gRNA_1180_1209	ATTTGGTTGCATTCATTTGGTGACGCAACT	....((((((..((((...)))).))))))	-7.4			Target_1180_1209	AGTTGCGTCACCAAATGAATGCAACCAAAT	.(((((((((.....)).))))))).....	-7.5	ORF1ab
gRNA_1181_1210	CATTTGGTTGCATTCATTTGGTGACGCAAC	......(((((..((((...)))).)))))	-5.6			Target_1181_1210	GTTGCGTCACCAAATGAATGCAACCAAATG	(((((((((.....)).)))))))......	-7.3	ORF1ab
gRNA_1182_1211	ACATTTGGTTGCATTCATTTGGTGACGCAA	........((((..((((...)))).))))	-3.1			Target_1182_1211	TTGCGTCACCAAATGAATGCAACCAAATGT	((((((((.....)).))))))........	-4.3	ORF1ab
gRNA_1183_1212	CACATTTGGTTGCATTCATTTGGTGACGCA	(((...(((......)))....))).....	-2.6			Target_1183_1212	TGCGTCACCAAATGAATGCAACCAAATGTG	(((((((.....)).)))))..........	-3.7	ORF1ab
gRNA_1184_1213	GCACATTTGGTTGCATTCATTTGGTGACGC	((.((..(((......)))..)))).....	-2.9			Target_1184_1213	GCGTCACCAAATGAATGCAACCAAATGTGC	((((((.....)).))))............	-3	ORF1ab
gRNA_1185_1214	GGCACATTTGGTTGCATTCATTTGGTGACG	.((.((..(((......)))..))))....	-3			Target_1185_1214	CGTCACCAAATGAATGCAACCAAATGTGCC	...............(((........))).	-1.1	ORF1ab
gRNA_1186_1215	AGGCACATTTGGTTGCATTCATTTGGTGAC	..((.((..(((......)))..))))...	-3			Target_1186_1215	GTCACCAAATGAATGCAACCAAATGTGCCT	..............(((........)))..	-1.1	ORF1ab
gRNA_1187_1216	AAGGCACATTTGGTTGCATTCATTTGGTGA	...((.((..(((......)))..))))..	-3			Target_1187_1216	TCACCAAATGAATGCAACCAAATGTGCCTT	.............(((........)))...	-1.1	ORF1ab
gRNA_1188_1217	AAAGGCACATTTGGTTGCATTCATTTGGTG	....((.((..(((......)))..)))).	-3			Target_1188_1217	CACCAAATGAATGCAACCAAATGTGCCTTT	............(((........)))....	-1.1	ORF1ab
gRNA_1189_1218	GAAAGGCACATTTGGTTGCATTCATTTGGT	(((..(((........))).))).......	-3.3			Target_1189_1218	ACCAAATGAATGCAACCAAATGTGCCTTTC	.......(((.(((........)))..)))	-1.4	ORF1ab
gRNA_1190_1219	TGAAAGGCACATTTGGTTGCATTCATTTGG	((((..(((........))).)))).....	-3.8			Target_1190_1219	CCAAATGAATGCAACCAAATGTGCCTTTCA	.....((((.(((........)))..))))	-3.3	ORF1ab
gRNA_1191_1220	TTGAAAGGCACATTTGGTTGCATTCATTTG	.((((..(((........))).))))....	-4			Target_1191_1220	CAAATGAATGCAACCAAATGTGCCTTTCAA	....((((.(((........)))..)))).	-3.8	ORF1ab
gRNA_1192_1221	GTTGAAAGGCACATTTGGTTGCATTCATTT	..((((..(((........))).))))...	-4			Target_1192_1221	AAATGAATGCAACCAAATGTGCCTTTCAAC	...((((.(((........)))..))))..	-3.8	ORF1ab
gRNA_1193_1222	AGTTGAAAGGCACATTTGGTTGCATTCATT	...((((..(((........))).))))..	-4			Target_1193_1222	AATGAATGCAACCAAATGTGCCTTTCAACT	..((((.(((........)))..))))...	-3.8	ORF1ab
gRNA_1194_1223	GAGTTGAAAGGCACATTTGGTTGCATTCAT	....((((..(((........))).)))).	-4			Target_1194_1223	ATGAATGCAACCAAATGTGCCTTTCAACTC	.((((.(((........)))..))))....	-3.8	ORF1ab
gRNA_1195_1224	AGAGTTGAAAGGCACATTTGGTTGCATTCA	.....((((..(((........))).))))	-3.4			Target_1195_1224	TGAATGCAACCAAATGTGCCTTTCAACTCT	((((.(((........)))..)))).....	-3.8	ORF1ab
gRNA_1196_1225	GAGAGTTGAAAGGCACATTTGGTTGCATTC	............(((........)))....	-1.6			Target_1196_1225	GAATGCAACCAAATGTGCCTTTCAACTCTC	(((.(((........)))..))).......	-3.1	ORF1ab
gRNA_1197_1226	TGAGAGTTGAAAGGCACATTTGGTTGCATT	.............(((........)))...	-1.6			Target_1197_1226	AATGCAACCAAATGTGCCTTTCAACTCTCA	...(((........))).............	-1.1	ORF1ab
gRNA_1198_1227	ATGAGAGTTGAAAGGCACATTTGGTTGCAT	..............(((........)))..	-1.6			Target_1198_1227	ATGCAACCAAATGTGCCTTTCAACTCTCAT	..(((........)))..............	-1.1	ORF1ab
gRNA_1199_1228	CATGAGAGTTGAAAGGCACATTTGGTTGCA	...............(((........))).	-1.6			Target_1199_1228	TGCAACCAAATGTGCCTTTCAACTCTCATG	.(((........)))...............	-1.1	ORF1ab
gRNA_1200_1229	TCATGAGAGTTGAAAGGCACATTTGGTTGC	................(((........)))	-0.2			Target_1200_1229	GCAACCAAATGTGCCTTTCAACTCTCATGA	(((........)))................	-1.1	ORF1ab
gRNA_1201_1230	TTCATGAGAGTTGAAAGGCACATTTGGTTG	((((.......))))...............	-0.9			Target_1201_1230	CAACCAAATGTGCCTTTCAACTCTCATGAA	..............................	0	ORF1ab
gRNA_1202_1231	CTTCATGAGAGTTGAAAGGCACATTTGGTT	.((((.......))))..............	-1.1			Target_1202_1231	AACCAAATGTGCCTTTCAACTCTCATGAAG	..............((((.......)))).	-0.2	ORF1ab
gRNA_1203_1232	ACTTCATGAGAGTTGAAAGGCACATTTGGT	..((((.......)))).............	-1.1			Target_1203_1232	ACCAAATGTGCCTTTCAACTCTCATGAAGT	............(((((.......))))).	-0.6	ORF1ab
gRNA_1204_1233	CACTTCATGAGAGTTGAAAGGCACATTTGG	...((((.......))))............	-1.1			Target_1204_1233	CCAAATGTGCCTTTCAACTCTCATGAAGTG	...........(((((.......)))))..	-0.6	ORF1ab
gRNA_1205_1234	ACACTTCATGAGAGTTGAAAGGCACATTTG	....((((.......))))...........	-1.1			Target_1205_1234	CAAATGTGCCTTTCAACTCTCATGAAGTGT	.......((.(((((.......))))).))	-1.3	ORF1ab
gRNA_1206_1235	CACACTTCATGAGAGTTGAAAGGCACATTT	.....((((.......))))..........	-1.1			Target_1206_1235	AAATGTGCCTTTCAACTCTCATGAAGTGTG	......((.(((((.......))))).)).	-1.9	ORF1ab
gRNA_1207_1236	TCACACTTCATGAGAGTTGAAAGGCACATT	(((.((((.....)))))))..........	-2			Target_1207_1236	AATGTGCCTTTCAACTCTCATGAAGTGTGA	.....((.(((((.......))))).))..	-1.9	ORF1ab
gRNA_1208_1237	ATCACACTTCATGAGAGTTGAAAGGCACAT	.(((.((((.....))))))).........	-2			Target_1208_1237	ATGTGCCTTTCAACTCTCATGAAGTGTGAT	....((.(((((.......))))).))...	-1.9	ORF1ab
gRNA_1209_1238	GATCACACTTCATGAGAGTTGAAAGGCACA	..(((.((((.....)))))))........	-2			Target_1209_1238	TGTGCCTTTCAACTCTCATGAAGTGTGATC	...((.(((((.......))))).))....	-1.9	ORF1ab
gRNA_1210_1239	TGATCACACTTCATGAGAGTTGAAAGGCAC	...(((.((((.....))))))).......	-2			Target_1210_1239	GTGCCTTTCAACTCTCATGAAGTGTGATCA	..((.(((((.......))))).)).....	-1.9	ORF1ab
gRNA_1211_1240	ATGATCACACTTCATGAGAGTTGAAAGGCA	....(((.((((.....)))))))......	-2			Target_1211_1240	TGCCTTTCAACTCTCATGAAGTGTGATCAT	.((.(((((.......))))).))......	-1.9	ORF1ab
gRNA_1212_1241	AATGATCACACTTCATGAGAGTTGAAAGGC	.....(((.((((.....))))))).....	-2			Target_1212_1241	GCCTTTCAACTCTCATGAAGTGTGATCATT	((.(((((.......))))).)).......	-1.8	ORF1ab
gRNA_1213_1242	CAATGATCACACTTCATGAGAGTTGAAAGG	((((..(((.......)))..)))).....	-3.9			Target_1213_1242	CCTTTCAACTCTCATGAAGTGTGATCATTG	....(((((((....).))).)))......	-1.3	ORF1ab
gRNA_1214_1243	ACAATGATCACACTTCATGAGAGTTGAAAG	.((((..(((.......)))..))))....	-3.9			Target_1214_1243	CTTTCAACTCTCATGAAGTGTGATCATTGT	...(((((((....).))).))).......	-1.3	ORF1ab
gRNA_1215_1244	CACAATGATCACACTTCATGAGAGTTGAAA	..((((..(((.......)))..))))...	-3.9			Target_1215_1244	TTTCAACTCTCATGAAGTGTGATCATTGTG	..(((((((....).))).)))........	-1.3	ORF1ab
gRNA_1216_1245	CCACAATGATCACACTTCATGAGAGTTGAA	...((((..(((.......)))..))))..	-3.9			Target_1216_1245	TTCAACTCTCATGAAGTGTGATCATTGTGG	.(((((((....).))).))).........	-1.3	ORF1ab
gRNA_1217_1246	ACCACAATGATCACACTTCATGAGAGTTGA	....((((..(((.......)))..)))).	-3.9			Target_1217_1246	TCAACTCTCATGAAGTGTGATCATTGTGGT	.......((((..((((....)))))))).	-1.6	ORF1ab
gRNA_1218_1247	CACCACAATGATCACACTTCATGAGAGTTG	.....((((..(((.......)))..))))	-3.3			Target_1218_1247	CAACTCTCATGAAGTGTGATCATTGTGGTG	......((((..((((....))))))))..	-1.6	ORF1ab
gRNA_1219_1248	TCACCACAATGATCACACTTCATGAGAGTT	........((((.......)))).......	-1.4			Target_1219_1248	AACTCTCATGAAGTGTGATCATTGTGGTGA	.....((((.(((((....)))).).))))	-3.4	ORF1ab
gRNA_1220_1249	TTCACCACAATGATCACACTTCATGAGAGT	.........((((.......))))......	-1.4			Target_1220_1249	ACTCTCATGAAGTGTGATCATTGTGGTGAA	....((((.(((((....)))).).)))).	-4.3	ORF1ab
gRNA_1221_1250	TTTCACCACAATGATCACACTTCATGAGAG	..........((((.......)))).....	-1.4			Target_1221_1250	CTCTCATGAAGTGTGATCATTGTGGTGAAA	...((((.(((((....)))).).))))..	-4.3	ORF1ab
gRNA_1222_1251	GTTTCACCACAATGATCACACTTCATGAGA	...........((((.......))))....	-1.4			Target_1222_1251	TCTCATGAAGTGTGATCATTGTGGTGAAAC	..((((.(((((....)))).).))))...	-4.3	ORF1ab
gRNA_1223_1252	AGTTTCACCACAATGATCACACTTCATGAG	............((((.......))))...	-1.4			Target_1223_1252	CTCATGAAGTGTGATCATTGTGGTGAAACT	.((((.(((((....)))).).))))....	-4.3	ORF1ab
gRNA_1224_1253	AAGTTTCACCACAATGATCACACTTCATGA	.............((((.......))))..	-1.4			Target_1224_1253	TCATGAAGTGTGATCATTGTGGTGAAACTT	((((.(((((....)))).).)))).....	-4.1	ORF1ab
gRNA_1225_1254	GAAGTTTCACCACAATGATCACACTTCATG	(((((.(((......)))....)))))...	-3.3			Target_1225_1254	CATGAAGTGTGATCATTGTGGTGAAACTTC	...(((((.(.((((...)))).).)))))	-5.5	ORF1ab
gRNA_1226_1255	TGAAGTTTCACCACAATGATCACACTTCAT	((((((.(((......)))....)))))).	-3.8			Target_1226_1255	ATGAAGTGTGATCATTGTGGTGAAACTTCA	.((((((.(.((((...)))).).))))))	-7.4	ORF1ab
gRNA_1227_1256	ATGAAGTTTCACCACAATGATCACACTTCA	.((((((.(((......)))....))))))	-3.5			Target_1227_1256	TGAAGTGTGATCATTGTGGTGAAACTTCAT	((((((.(.((((...)))).).)))))).	-7.7	ORF1ab
gRNA_1228_1257	CATGAAGTTTCACCACAATGATCACACTTC	...(((((.(((......)))....)))))	-1.6			Target_1228_1257	GAAGTGTGATCATTGTGGTGAAACTTCATG	(((((.(.((((...)))).).)))))...	-7.2	ORF1ab
gRNA_1229_1258	CCATGAAGTTTCACCACAATGATCACACTT	..............................	0			Target_1229_1258	AAGTGTGATCATTGTGGTGAAACTTCATGG	((((.(.((((...)))).).)))).....	-2.7	ORF1ab
gRNA_1230_1259	GCCATGAAGTTTCACCACAATGATCACACT	..............................	0			Target_1230_1259	AGTGTGATCATTGTGGTGAAACTTCATGGC	((((....))))((.((((....)))).))	-4.3	ORF1ab
gRNA_1231_1260	TGCCATGAAGTTTCACCACAATGATCACAC	..............................	0			Target_1231_1260	GTGTGATCATTGTGGTGAAACTTCATGGCA	..........(((.((((....)))).)))	-5.8	ORF1ab
gRNA_1232_1261	CTGCCATGAAGTTTCACCACAATGATCACA	..............................	0			Target_1232_1261	TGTGATCATTGTGGTGAAACTTCATGGCAG	.........(((.((((....)))).))).	-6.6	ORF1ab
gRNA_1233_1262	TCTGCCATGAAGTTTCACCACAATGATCAC	..............................	0			Target_1233_1262	GTGATCATTGTGGTGAAACTTCATGGCAGA	........(((.((((....)))).)))..	-6.6	ORF1ab
gRNA_1234_1263	GTCTGCCATGAAGTTTCACCACAATGATCA	..............................	0			Target_1234_1263	TGATCATTGTGGTGAAACTTCATGGCAGAC	.......(((.((((....)))).)))...	-6.6	ORF1ab
gRNA_1235_1264	CGTCTGCCATGAAGTTTCACCACAATGATC	..............................	0			Target_1235_1264	GATCATTGTGGTGAAACTTCATGGCAGACG	......(((.((((....)))).)))....	-6.6	ORF1ab
gRNA_1236_1265	CCGTCTGCCATGAAGTTTCACCACAATGAT	.(((.((...(((....)))...)))))..	-0.2			Target_1236_1265	ATCATTGTGGTGAAACTTCATGGCAGACGG	.....(((.((((....)))).))).....	-6.6	ORF1ab
gRNA_1237_1266	CCCGTCTGCCATGAAGTTTCACCACAATGA	..(((.((...(((....)))...))))).	-0.2			Target_1237_1266	TCATTGTGGTGAAACTTCATGGCAGACGGG	....(((.((((....)))).)))......	-6.6	ORF1ab
gRNA_1238_1267	GCCCGTCTGCCATGAAGTTTCACCACAATG	..............................	0			Target_1238_1267	CATTGTGGTGAAACTTCATGGCAGACGGGC	...(((.((((....)))).))).......	-6.6	ORF1ab
gRNA_1239_1268	CGCCCGTCTGCCATGAAGTTTCACCACAAT	..............................	0			Target_1239_1268	ATTGTGGTGAAACTTCATGGCAGACGGGCG	..(((.((((....)))).)))........	-6.6	ORF1ab
gRNA_1240_1269	TCGCCCGTCTGCCATGAAGTTTCACCACAA	..............................	0			Target_1240_1269	TTGTGGTGAAACTTCATGGCAGACGGGCGA	((((.((((....)))).))))........	-7	ORF1ab
gRNA_1241_1270	ATCGCCCGTCTGCCATGAAGTTTCACCACA	..............................	0			Target_1241_1270	TGTGGTGAAACTTCATGGCAGACGGGCGAT	(((.((((....)))).)))..........	-6.4	ORF1ab
gRNA_1242_1271	AATCGCCCGTCTGCCATGAAGTTTCACCAC	..............................	0			Target_1242_1271	GTGGTGAAACTTCATGGCAGACGGGCGATT	((.((((....)))).))............	-5.7	ORF1ab
gRNA_1243_1272	AAATCGCCCGTCTGCCATGAAGTTTCACCA	..............................	0			Target_1243_1272	TGGTGAAACTTCATGGCAGACGGGCGATTT	..((((....)))).((......)).....	-2.1	ORF1ab
gRNA_1244_1273	AAAATCGCCCGTCTGCCATGAAGTTTCACC	..............................	0			Target_1244_1273	GGTGAAACTTCATGGCAGACGGGCGATTTT	.((((....)))).((......))......	-2.1	ORF1ab
gRNA_1245_1274	CAAAATCGCCCGTCTGCCATGAAGTTTCAC	..............................	0			Target_1245_1274	GTGAAACTTCATGGCAGACGGGCGATTTTG	((((....)))).((......)).......	-2	ORF1ab
gRNA_1246_1275	ACAAAATCGCCCGTCTGCCATGAAGTTTCA	..............................	0			Target_1246_1275	TGAAACTTCATGGCAGACGGGCGATTTTGT	.........((.((......)).)).....	-2	ORF1ab
gRNA_1247_1276	AACAAAATCGCCCGTCTGCCATGAAGTTTC	..............................	0			Target_1247_1276	GAAACTTCATGGCAGACGGGCGATTTTGTT	..(((...((.((......)).))...)))	-2.7	ORF1ab
gRNA_1248_1277	TAACAAAATCGCCCGTCTGCCATGAAGTTT	.(((...((.((......)).))...))).	-0.1			Target_1248_1277	AAACTTCATGGCAGACGGGCGATTTTGTTA	.(((...((.((......)).))...))).	-3.4	ORF1ab
gRNA_1249_1278	TTAACAAAATCGCCCGTCTGCCATGAAGTT	..............................	0			Target_1249_1278	AACTTCATGGCAGACGGGCGATTTTGTTAA	(((...((.((......)).))...)))..	-3.1	ORF1ab
gRNA_1250_1279	TTTAACAAAATCGCCCGTCTGCCATGAAGT	..............................	0			Target_1250_1279	ACTTCATGGCAGACGGGCGATTTTGTTAAA	......(((((((........)))))))..	-3	ORF1ab
gRNA_1251_1280	CTTTAACAAAATCGCCCGTCTGCCATGAAG	..............................	0			Target_1251_1280	CTTCATGGCAGACGGGCGATTTTGTTAAAG	.....(((((((........)))))))...	-3	ORF1ab
gRNA_1252_1281	GCTTTAACAAAATCGCCCGTCTGCCATGAA	..............................	0			Target_1252_1281	TTCATGGCAGACGGGCGATTTTGTTAAAGC	....(((((((........)))))))....	-3	ORF1ab
gRNA_1253_1282	GGCTTTAACAAAATCGCCCGTCTGCCATGA	(((....................)))....	-3.3			Target_1253_1282	TCATGGCAGACGGGCGATTTTGTTAAAGCC	....(((.(((((......)))))...)))	-4.2	ORF1ab
gRNA_1254_1283	TGGCTTTAACAAAATCGCCCGTCTGCCATG	((((....................))))..	-3.8			Target_1254_1283	CATGGCAGACGGGCGATTTTGTTAAAGCCA	..((((.(((((......)))))...))))	-6.1	ORF1ab
gRNA_1255_1284	GTGGCTTTAACAAAATCGCCCGTCTGCCAT	(((((....................)))))	-4.6			Target_1255_1284	ATGGCAGACGGGCGATTTTGTTAAAGCCAC	.((((.(((((......)))))...)))).	-6.4	ORF1ab
gRNA_1256_1285	AGTGGCTTTAACAAAATCGCCCGTCTGCCA	..((((....................))))	-3.4			Target_1256_1285	TGGCAGACGGGCGATTTTGTTAAAGCCACT	((((.(((((......)))))...))))..	-6.3	ORF1ab
gRNA_1257_1286	AAGTGGCTTTAACAAAATCGCCCGTCTGCC	..(.(((............)))).......	-2.3			Target_1257_1286	GGCAGACGGGCGATTTTGTTAAAGCCACTT	(((.(((((......)))))...)))....	-5.9	ORF1ab
gRNA_1258_1287	CAAGTGGCTTTAACAAAATCGCCCGTCTGC	...(.(((............))))......	-2.3			Target_1258_1287	GCAGACGGGCGATTTTGTTAAAGCCACTTG	.......(((............))).....	-3.7	ORF1ab
gRNA_1259_1288	GCAAGTGGCTTTAACAAAATCGCCCGTCTG	....(.(((............)))).....	-2.3			Target_1259_1288	CAGACGGGCGATTTTGTTAAAGCCACTTGC	......(((............)))......	-3.7	ORF1ab
gRNA_1260_1289	CGCAAGTGGCTTTAACAAAATCGCCCGTCT	.....(.(((............))))....	-2.3			Target_1260_1289	AGACGGGCGATTTTGTTAAAGCCACTTGCG	.....(((............))).......	-3.7	ORF1ab
gRNA_1261_1290	TCGCAAGTGGCTTTAACAAAATCGCCCGTC	......(.(((............))))...	-2.3			Target_1261_1290	GACGGGCGATTTTGTTAAAGCCACTTGCGA	....(((............)))........	-3.7	ORF1ab
gRNA_1262_1291	TTCGCAAGTGGCTTTAACAAAATCGCCCGT	.......(.(((............))))..	-2.3			Target_1262_1291	ACGGGCGATTTTGTTAAAGCCACTTGCGAA	...(((............))).........	-3.7	ORF1ab
gRNA_1263_1292	ATTCGCAAGTGGCTTTAACAAAATCGCCCG	........(.(((............)))).	-2.3			Target_1263_1292	CGGGCGATTTTGTTAAAGCCACTTGCGAAT	..(((............)))..........	-3.7	ORF1ab
gRNA_1264_1293	AATTCGCAAGTGGCTTTAACAAAATCGCCC	...........(((............))).	-2.2			Target_1264_1293	GGGCGATTTTGTTAAAGCCACTTGCGAATT	.(((............)))...........	-3.7	ORF1ab
gRNA_1265_1294	AAATTCGCAAGTGGCTTTAACAAAATCGCC	............(((............)))	-1.4			Target_1265_1294	GGCGATTTTGTTAAAGCCACTTGCGAATTT	(((............)))............	-4	ORF1ab
gRNA_1266_1295	AAAATTCGCAAGTGGCTTTAACAAAATCGC	.......((.....))..............	-0.5			Target_1266_1295	GCGATTTTGTTAAAGCCACTTGCGAATTTT	((((....((....))...)))).......	-1.5	ORF1ab
gRNA_1267_1296	CAAAATTCGCAAGTGGCTTTAACAAAATCG	........((.....)).............	-0.5			Target_1267_1296	CGATTTTGTTAAAGCCACTTGCGAATTTTG	....(((((...........))))).....	-0.7	ORF1ab
gRNA_1268_1297	ACAAAATTCGCAAGTGGCTTTAACAAAATC	.........((.....))............	-0.5			Target_1268_1297	GATTTTGTTAAAGCCACTTGCGAATTTTGT	...(((((...........)))))......	-0.7	ORF1ab
gRNA_1269_1298	CACAAAATTCGCAAGTGGCTTTAACAAAAT	(((...........))).............	-0.5			Target_1269_1298	ATTTTGTTAAAGCCACTTGCGAATTTTGTG	..(((((...........))))).......	-0.7	ORF1ab
gRNA_1270_1299	CCACAAAATTCGCAAGTGGCTTTAACAAAA	((((...........))))...........	-2.9			Target_1270_1299	TTTTGTTAAAGCCACTTGCGAATTTTGTGG	...........((((...........))))	-3.3	ORF1ab
gRNA_1271_1300	GCCACAAAATTCGCAAGTGGCTTTAACAAA	(((((...........))))).........	-7.1			Target_1271_1300	TTTGTTAAAGCCACTTGCGAATTTTGTGGC	.........(((((...........)))))	-6.7	ORF1ab
gRNA_1272_1301	TGCCACAAAATTCGCAAGTGGCTTTAACAA	.(((((...........)))))........	-7.1			Target_1272_1301	TTGTTAAAGCCACTTGCGAATTTTGTGGCA	........(((((...........))))).	-8	ORF1ab
gRNA_1273_1302	GTGCCACAAAATTCGCAAGTGGCTTTAACA	..(((((...........))))).......	-7.1			Target_1273_1302	TGTTAAAGCCACTTGCGAATTTTGTGGCAC	.......(((((...........)))))..	-8	ORF1ab
gRNA_1274_1303	AGTGCCACAAAATTCGCAAGTGGCTTTAAC	...(((((...........)))))......	-7.1			Target_1274_1303	GTTAAAGCCACTTGCGAATTTTGTGGCACT	......(((((...........)))))...	-8	ORF1ab
gRNA_1275_1304	CAGTGCCACAAAATTCGCAAGTGGCTTTAA	....(((((...........))))).....	-7.1			Target_1275_1304	TTAAAGCCACTTGCGAATTTTGTGGCACTG	.....(((((...........)))))....	-8	ORF1ab
gRNA_1276_1305	TCAGTGCCACAAAATTCGCAAGTGGCTTTA	.....(((((...........)))))....	-7.1			Target_1276_1305	TAAAGCCACTTGCGAATTTTGTGGCACTGA	....(((((...........))))).....	-8	ORF1ab
gRNA_1277_1306	CTCAGTGCCACAAAATTCGCAAGTGGCTTT	......(((((...........)))))...	-7.1			Target_1277_1306	AAAGCCACTTGCGAATTTTGTGGCACTGAG	...(((((...........)))))......	-8	ORF1ab
gRNA_1278_1307	TCTCAGTGCCACAAAATTCGCAAGTGGCTT	.......(((((...........)))))..	-7.1			Target_1278_1307	AAGCCACTTGCGAATTTTGTGGCACTGAGA	..(((((...........))))).......	-8	ORF1ab
gRNA_1279_1308	TTCTCAGTGCCACAAAATTCGCAAGTGGCT	........(((((...........))))).	-7.1			Target_1279_1308	AGCCACTTGCGAATTTTGTGGCACTGAGAA	.(((((...........)))))........	-8	ORF1ab
gRNA_1280_1309	ATTCTCAGTGCCACAAAATTCGCAAGTGGC	.........(((((...........)))))	-5.9			Target_1280_1309	GCCACTTGCGAATTTTGTGGCACTGAGAAT	(((((...........))))).........	-8.2	ORF1ab
gRNA_1281_1310	AATTCTCAGTGCCACAAAATTCGCAAGTGG	...........((((...........))))	-2.7			Target_1281_1310	CCACTTGCGAATTTTGTGGCACTGAGAATT	((((...........))))...........	-3.5	ORF1ab
gRNA_1282_1311	AAATTCTCAGTGCCACAAAATTCGCAAGTG	..........(((..........)))....	-0.4			Target_1282_1311	CACTTGCGAATTTTGTGGCACTGAGAATTT	....(((.(......).)))..........	-2	ORF1ab
gRNA_1283_1312	CAAATTCTCAGTGCCACAAAATTCGCAAGT	...........(((..........)))...	-0.4			Target_1283_1312	ACTTGCGAATTTTGTGGCACTGAGAATTTG	.....((((((((.........))))))))	-2.8	ORF1ab
gRNA_1284_1313	TCAAATTCTCAGTGCCACAAAATTCGCAAG	............(((..........)))..	-0.4			Target_1284_1313	CTTGCGAATTTTGTGGCACTGAGAATTTGA	....((((((((.........)))))))).	-3.9	ORF1ab
gRNA_1285_1314	GTCAAATTCTCAGTGCCACAAAATTCGCAA	.............(((..........))).	-0.4			Target_1285_1314	TTGCGAATTTTGTGGCACTGAGAATTTGAC	...((((((((.........))))))))..	-3.9	ORF1ab
gRNA_1286_1315	AGTCAAATTCTCAGTGCCACAAAATTCGCA	..............................	0			Target_1286_1315	TGCGAATTTTGTGGCACTGAGAATTTGACT	..((((((((.........))))))))...	-3.9	ORF1ab
gRNA_1287_1316	TAGTCAAATTCTCAGTGCCACAAAATTCGC	..............................	0			Target_1287_1316	GCGAATTTTGTGGCACTGAGAATTTGACTA	.((((((((.........))))))))....	-3.9	ORF1ab
gRNA_1288_1317	TTAGTCAAATTCTCAGTGCCACAAAATTCG	..............................	0			Target_1288_1317	CGAATTTTGTGGCACTGAGAATTTGACTAA	((((((((.........)))))))).....	-3.7	ORF1ab
gRNA_1289_1318	TTTAGTCAAATTCTCAGTGCCACAAAATTC	..............................	0			Target_1289_1318	GAATTTTGTGGCACTGAGAATTTGACTAAA	(((((((.........))))))).......	-1.4	ORF1ab
gRNA_1290_1319	CTTTAGTCAAATTCTCAGTGCCACAAAATT	..............................	0			Target_1290_1319	AATTTTGTGGCACTGAGAATTTGACTAAAG	..............................	0	ORF1ab
gRNA_1291_1320	TCTTTAGTCAAATTCTCAGTGCCACAAAAT	..............................	0			Target_1291_1320	ATTTTGTGGCACTGAGAATTTGACTAAAGA	..............................	0	ORF1ab
gRNA_1292_1321	TTCTTTAGTCAAATTCTCAGTGCCACAAAA	..............................	0			Target_1292_1321	TTTTGTGGCACTGAGAATTTGACTAAAGAA	..............................	0	ORF1ab
gRNA_1293_1322	CTTCTTTAGTCAAATTCTCAGTGCCACAAA	..............................	0			Target_1293_1322	TTTGTGGCACTGAGAATTTGACTAAAGAAG	..............................	0	ORF1ab
gRNA_1294_1323	CCTTCTTTAGTCAAATTCTCAGTGCCACAA	..............................	0			Target_1294_1323	TTGTGGCACTGAGAATTTGACTAAAGAAGG	..............................	0	ORF1ab
gRNA_1295_1324	ACCTTCTTTAGTCAAATTCTCAGTGCCACA	..............................	0			Target_1295_1324	TGTGGCACTGAGAATTTGACTAAAGAAGGT	..............................	0	ORF1ab
gRNA_1296_1325	CACCTTCTTTAGTCAAATTCTCAGTGCCAC	..............................	0			Target_1296_1325	GTGGCACTGAGAATTTGACTAAAGAAGGTG	....((((..................))))	-0.4	ORF1ab
gRNA_1297_1326	GCACCTTCTTTAGTCAAATTCTCAGTGCCA	((((....................))))..	-2.3			Target_1297_1326	TGGCACTGAGAATTTGACTAAAGAAGGTGC	..(((((..................)))))	-3.6	ORF1ab
gRNA_1298_1327	GGCACCTTCTTTAGTCAAATTCTCAGTGCC	(((((....................)))))	-4.8			Target_1298_1327	GGCACTGAGAATTTGACTAAAGAAGGTGCC	((((((..................))))))	-6.9	ORF1ab
gRNA_1299_1328	TGGCACCTTCTTTAGTCAAATTCTCAGTGC	..((((....................))))	-1.5			Target_1299_1328	GCACTGAGAATTTGACTAAAGAAGGTGCCA	(((((..................)))))..	-4.4	ORF1ab
gRNA_1300_1329	GTGGCACCTTCTTTAGTCAAATTCTCAGTG	.((((..........))))...........	-1.4			Target_1300_1329	CACTGAGAATTTGACTAAAGAAGGTGCCAC	((((..................))))....	-0.6	ORF1ab
gRNA_1301_1330	AGTGGCACCTTCTTTAGTCAAATTCTCAGT	..((((..........))))..........	-1.4			Target_1301_1330	ACTGAGAATTTGACTAAAGAAGGTGCCACT	............(((......)))......	-0.1	ORF1ab
gRNA_1302_1331	TAGTGGCACCTTCTTTAGTCAAATTCTCAG	...((((..........)))).........	-1.4			Target_1302_1331	CTGAGAATTTGACTAAAGAAGGTGCCACTA	...........(((......))).......	-0.1	ORF1ab
gRNA_1303_1332	GTAGTGGCACCTTCTTTAGTCAAATTCTCA	....((((..........))))........	-1.4			Target_1303_1332	TGAGAATTTGACTAAAGAAGGTGCCACTAC	..........(((......)))........	-0.1	ORF1ab
gRNA_1304_1333	AGTAGTGGCACCTTCTTTAGTCAAATTCTC	.....((((..........)))).......	-1.4			Target_1304_1333	GAGAATTTGACTAAAGAAGGTGCCACTACT	.........(((......))).........	-0.1	ORF1ab
gRNA_1305_1334	AAGTAGTGGCACCTTCTTTAGTCAAATTCT	......((((..........))))......	-1.4			Target_1305_1334	AGAATTTGACTAAAGAAGGTGCCACTACTT	............(((.((......)).)))	-0.8	ORF1ab
gRNA_1306_1335	CAAGTAGTGGCACCTTCTTTAGTCAAATTC	.......((((..........)))).....	-1.4			Target_1306_1335	GAATTTGACTAAAGAAGGTGCCACTACTTG	...........(((.((......)).))).	-1.6	ORF1ab
gRNA_1307_1336	ACAAGTAGTGGCACCTTCTTTAGTCAAATT	........((((..........))))....	-1.4			Target_1307_1336	AATTTGACTAAAGAAGGTGCCACTACTTGT	..........(((.((......)).)))..	-1.6	ORF1ab
gRNA_1308_1337	CACAAGTAGTGGCACCTTCTTTAGTCAAAT	(((.....)))...................	-1.4			Target_1308_1337	ATTTGACTAAAGAAGGTGCCACTACTTGTG	.........(((.((......)).)))...	-1.6	ORF1ab
gRNA_1309_1338	CCACAAGTAGTGGCACCTTCTTTAGTCAAA	((((.....)))).................	-3.8			Target_1309_1338	TTTGACTAAAGAAGGTGCCACTACTTGTGG	....(((......))).((((.....))))	-4.3	ORF1ab
gRNA_1310_1339	ACCACAAGTAGTGGCACCTTCTTTAGTCAA	.((((.....))))................	-4.5			Target_1310_1339	TTGACTAAAGAAGGTGCCACTACTTGTGGT	...(((......)))(((((.....)))))	-6.3	ORF1ab
gRNA_1311_1340	AACCACAAGTAGTGGCACCTTCTTTAGTCA	..((((.....))))...............	-4.5			Target_1311_1340	TGACTAAAGAAGGTGCCACTACTTGTGGTT	..(((......)))(((((.....))))).	-6.6	ORF1ab
gRNA_1312_1341	TAACCACAAGTAGTGGCACCTTCTTTAGTC	...((((.....))))..............	-4.5			Target_1312_1341	GACTAAAGAAGGTGCCACTACTTGTGGTTA	.(((......)))(((((.....)))))..	-6.6	ORF1ab
gRNA_1313_1342	GTAACCACAAGTAGTGGCACCTTCTTTAGT	....((((.....)))).............	-4.5			Target_1313_1342	ACTAAAGAAGGTGCCACTACTTGTGGTTAC	.........(..(((((.....)))))..)	-6.6	ORF1ab
gRNA_1314_1343	AGTAACCACAAGTAGTGGCACCTTCTTTAG	.....((((.....))))............	-4.5			Target_1314_1343	CTAAAGAAGGTGCCACTACTTGTGGTTACT	.......((..(((((.....)))))..))	-8.3	ORF1ab
gRNA_1315_1344	AAGTAACCACAAGTAGTGGCACCTTCTTTA	......((((.....))))...........	-4.5			Target_1315_1344	TAAAGAAGGTGCCACTACTTGTGGTTACTT	.....(((..(((((.....)))))..)))	-9.3	ORF1ab
gRNA_1316_1345	TAAGTAACCACAAGTAGTGGCACCTTCTTT	.......((((.....))))..........	-4.5			Target_1316_1345	AAAGAAGGTGCCACTACTTGTGGTTACTTA	....(((..(((((.....)))))..))).	-10	ORF1ab
gRNA_1317_1346	GTAAGTAACCACAAGTAGTGGCACCTTCTT	........((((.....)))).........	-4.5			Target_1317_1346	AAGAAGGTGCCACTACTTGTGGTTACTTAC	...(((..(((((.....)))))..)))..	-10	ORF1ab
gRNA_1318_1347	GGTAAGTAACCACAAGTAGTGGCACCTTCT	((.(((...((((.....))))...)))))	-4.6			Target_1318_1347	AGAAGGTGCCACTACTTGTGGTTACTTACC	..(((..(((((.....)))))..)))...	-10	ORF1ab
gRNA_1319_1348	GGGTAAGTAACCACAAGTAGTGGCACCTTC	((((......((((.....)))).))))..	-4.8			Target_1319_1348	GAAGGTGCCACTACTTGTGGTTACTTACCC	.(((..(((((.....)))))..)))....	-10	ORF1ab
gRNA_1320_1349	GGGGTAAGTAACCACAAGTAGTGGCACCTT	.((((......((((.....)))).)))).	-5.4			Target_1320_1349	AAGGTGCCACTACTTGTGGTTACTTACCCC	(((..(((((.....)))))..))).....	-9.6	ORF1ab
gRNA_1321_1350	TGGGGTAAGTAACCACAAGTAGTGGCACCT	..((((......((((.....)))).))))	-5.1			Target_1321_1350	AGGTGCCACTACTTGTGGTTACTTACCCCA	(((((((((.....)))).)))))......	-8.8	ORF1ab
gRNA_1322_1351	TTGGGGTAAGTAACCACAAGTAGTGGCACC	.............((((.....))))....	-4.5			Target_1322_1351	GGTGCCACTACTTGTGGTTACTTACCCCAA	((((((((.....))))).....)))....	-7.8	ORF1ab
gRNA_1323_1352	TTTGGGGTAAGTAACCACAAGTAGTGGCAC	..............((((.....))))...	-4.5			Target_1323_1352	GTGCCACTACTTGTGGTTACTTACCCCAAA	(((((((.....)))).)))..........	-7.1	ORF1ab
gRNA_1365_1394	CTGAATTGTGACATGCTGGACAATAAATTT	....(((((..........)))))......	-1.8			Target_1365_1394	AAATTTATTGTCCAGCATGTCACAATTCAG	..............................	0	ORF1ab
gRNA_1366_1395	TCTGAATTGTGACATGCTGGACAATAAATT	.....(((((..........))))).....	-1.8			Target_1366_1395	AATTTATTGTCCAGCATGTCACAATTCAGA	..............................	0	ORF1ab
gRNA_1367_1396	TTCTGAATTGTGACATGCTGGACAATAAAT	......(((((..........)))))....	-1.8			Target_1367_1396	ATTTATTGTCCAGCATGTCACAATTCAGAA	..............................	0	ORF1ab
gRNA_1368_1397	CTTCTGAATTGTGACATGCTGGACAATAAA	.......(((((..........)))))...	-1.8			Target_1368_1397	TTTATTGTCCAGCATGTCACAATTCAGAAG	..............................	0	ORF1ab
gRNA_1369_1398	ACTTCTGAATTGTGACATGCTGGACAATAA	........(((((..........)))))..	-1.8			Target_1369_1398	TTATTGTCCAGCATGTCACAATTCAGAAGT	..............................	0	ORF1ab
gRNA_1370_1399	TACTTCTGAATTGTGACATGCTGGACAATA	.........(((((..........))))).	-1.8			Target_1370_1399	TATTGTCCAGCATGTCACAATTCAGAAGTA	..............................	0	ORF1ab
gRNA_1371_1400	CTACTTCTGAATTGTGACATGCTGGACAAT	..........(((((..........)))))	-1.1			Target_1371_1400	ATTGTCCAGCATGTCACAATTCAGAAGTAG	..............................	0	ORF1ab
gRNA_1372_1401	CCTACTTCTGAATTGTGACATGCTGGACAA	((..(.((........))...)..))....	-0.1			Target_1372_1401	TTGTCCAGCATGTCACAATTCAGAAGTAGG	..............................	0	ORF1ab
gRNA_1373_1402	TCCTACTTCTGAATTGTGACATGCTGGACA	(((..(.((........))...)..)))..	-1.4			Target_1373_1402	TGTCCAGCATGTCACAATTCAGAAGTAGGA	..(((.((...((........)).)).)))	-1.1	ORF1ab
gRNA_1374_1403	GTCCTACTTCTGAATTGTGACATGCTGGAC	((((..(.((........))...)..))))	-3.6			Target_1374_1403	GTCCAGCATGTCACAATTCAGAAGTAGGAC	((((.((...((........)).)).))))	-3.6	ORF1ab
gRNA_1375_1404	GGTCCTACTTCTGAATTGTGACATGCTGGA	..(((..(.((........))...)..)))	-1.1			Target_1375_1404	TCCAGCATGTCACAATTCAGAAGTAGGACC	(((.((...((........)).)).)))..	-1.4	ORF1ab
gRNA_1376_1405	AGGTCCTACTTCTGAATTGTGACATGCTGG	..((((............).))).......	-0.9			Target_1376_1405	CCAGCATGTCACAATTCAGAAGTAGGACCT	.......(((.(.(((....))).))))..	-0.3	ORF1ab
gRNA_1377_1406	CAGGTCCTACTTCTGAATTGTGACATGCTG	((((.......))))...............	-1.8			Target_1377_1406	CAGCATGTCACAATTCAGAAGTAGGACCTG	...((.(((.(.(((....))).)))).))	-0.6	ORF1ab
gRNA_1378_1407	TCAGGTCCTACTTCTGAATTGTGACATGCT	(((((.......))))).............	-3.4			Target_1378_1407	AGCATGTCACAATTCAGAAGTAGGACCTGA	..((.(((.(.(((....))).)))).)).	-1.7	ORF1ab
gRNA_1379_1408	CTCAGGTCCTACTTCTGAATTGTGACATGC	.(((((.......)))))............	-3.6			Target_1379_1408	GCATGTCACAATTCAGAAGTAGGACCTGAG	............((((.........)))).	-2.2	ORF1ab
gRNA_1380_1409	GCTCAGGTCCTACTTCTGAATTGTGACATG	..(((((.......)))))...........	-3.6			Target_1380_1409	CATGTCACAATTCAGAAGTAGGACCTGAGC	..........(((((.........))))).	-2.4	ORF1ab
gRNA_1381_1410	TGCTCAGGTCCTACTTCTGAATTGTGACAT	...(((((.......)))))..........	-3.6			Target_1381_1410	ATGTCACAATTCAGAAGTAGGACCTGAGCA	.........(((((.........)))))..	-2.4	ORF1ab
gRNA_1382_1411	ATGCTCAGGTCCTACTTCTGAATTGTGACA	....(((((.......))))).........	-3.6			Target_1382_1411	TGTCACAATTCAGAAGTAGGACCTGAGCAT	........(((((.........)))))...	-2.4	ORF1ab
gRNA_1383_1412	TATGCTCAGGTCCTACTTCTGAATTGTGAC	.....(((((.......)))))........	-3.6			Target_1383_1412	GTCACAATTCAGAAGTAGGACCTGAGCATA	.......(((((.........)))))....	-2.4	ORF1ab
gRNA_1384_1413	CTATGCTCAGGTCCTACTTCTGAATTGTGA	......(((((.......))))).......	-3.6			Target_1384_1413	TCACAATTCAGAAGTAGGACCTGAGCATAG	......(((((.........))))).....	-2.4	ORF1ab
gRNA_1385_1414	ACTATGCTCAGGTCCTACTTCTGAATTGTG	.......(((((.......)))))......	-3.6			Target_1385_1414	CACAATTCAGAAGTAGGACCTGAGCATAGT	.....(((((.........)))))......	-2.4	ORF1ab
gRNA_1386_1415	GACTATGCTCAGGTCCTACTTCTGAATTGT	........(((((.......))))).....	-3.6			Target_1386_1415	ACAATTCAGAAGTAGGACCTGAGCATAGTC	....(((((.........))))).......	-2.4	ORF1ab
gRNA_1387_1416	AGACTATGCTCAGGTCCTACTTCTGAATTG	.........(((((.......)))))....	-3.6			Target_1387_1416	CAATTCAGAAGTAGGACCTGAGCATAGTCT	...(((((.........)))))........	-2.4	ORF1ab
gRNA_1388_1417	AAGACTATGCTCAGGTCCTACTTCTGAATT	..........(((((.......)))))...	-3.6			Target_1388_1417	AATTCAGAAGTAGGACCTGAGCATAGTCTT	..(((((.........))))).........	-2.4	ORF1ab
gRNA_1389_1418	CAAGACTATGCTCAGGTCCTACTTCTGAAT	...........(((((.......)))))..	-3.6			Target_1389_1418	ATTCAGAAGTAGGACCTGAGCATAGTCTTG	.........((((((.........))))))	-2.6	ORF1ab
gRNA_1390_1419	GCAAGACTATGCTCAGGTCCTACTTCTGAA	(((......)))(((((.......))))).	-5.2			Target_1390_1419	TTCAGAAGTAGGACCTGAGCATAGTCTTGC	.......(((((((.........)))))))	-5.6	ORF1ab
gRNA_1391_1420	GGCAAGACTATGCTCAGGTCCTACTTCTGA	((((......))))((((.......)))).	-4.3			Target_1391_1420	TCAGAAGTAGGACCTGAGCATAGTCTTGCC	......(((((((.........))))))).	-6.4	ORF1ab
gRNA_1392_1421	CGGCAAGACTATGCTCAGGTCCTACTTCTG	.((((......))))((((.......))))	-3.4			Target_1392_1421	CAGAAGTAGGACCTGAGCATAGTCTTGCCG	.....(((((((.........)))))))..	-6.4	ORF1ab
gRNA_1393_1422	TCGGCAAGACTATGCTCAGGTCCTACTTCT	..((((......))))..............	-2.6			Target_1393_1422	AGAAGTAGGACCTGAGCATAGTCTTGCCGA	....(((((((.........)))))))...	-6.4	ORF1ab
gRNA_1394_1423	TTCGGCAAGACTATGCTCAGGTCCTACTTC	...((((......)))).............	-2.6			Target_1394_1423	GAAGTAGGACCTGAGCATAGTCTTGCCGAA	...(((((((.........)))))))....	-6.4	ORF1ab
gRNA_1395_1424	ATTCGGCAAGACTATGCTCAGGTCCTACTT	....((((......))))............	-2.6			Target_1395_1424	AAGTAGGACCTGAGCATAGTCTTGCCGAAT	..(((((((.........))))))).....	-6.4	ORF1ab
gRNA_1396_1425	TATTCGGCAAGACTATGCTCAGGTCCTACT	.....((((......))))...........	-2.6			Target_1396_1425	AGTAGGACCTGAGCATAGTCTTGCCGAATA	.(((((((.........)))))))......	-6.4	ORF1ab
gRNA_1397_1426	GTATTCGGCAAGACTATGCTCAGGTCCTAC	......((((......))))..........	-2.6			Target_1397_1426	GTAGGACCTGAGCATAGTCTTGCCGAATAC	(((((((.........))))))).......	-6.2	ORF1ab
gRNA_1398_1427	GGTATTCGGCAAGACTATGCTCAGGTCCTA	((..((.((((......)))).))..))..	-5.1			Target_1398_1427	TAGGACCTGAGCATAGTCTTGCCGAATACC	((((((.........)))))).........	-2.9	ORF1ab
gRNA_1399_1428	TGGTATTCGGCAAGACTATGCTCAGGTCCT	.((..((.((((......)))).))..)).	-5.1			Target_1399_1428	AGGACCTGAGCATAGTCTTGCCGAATACCA	.((...((.(((......)))))....)).	-3.6	ORF1ab
gRNA_1400_1429	ATGGTATTCGGCAAGACTATGCTCAGGTCC	..((..((.((((......)))).))..))	-3.9			Target_1400_1429	GGACCTGAGCATAGTCTTGCCGAATACCAT	((...((.(((......)))))....))..	-3.8	ORF1ab
gRNA_1401_1430	TATGGTATTCGGCAAGACTATGCTCAGGTC	..........((((......))))......	-2.6			Target_1401_1430	GACCTGAGCATAGTCTTGCCGAATACCATA	....((.(((......))))).........	-2.7	ORF1ab
gRNA_1402_1431	TTATGGTATTCGGCAAGACTATGCTCAGGT	...........((((......)))).....	-2.6			Target_1402_1431	ACCTGAGCATAGTCTTGCCGAATACCATAA	...((.(((......)))))..........	-2.7	ORF1ab
gRNA_1403_1432	ATTATGGTATTCGGCAAGACTATGCTCAGG	............((((......))))....	-2.6			Target_1403_1432	CCTGAGCATAGTCTTGCCGAATACCATAAT	..((.(((......)))))...........	-2.7	ORF1ab
gRNA_1404_1433	CATTATGGTATTCGGCAAGACTATGCTCAG	.............((((......))))...	-2.6			Target_1404_1433	CTGAGCATAGTCTTGCCGAATACCATAATG	.((.(((......)))))............	-2.7	ORF1ab
gRNA_1405_1434	TCATTATGGTATTCGGCAAGACTATGCTCA	..............((((......))))..	-2.6			Target_1405_1434	TGAGCATAGTCTTGCCGAATACCATAATGA	((.(((......))))).............	-2.5	ORF1ab
gRNA_1406_1435	TTCATTATGGTATTCGGCAAGACTATGCTC	...............((((......)))).	-2.6			Target_1406_1435	GAGCATAGTCTTGCCGAATACCATAATGAA	(.(((......))))...............	-2.5	ORF1ab
gRNA_1407_1436	ATTCATTATGGTATTCGGCAAGACTATGCT	................((((......))))	-2.3			Target_1407_1436	AGCATAGTCTTGCCGAATACCATAATGAAT	.(((......))).................	-2.3	ORF1ab
gRNA_1408_1437	GATTCATTATGGTATTCGGCAAGACTATGC	.......((((((..........)))))).	-1.6			Target_1408_1437	GCATAGTCTTGCCGAATACCATAATGAATC	(((......)))..................	-2.1	ORF1ab
gRNA_1409_1438	AGATTCATTATGGTATTCGGCAAGACTATG	........((((((..........))))))	-1.1			Target_1409_1438	CATAGTCTTGCCGAATACCATAATGAATCT	..............................	0	ORF1ab
gRNA_1410_1439	CAGATTCATTATGGTATTCGGCAAGACTAT	..........(((((..........)))))	-0.1			Target_1410_1439	ATAGTCTTGCCGAATACCATAATGAATCTG	..............................	0	ORF1ab
gRNA_1411_1440	CCAGATTCATTATGGTATTCGGCAAGACTA	(((.........)))...............	-0.8			Target_1411_1440	TAGTCTTGCCGAATACCATAATGAATCTGG	..............................	0	ORF1ab
gRNA_1412_1441	GCCAGATTCATTATGGTATTCGGCAAGACT	(((.((((((...))).))).)))......	-4.7			Target_1412_1441	AGTCTTGCCGAATACCATAATGAATCTGGC	......((((................))))	-1.6	ORF1ab
gRNA_1413_1442	AGCCAGATTCATTATGGTATTCGGCAAGAC	.(((.((((((...))).))).))).....	-4.5			Target_1413_1442	GTCTTGCCGAATACCATAATGAATCTGGCT	.....((((................)))).	-2.8	ORF1ab
gRNA_1414_1443	AAGCCAGATTCATTATGGTATTCGGCAAGA	..(((.((((((...))).))).)))....	-4.5			Target_1414_1443	TCTTGCCGAATACCATAATGAATCTGGCTT	....((((................))))..	-2.8	ORF1ab
gRNA_1415_1444	CAAGCCAGATTCATTATGGTATTCGGCAAG	...(((.((((((...))).))).)))...	-4.5			Target_1415_1444	CTTGCCGAATACCATAATGAATCTGGCTTG	...((((................))))...	-2.8	ORF1ab
gRNA_1416_1445	TCAAGCCAGATTCATTATGGTATTCGGCAA	....(((.((((((...))).))).)))..	-4.5			Target_1416_1445	TTGCCGAATACCATAATGAATCTGGCTTGA	..((((................))))....	-2.8	ORF1ab
gRNA_1417_1446	TTCAAGCCAGATTCATTATGGTATTCGGCA	.....(((.((((((...))).))).))).	-4.5			Target_1417_1446	TGCCGAATACCATAATGAATCTGGCTTGAA	.((((................)))).....	-2.8	ORF1ab
gRNA_1418_1447	TTTCAAGCCAGATTCATTATGGTATTCGGC	......((((.........)))).......	-3.2			Target_1418_1447	GCCGAATACCATAATGAATCTGGCTTGAAA	((((................))))......	-2.8	ORF1ab
gRNA_1446_1475	TAGTGCGACCACCCTTACGAAGAATGGTTT	......(((((..(((...)))..))))).	-4.5			Target_1446_1475	AAACCATTCTTCGTAAGGGTGGTCGCACTA	..(((((((((...))))))))).......	-8.3	ORF1ab
gRNA_1447_1476	ATAGTGCGACCACCCTTACGAAGAATGGTT	.......(((((..(((...)))..)))))	-4.2			Target_1447_1476	AACCATTCTTCGTAAGGGTGGTCGCACTAT	.(((((((((...)))))))))........	-8.3	ORF1ab
gRNA_1448_1477	AATAGTGCGACCACCCTTACGAAGAATGGT	.........((((..(((...)))..))))	-3			Target_1448_1477	ACCATTCTTCGTAAGGGTGGTCGCACTATT	(((((((((...))))))))).........	-7.7	ORF1ab
gRNA_1449_1478	CAATAGTGCGACCACCCTTACGAAGAATGG	...........(((..(((...)))..)))	-1.4			Target_1449_1478	CCATTCTTCGTAAGGGTGGTCGCACTATTG	((((((((...))))))))...........	-6.5	ORF1ab
gRNA_1450_1479	GCAATAGTGCGACCACCCTTACGAAGAATG	(((....)))....................	-1.9			Target_1450_1479	CATTCTTCGTAAGGGTGGTCGCACTATTGC	........((((.((((....)))).))))	-5.8	ORF1ab
gRNA_1451_1480	GGCAATAGTGCGACCACCCTTACGAAGAAT	.(((....)))...................	-1.8			Target_1451_1480	ATTCTTCGTAAGGGTGGTCGCACTATTGCC	.......((((.((((....)))).)))).	-6.6	ORF1ab
gRNA_1452_1481	AGGCAATAGTGCGACCACCCTTACGAAGAA	..(((....)))..................	-1.8			Target_1452_1481	TTCTTCGTAAGGGTGGTCGCACTATTGCCT	......((((.((((....)))).))))..	-6.6	ORF1ab
gRNA_1453_1482	AAGGCAATAGTGCGACCACCCTTACGAAGA	((((.....(((....))))))).......	-1.9			Target_1453_1482	TCTTCGTAAGGGTGGTCGCACTATTGCCTT	.....((((.((((....)))).))))...	-6.6	ORF1ab
gRNA_1454_1483	AAAGGCAATAGTGCGACCACCCTTACGAAG	.((((.....(((....)))))))......	-2.2			Target_1454_1483	CTTCGTAAGGGTGGTCGCACTATTGCCTTT	....((((.((((....)))).))))....	-6.6	ORF1ab
gRNA_1455_1484	CAAAGGCAATAGTGCGACCACCCTTACGAA	..((((.....(((....))))))).....	-2.2			Target_1455_1484	TTCGTAAGGGTGGTCGCACTATTGCCTTTG	...((((.((((....)))).)))).....	-6.6	ORF1ab
gRNA_1456_1485	CCAAAGGCAATAGTGCGACCACCCTTACGA	...((((.....(((....)))))))....	-2.2			Target_1456_1485	TCGTAAGGGTGGTCGCACTATTGCCTTTGG	...((((((((((......)))))))))).	-6.9	ORF1ab
gRNA_1457_1486	TCCAAAGGCAATAGTGCGACCACCCTTACG	....((((.....(((....)))))))...	-2.2			Target_1457_1486	CGTAAGGGTGGTCGCACTATTGCCTTTGGA	..((((((((((......))))))))))..	-6.9	ORF1ab
gRNA_1458_1487	CTCCAAAGGCAATAGTGCGACCACCCTTAC	.....((((.....(((....)))))))..	-2.2			Target_1458_1487	GTAAGGGTGGTCGCACTATTGCCTTTGGAG	.((((((((((......))))))))))...	-6.9	ORF1ab
gRNA_1459_1488	CCTCCAAAGGCAATAGTGCGACCACCCTTA	......((((.....(((....))))))).	-2.2			Target_1459_1488	TAAGGGTGGTCGCACTATTGCCTTTGGAGG	((((((((((......))))))))))....	-6.9	ORF1ab
gRNA_1460_1489	GCCTCCAAAGGCAATAGTGCGACCACCCTT	((((....))))....(((....)))....	-5.5			Target_1460_1489	AAGGGTGGTCGCACTATTGCCTTTGGAGGC	...((((....))))...((((....))))	-7	ORF1ab
gRNA_1461_1490	AGCCTCCAAAGGCAATAGTGCGACCACCCT	.((((....))))....(((....)))...	-5.3			Target_1461_1490	AGGGTGGTCGCACTATTGCCTTTGGAGGCT	..((((....))))...((((....)))).	-8.2	ORF1ab
gRNA_1462_1491	CAGCCTCCAAAGGCAATAGTGCGACCACCC	..((((....))))....(((....)))..	-5.3			Target_1462_1491	GGGTGGTCGCACTATTGCCTTTGGAGGCTG	.((((....))))...((((....))))..	-8.2	ORF1ab
gRNA_1463_1492	ACAGCCTCCAAAGGCAATAGTGCGACCACC	...((((....))))....(((....))).	-5.3			Target_1463_1492	GGTGGTCGCACTATTGCCTTTGGAGGCTGT	((((....))))...((((....))))...	-7.8	ORF1ab
gRNA_1464_1493	CACAGCCTCCAAAGGCAATAGTGCGACCAC	....((((....))))..............	-4.9			Target_1464_1493	GTGGTCGCACTATTGCCTTTGGAGGCTGTG	(((....)))....((((....))))....	-6.7	ORF1ab
gRNA_1465_1494	ACACAGCCTCCAAAGGCAATAGTGCGACCA	.(((.((((....))))....)))......	-5			Target_1465_1494	TGGTCGCACTATTGCCTTTGGAGGCTGTGT	.....((((....((((....)))).))))	-6.2	ORF1ab
gRNA_1466_1495	CACACAGCCTCCAAAGGCAATAGTGCGACC	(((...((((....))))....))).....	-5.4			Target_1466_1495	GGTCGCACTATTGCCTTTGGAGGCTGTGTG	...(((((....((((....)))).)))))	-7.9	ORF1ab
gRNA_1467_1496	ACACACAGCCTCCAAAGGCAATAGTGCGAC	.(((...((((....))))....)))....	-6.1			Target_1467_1496	GTCGCACTATTGCCTTTGGAGGCTGTGTGT	...((((.((.((((....)))).))))))	-8.6	ORF1ab
gRNA_1468_1497	AACACACAGCCTCCAAAGGCAATAGTGCGA	..(((...((((....))))....)))...	-6.1			Target_1468_1497	TCGCACTATTGCCTTTGGAGGCTGTGTGTT	..((((.((.((((....)))).)))))).	-8.9	ORF1ab
gRNA_1469_1498	GAACACACAGCCTCCAAAGGCAATAGTGCG	...(((...((((....))))....)))..	-6.1			Target_1469_1498	CGCACTATTGCCTTTGGAGGCTGTGTGTTC	.((((.((.((((....)))).))))))..	-8.9	ORF1ab
gRNA_1470_1499	AGAACACACAGCCTCCAAAGGCAATAGTGC	....(((...((((....))))....))).	-6.1			Target_1470_1499	GCACTATTGCCTTTGGAGGCTGTGTGTTCT	((((.((.((((....)))).))))))...	-8.4	ORF1ab
gRNA_1471_1500	GAGAACACACAGCCTCCAAAGGCAATAGTG	.....(((...((((....))))....)))	-5.5			Target_1471_1500	CACTATTGCCTTTGGAGGCTGTGTGTTCTC	(((.((.((((....)))).))))).....	-6.9	ORF1ab
gRNA_1472_1501	AGAGAACACACAGCCTCCAAAGGCAATAGT	............((((....))))......	-4.9			Target_1472_1501	ACTATTGCCTTTGGAGGCTGTGTGTTCTCT	..(((.((((....)))).)))........	-5	ORF1ab
gRNA_1473_1502	AAGAGAACACACAGCCTCCAAAGGCAATAG	.............((((....)))).....	-4.9			Target_1473_1502	CTATTGCCTTTGGAGGCTGTGTGTTCTCTT	.(((.((((....)))).))).........	-5	ORF1ab
gRNA_1474_1503	TAAGAGAACACACAGCCTCCAAAGGCAATA	..............((((....))))....	-4.9			Target_1474_1503	TATTGCCTTTGGAGGCTGTGTGTTCTCTTA	(((.((((....)))).)))..........	-4.8	ORF1ab
gRNA_1475_1504	ATAAGAGAACACACAGCCTCCAAAGGCAAT	...............((((....))))...	-4.9			Target_1475_1504	ATTGCCTTTGGAGGCTGTGTGTTCTCTTAT	...((((....))))...............	-4.6	ORF1ab
gRNA_1476_1505	CATAAGAGAACACACAGCCTCCAAAGGCAA	................((((....))))..	-4.9			Target_1476_1505	TTGCCTTTGGAGGCTGTGTGTTCTCTTATG	..((((....))))................	-4.6	ORF1ab
gRNA_1477_1506	ACATAAGAGAACACACAGCCTCCAAAGGCA	.................((((....)))).	-4.9			Target_1477_1506	TGCCTTTGGAGGCTGTGTGTTCTCTTATGT	.((((....)))).................	-4.6	ORF1ab
gRNA_1478_1507	AACATAAGAGAACACACAGCCTCCAAAGGC	..................((((....))))	-3.6			Target_1478_1507	GCCTTTGGAGGCTGTGTGTTCTCTTATGTT	((((....))))..................	-4.6	ORF1ab
gRNA_1479_1508	CAACATAAGAGAACACACAGCCTCCAAAGG	........(((..........)))......	-0.5			Target_1479_1508	CCTTTGGAGGCTGTGTGTTCTCTTATGTTG	.....((((((.....).))))).......	-3.2	ORF1ab
gRNA_1480_1509	CCAACATAAGAGAACACACAGCCTCCAAAG	.........(((..........))).....	-0.5			Target_1480_1509	CTTTGGAGGCTGTGTGTTCTCTTATGTTGG	....((((((.....).)))))........	-3.2	ORF1ab
gRNA_1481_1510	ACCAACATAAGAGAACACACAGCCTCCAAA	..........(((..........)))....	-0.5			Target_1481_1510	TTTGGAGGCTGTGTGTTCTCTTATGTTGGT	...((((((.....).))))).........	-3.2	ORF1ab
gRNA_1482_1511	AACCAACATAAGAGAACACACAGCCTCCAA	...........(((..........)))...	-0.5			Target_1482_1511	TTGGAGGCTGTGTGTTCTCTTATGTTGGTT	..((((((.....).)))))..........	-3.2	ORF1ab
gRNA_1483_1512	CAACCAACATAAGAGAACACACAGCCTCCA	............(((..........)))..	-0.5			Target_1483_1512	TGGAGGCTGTGTGTTCTCTTATGTTGGTTG	.((((((.....).)))))...........	-3.2	ORF1ab
gRNA_1484_1513	GCAACCAACATAAGAGAACACACAGCCTCC	.............(((..........))).	-0.5			Target_1484_1513	GGAGGCTGTGTGTTCTCTTATGTTGGTTGC	((((((.....).)))))............	-2.8	ORF1ab
gRNA_1485_1514	GGCAACCAACATAAGAGAACACACAGCCTC	(((......................)))..	-2.1			Target_1485_1514	GAGGCTGTGTGTTCTCTTATGTTGGTTGCC	(((((.....).))))..............	-2.3	ORF1ab
gRNA_1486_1515	TGGCAACCAACATAAGAGAACACACAGCCT	.(((......................))).	-2.1			Target_1486_1515	AGGCTGTGTGTTCTCTTATGTTGGTTGCCA	.(((......................))).	-3	ORF1ab
gRNA_1487_1516	ATGGCAACCAACATAAGAGAACACACAGCC	..(((......................)))	-0.9			Target_1487_1516	GGCTGTGTGTTCTCTTATGTTGGTTGCCAT	(((......................)))..	-3.2	ORF1ab
gRNA_1488_1517	TATGGCAACCAACATAAGAGAACACACAGC	((((........))))..............	-1.8			Target_1488_1517	GCTGTGTGTTCTCTTATGTTGGTTGCCATA	..((((.((...((......))..))))))	-1	ORF1ab
gRNA_1489_1518	TTATGGCAACCAACATAAGAGAACACACAG	(((((........)))))............	-2.7			Target_1489_1518	CTGTGTGTTCTCTTATGTTGGTTGCCATAA	.((((.((...((......))..)))))).	-1.9	ORF1ab
gRNA_1490_1519	GTTATGGCAACCAACATAAGAGAACACACA	.(((((........)))))...........	-2.7			Target_1490_1519	TGTGTGTTCTCTTATGTTGGTTGCCATAAC	((((.((...((......))..))))))..	-1.7	ORF1ab
gRNA_1491_1520	TGTTATGGCAACCAACATAAGAGAACACAC	(.(((((........))))).)........	-3.4			Target_1491_1520	GTGTGTTCTCTTATGTTGGTTGCCATAACA	..........(((((........)))))..	-1.1	ORF1ab
gRNA_1492_1521	TTGTTATGGCAACCAACATAAGAGAACACA	((.(((((........))))).))......	-4			Target_1492_1521	TGTGTTCTCTTATGTTGGTTGCCATAACAA	............(((((.......))))).	-1.5	ORF1ab
gRNA_1493_1522	CTTGTTATGGCAACCAACATAAGAGAACAC	.((.(((((........))))).)).....	-4.2			Target_1493_1522	GTGTTCTCTTATGTTGGTTGCCATAACAAG	...........(((((.......)))))..	-1.5	ORF1ab
gRNA_1494_1523	ACTTGTTATGGCAACCAACATAAGAGAACA	..((.(((((........))))).))....	-4.2			Target_1494_1523	TGTTCTCTTATGTTGGTTGCCATAACAAGT	..........(((((.......)))))...	-1.5	ORF1ab
gRNA_1495_1524	CACTTGTTATGGCAACCAACATAAGAGAAC	...((.(((((........))))).))...	-4.2			Target_1495_1524	GTTCTCTTATGTTGGTTGCCATAACAAGTG	.........(((((.......)))))....	-1.5	ORF1ab
gRNA_1496_1525	ACACTTGTTATGGCAACCAACATAAGAGAA	....((.(((((........))))).))..	-4.2			Target_1496_1525	TTCTCTTATGTTGGTTGCCATAACAAGTGT	........(((((.......))))).....	-1.5	ORF1ab
gRNA_1497_1526	CACACTTGTTATGGCAACCAACATAAGAGA	.....((.(((((........))))).)).	-4.2			Target_1497_1526	TCTCTTATGTTGGTTGCCATAACAAGTGTG	.......(((((.......)))))......	-1.5	ORF1ab
gRNA_1498_1527	GCACACTTGTTATGGCAACCAACATAAGAG	.....(((((..(((...)))..)))))..	-3.7			Target_1498_1527	CTCTTATGTTGGTTGCCATAACAAGTGTGC	......(((((.......))))).......	-1.5	ORF1ab
gRNA_1499_1528	GGCACACTTGTTATGGCAACCAACATAAGA	......(((((..(((...)))..))))).	-3.7			Target_1499_1528	TCTTATGTTGGTTGCCATAACAAGTGTGCC	.............(((((.....))).)).	-2	ORF1ab
gRNA_1500_1529	AGGCACACTTGTTATGGCAACCAACATAAG	.......(((((..(((...)))..)))))	-3.1			Target_1500_1529	CTTATGTTGGTTGCCATAACAAGTGTGCCT	........(((...(((.....))).))).	-2.3	ORF1ab
gRNA_1501_1530	TAGGCACACTTGTTATGGCAACCAACATAA	............(((((........)))))	-2.1			Target_1501_1530	TTATGTTGGTTGCCATAACAAGTGTGCCTA	.......(((...(((.....))).)))..	-2.3	ORF1ab
gRNA_1502_1531	ATAGGCACACTTGTTATGGCAACCAACATA	(((((....)))))((((........))))	-1.4			Target_1502_1531	TATGTTGGTTGCCATAACAAGTGTGCCTAT	......(((...(((.....))).)))...	-2.3	ORF1ab
gRNA_1503_1532	AATAGGCACACTTGTTATGGCAACCAACAT	((((((....)))))).(((...)))....	-2			Target_1503_1532	ATGTTGGTTGCCATAACAAGTGTGCCTATT	.....(((...(((.....))).)))....	-2.3	ORF1ab
gRNA_1504_1533	CAATAGGCACACTTGTTATGGCAACCAACA	.((((((....)))))).(((...)))...	-2.1			Target_1504_1533	TGTTGGTTGCCATAACAAGTGTGCCTATTG	....(((...(((.....))).))).....	-2.3	ORF1ab
gRNA_1505_1534	CCAATAGGCACACTTGTTATGGCAACCAAC	((((((((....)))))..)))........	-2.6			Target_1505_1534	GTTGGTTGCCATAACAAGTGTGCCTATTGG	...(((...(((.....))).)))......	-2.3	ORF1ab
gRNA_1506_1535	CCCAATAGGCACACTTGTTATGGCAACCAA	.((((((((....)))))..))).......	-2.9			Target_1506_1535	TTGGTTGCCATAACAAGTGTGCCTATTGGG	..(((...(((.....))).))).......	-2.3	ORF1ab
gRNA_1507_1536	ACCCAATAGGCACACTTGTTATGGCAACCA	..((((((((....)))))..)))......	-2.9			Target_1507_1536	TGGTTGCCATAACAAGTGTGCCTATTGGGT	.(((...(((.....))).)))........	-2.3	ORF1ab
gRNA_1508_1537	AACCCAATAGGCACACTTGTTATGGCAACC	...((((((((....)))))..))).....	-2.9			Target_1508_1537	GGTTGCCATAACAAGTGTGCCTATTGGGTT	(((...(((.....))).))).........	-2.3	ORF1ab
gRNA_1509_1538	GAACCCAATAGGCACACTTGTTATGGCAAC	....((((((((....)))))..)))....	-2.9			Target_1509_1538	GTTGCCATAACAAGTGTGCCTATTGGGTTC	...(((((.....))).))...........	-2	ORF1ab
gRNA_1510_1539	GGAACCCAATAGGCACACTTGTTATGGCAA	.....((((((((....)))))..)))...	-2.9			Target_1510_1539	TTGCCATAACAAGTGTGCCTATTGGGTTCC	..............(.((((...)))).).	-2.1	ORF1ab
gRNA_1511_1540	TGGAACCCAATAGGCACACTTGTTATGGCA	......((((((((....)))))..)))..	-2.9			Target_1511_1540	TGCCATAACAAGTGTGCCTATTGGGTTCCA	...........(.(.((((...)))).)).	-2.3	ORF1ab
gRNA_1512_1541	GTGGAACCCAATAGGCACACTTGTTATGGC	.......((((((((....)))))..))).	-2.9			Target_1512_1541	GCCATAACAAGTGTGCCTATTGGGTTCCAC	..........(((.((((...))))..)))	-4.3	ORF1ab
gRNA_1513_1542	CGTGGAACCCAATAGGCACACTTGTTATGG	.(((...((.....))..))).........	-2.9			Target_1513_1542	CCATAACAAGTGTGCCTATTGGGTTCCACG	.........(((.((((...))))..))).	-5.5	ORF1ab
gRNA_1514_1543	ACGTGGAACCCAATAGGCACACTTGTTATG	..(((...((.....))..)))........	-2.9			Target_1514_1543	CATAACAAGTGTGCCTATTGGGTTCCACGT	........(((.((((...))))..)))..	-5.5	ORF1ab
gRNA_1515_1544	CACGTGGAACCCAATAGGCACACTTGTTAT	((.(((...((.....))..))).))....	-3			Target_1515_1544	ATAACAAGTGTGCCTATTGGGTTCCACGTG	.......(((.((((...))))..)))...	-5.5	ORF1ab
gRNA_1516_1545	GCACGTGGAACCCAATAGGCACACTTGTTA	(((.(((...((.....))..))).)))..	-4.5			Target_1516_1545	TAACAAGTGTGCCTATTGGGTTCCACGTGC	...((.(((.((((...))))..))).)).	-6.1	ORF1ab
gRNA_1517_1546	AGCACGTGGAACCCAATAGGCACACTTGTT	.(((.(((...((.....))..))).))).	-5.1			Target_1517_1546	AACAAGTGTGCCTATTGGGTTCCACGTGCT	..((.(((.((((...))))..))).))..	-6.1	ORF1ab
gRNA_1518_1547	TAGCACGTGGAACCCAATAGGCACACTTGT	..(((.(((...((.....))..))).)))	-4.7			Target_1518_1547	ACAAGTGTGCCTATTGGGTTCCACGTGCTA	.((.(((.((((...))))..))).))...	-6.1	ORF1ab
gRNA_1519_1548	CTAGCACGTGGAACCCAATAGGCACACTTG	...((...(((...)))....)).......	-3.1			Target_1519_1548	CAAGTGTGCCTATTGGGTTCCACGTGCTAG	...(((.((((...))))..))).......	-5.5	ORF1ab
gRNA_1520_1549	GCTAGCACGTGGAACCCAATAGGCACACTT	....((...(((...)))....))......	-3.1			Target_1520_1549	AAGTGTGCCTATTGGGTTCCACGTGCTAGC	..(((.((((...))))..)))........	-5.5	ORF1ab
gRNA_1521_1550	CGCTAGCACGTGGAACCCAATAGGCACACT	.....((...(((...)))....)).....	-3.1			Target_1521_1550	AGTGTGCCTATTGGGTTCCACGTGCTAGCG	.(((.((((...))))..))).........	-5.5	ORF1ab
gRNA_1522_1551	GCGCTAGCACGTGGAACCCAATAGGCACAC	((....))..(((...((.....))..)))	-3.6			Target_1522_1551	GTGTGCCTATTGGGTTCCACGTGCTAGCGC	(((.((((...))))..)))..........	-5.8	ORF1ab
gRNA_1523_1552	AGCGCTAGCACGTGGAACCCAATAGGCACA	.......((...(((...)))....))...	-3.1			Target_1523_1552	TGTGCCTATTGGGTTCCACGTGCTAGCGCT	.((((.((((((...))).)))...)))).	-4.7	ORF1ab
gRNA_1524_1553	TAGCGCTAGCACGTGGAACCCAATAGGCAC	........((...(((...)))....))..	-3.1			Target_1524_1553	GTGCCTATTGGGTTCCACGTGCTAGCGCTA	((((.((((((...))).)))...))))..	-4.7	ORF1ab
gRNA_1525_1554	TTAGCGCTAGCACGTGGAACCCAATAGGCA	.........((...(((...)))....)).	-3.1			Target_1525_1554	TGCCTATTGGGTTCCACGTGCTAGCGCTAA	.((((...))))....(((....)))....	-3.3	ORF1ab
gRNA_1526_1555	GTTAGCGCTAGCACGTGGAACCCAATAGGC	(((.(((......)))..))).........	-1.9			Target_1526_1555	GCCTATTGGGTTCCACGTGCTAGCGCTAAC	(((((.((.((...)).)).))).))....	-3	ORF1ab
gRNA_1527_1556	TGTTAGCGCTAGCACGTGGAACCCAATAGG	.(((.(((......)))..)))........	-1.9			Target_1527_1556	CCTATTGGGTTCCACGTGCTAGCGCTAACA	((....))(((...(((....)))..))).	-2.5	ORF1ab
gRNA_1528_1557	ATGTTAGCGCTAGCACGTGGAACCCAATAG	((((..((....))))))............	-2			Target_1528_1557	CTATTGGGTTCCACGTGCTAGCGCTAACAT	....(((...)))(((....))).......	-1.5	ORF1ab
gRNA_1529_1558	TATGTTAGCGCTAGCACGTGGAACCCAATA	(((((..((....)))))))..........	-3.1			Target_1529_1558	TATTGGGTTCCACGTGCTAGCGCTAACATA	...(((...)))(((....)))........	-1.5	ORF1ab
gRNA_1530_1559	CTATGTTAGCGCTAGCACGTGGAACCCAAT	((((((..((....))))))))........	-6			Target_1530_1559	ATTGGGTTCCACGTGCTAGCGCTAACATAG	..(((...)))(((....))).........	-1.5	ORF1ab
gRNA_1531_1560	CCTATGTTAGCGCTAGCACGTGGAACCCAA	.((((((..((....)))))))).......	-6.4			Target_1531_1560	TTGGGTTCCACGTGCTAGCGCTAACATAGG	.(((...)))(((....)))..........	-1.5	ORF1ab
gRNA_1532_1561	ACCTATGTTAGCGCTAGCACGTGGAACCCA	..((((((..((....))))))))......	-6.4			Target_1532_1561	TGGGTTCCACGTGCTAGCGCTAACATAGGT	...(((...(((....)))..)))......	-1.4	ORF1ab
gRNA_1533_1562	AACCTATGTTAGCGCTAGCACGTGGAACCC	...((((((..((....)))))))).....	-6.4			Target_1533_1562	GGGTTCCACGTGCTAGCGCTAACATAGGTT	..(((...(((....)))..))).......	-1.4	ORF1ab
gRNA_1534_1563	CAACCTATGTTAGCGCTAGCACGTGGAACC	....((((((..((....))))))))....	-6.4			Target_1534_1563	GGTTCCACGTGCTAGCGCTAACATAGGTTG	.(((...(((....)))..)))........	-1.4	ORF1ab
gRNA_1535_1564	ACAACCTATGTTAGCGCTAGCACGTGGAAC	.....((((((..((....))))))))...	-6.4			Target_1535_1564	GTTCCACGTGCTAGCGCTAACATAGGTTGT	(((...(((....)))..))).........	-1.7	ORF1ab
gRNA_1536_1565	TACAACCTATGTTAGCGCTAGCACGTGGAA	......((((((..((....))))))))..	-6.4			Target_1536_1565	TTCCACGTGCTAGCGCTAACATAGGTTGTA	.....(((....)))...(((.....))).	-1.6	ORF1ab
gRNA_1537_1566	TTACAACCTATGTTAGCGCTAGCACGTGGA	.......((((((..((....)))))))).	-6.4			Target_1537_1566	TCCACGTGCTAGCGCTAACATAGGTTGTAA	......(((.(((.(((...))))))))).	-2.2	ORF1ab
gRNA_1538_1567	GTTACAACCTATGTTAGCGCTAGCACGTGG	........((((((..((....))))))))	-5.2			Target_1538_1567	CCACGTGCTAGCGCTAACATAGGTTGTAAC	.....(((.(((.(((...)))))))))..	-2.2	ORF1ab
gRNA_1539_1568	GGTTACAACCTATGTTAGCGCTAGCACGTG	(((....)))(((((..((....)))))))	-3.7			Target_1539_1568	CACGTGCTAGCGCTAACATAGGTTGTAACC	....(((.(((.(((...)))))))))...	-2.2	ORF1ab
gRNA_1540_1569	TGGTTACAACCTATGTTAGCGCTAGCACGT	.(((....))).......((....))....	-2.9			Target_1540_1569	ACGTGCTAGCGCTAACATAGGTTGTAACCA	.(((....)))........(((....))).	-2.9	ORF1ab
gRNA_1541_1570	ATGGTTACAACCTATGTTAGCGCTAGCACG	..(((....))).......((....))...	-2.9			Target_1541_1570	CGTGCTAGCGCTAACATAGGTTGTAACCAT	.(((....))).......(((....)))..	-2.4	ORF1ab
gRNA_1542_1571	TATGGTTACAACCTATGTTAGCGCTAGCAC	...(((....))).......((....))..	-2.9			Target_1542_1571	GTGCTAGCGCTAACATAGGTTGTAACCATA	.(((.(((.(((...)))))))))......	-2.2	ORF1ab
gRNA_1543_1572	GTATGGTTACAACCTATGTTAGCGCTAGCA	....(((....))).......((....)).	-2.9			Target_1543_1572	TGCTAGCGCTAACATAGGTTGTAACCATAC	(((.(((.(((...))))))))).......	-2.2	ORF1ab
gRNA_1544_1573	TGTATGGTTACAACCTATGTTAGCGCTAGC	((((....))))..........((....))	-1.8			Target_1544_1573	GCTAGCGCTAACATAGGTTGTAACCATACA	((....)).......(((....))).....	-2	ORF1ab
gRNA_1545_1574	CTGTATGGTTACAACCTATGTTAGCGCTAG	.((((....)))).................	-1.7			Target_1545_1574	CTAGCGCTAACATAGGTTGTAACCATACAG	..............(((....)))......	-1.6	ORF1ab
gRNA_1546_1575	CCTGTATGGTTACAACCTATGTTAGCGCTA	..((((....))))................	-1.7			Target_1546_1575	TAGCGCTAACATAGGTTGTAACCATACAGG	.............(((....))).......	-1.6	ORF1ab
gRNA_1547_1576	ACCTGTATGGTTACAACCTATGTTAGCGCT	...((((....))))...............	-1.7			Target_1547_1576	AGCGCTAACATAGGTTGTAACCATACAGGT	............(((....)))........	-1.6	ORF1ab
gRNA_1548_1577	CACCTGTATGGTTACAACCTATGTTAGCGC	.(((.....)))..................	-2			Target_1548_1577	GCGCTAACATAGGTTGTAACCATACAGGTG	.((((......(((....))).....))))	-2.4	ORF1ab
gRNA_1549_1578	ACACCTGTATGGTTACAACCTATGTTAGCG	..(((.....))).................	-2			Target_1549_1578	CGCTAACATAGGTTGTAACCATACAGGTGT	((((......(((....))).....)))).	-2.8	ORF1ab
gRNA_1550_1579	AACACCTGTATGGTTACAACCTATGTTAGC	...(((.....)))................	-2			Target_1550_1579	GCTAACATAGGTTGTAACCATACAGGTGTT	...(((((...(((((....))))))))))	-3	ORF1ab
gRNA_1551_1580	CAACACCTGTATGGTTACAACCTATGTTAG	....(((.....)))...............	-2			Target_1551_1580	CTAACATAGGTTGTAACCATACAGGTGTTG	....((..(.(((((....))))).)..))	-3.9	ORF1ab
gRNA_1552_1581	ACAACACCTGTATGGTTACAACCTATGTTA	.....(((.....)))..............	-2			Target_1552_1581	TAACATAGGTTGTAACCATACAGGTGTTGT	..(((..(.(((((....))))).)..)))	-5.4	ORF1ab
gRNA_1553_1582	AACAACACCTGTATGGTTACAACCTATGTT	......(((.....))).............	-2			Target_1553_1582	AACATAGGTTGTAACCATACAGGTGTTGTT	((((..(.(((((....))))).)..))))	-6	ORF1ab
gRNA_1554_1583	CAACAACACCTGTATGGTTACAACCTATGT	.......(((.....)))............	-2			Target_1554_1583	ACATAGGTTGTAACCATACAGGTGTTGTTG	(((..(.(((((....))))).)..)))..	-5.2	ORF1ab
gRNA_1555_1584	CCAACAACACCTGTATGGTTACAACCTATG	((((((.....))).)))............	-2.2			Target_1555_1584	CATAGGTTGTAACCATACAGGTGTTGTTGG	((..(.(((((....))))).)..))....	-4	ORF1ab
gRNA_1556_1585	TCCAACAACACCTGTATGGTTACAACCTAT	.((((((.....))).)))...........	-2.3			Target_1556_1585	ATAGGTTGTAACCATACAGGTGTTGTTGGA	...........(((.(((.....)))))).	-2.7	ORF1ab
gRNA_1557_1586	CTCCAACAACACCTGTATGGTTACAACCTA	..((((((.....))).)))..........	-2.3			Target_1557_1586	TAGGTTGTAACCATACAGGTGTTGTTGGAG	..........(((.(((.....))))))..	-2.7	ORF1ab
gRNA_1558_1587	TCTCCAACAACACCTGTATGGTTACAACCT	...((((((.....))).))).........	-2.3			Target_1558_1587	AGGTTGTAACCATACAGGTGTTGTTGGAGA	.........(((.(((.....))))))...	-2.7	ORF1ab
gRNA_1559_1588	TTCTCCAACAACACCTGTATGGTTACAACC	....((((((.....))).)))........	-2.3			Target_1559_1588	GGTTGTAACCATACAGGTGTTGTTGGAGAA	........(((.(((.....))))))....	-2.7	ORF1ab
gRNA_1560_1589	CTTCTCCAACAACACCTGTATGGTTACAAC	.....((((((.....))).))).......	-2.3			Target_1560_1589	GTTGTAACCATACAGGTGTTGTTGGAGAAG	.......(((.(((.....)))))).....	-2.7	ORF1ab
gRNA_1561_1590	CCTTCTCCAACAACACCTGTATGGTTACAA	......((((((.....))).)))......	-2.3			Target_1561_1590	TTGTAACCATACAGGTGTTGTTGGAGAAGG	......(((.(((.....))))))......	-2.7	ORF1ab
gRNA_1562_1591	ACCTTCTCCAACAACACCTGTATGGTTACA	.......((((((.....))).))).....	-2.3			Target_1562_1591	TGTAACCATACAGGTGTTGTTGGAGAAGGT	.....(((.(((.....)))))).......	-2.7	ORF1ab
gRNA_1563_1592	AACCTTCTCCAACAACACCTGTATGGTTAC	........((((((.....))).)))....	-2.3			Target_1563_1592	GTAACCATACAGGTGTTGTTGGAGAAGGTT	....(((.(((.....))))))........	-2.7	ORF1ab
gRNA_1564_1593	GAACCTTCTCCAACAACACCTGTATGGTTA	.........((((((.....))).)))...	-2.3			Target_1564_1593	TAACCATACAGGTGTTGTTGGAGAAGGTTC	...(((.(((.....)))))).........	-2.7	ORF1ab
gRNA_1565_1594	GGAACCTTCTCCAACAACACCTGTATGGTT	(((......)))......(((.....))).	-4.5			Target_1565_1594	AACCATACAGGTGTTGTTGGAGAAGGTTCC	.(((.....)))......((((....))))	-2.9	ORF1ab
gRNA_1566_1595	CGGAACCTTCTCCAACAACACCTGTATGGT	.(((......)))......(((.....)))	-4			Target_1566_1595	ACCATACAGGTGTTGTTGGAGAAGGTTCCG	(((.....)))......((((....)))).	-4	ORF1ab
gRNA_1567_1596	TCGGAACCTTCTCCAACAACACCTGTATGG	..(((......))).......((.....))	-2.5			Target_1567_1596	CCATACAGGTGTTGTTGGAGAAGGTTCCGA	..............((((((....))))))	-3.4	ORF1ab
gRNA_1568_1597	TTCGGAACCTTCTCCAACAACACCTGTATG	...(((......)))...............	-2.3			Target_1568_1597	CATACAGGTGTTGTTGGAGAAGGTTCCGAA	.............((((((....)))))).	-4	ORF1ab
gRNA_1569_1598	CTTCGGAACCTTCTCCAACAACACCTGTAT	....(((......)))..............	-2.3			Target_1569_1598	ATACAGGTGTTGTTGGAGAAGGTTCCGAAG	............((((((....))))))..	-4	ORF1ab
gRNA_1570_1599	CCTTCGGAACCTTCTCCAACAACACCTGTA	.....(((......))).............	-2.3			Target_1570_1599	TACAGGTGTTGTTGGAGAAGGTTCCGAAGG	...........((((((....))))))...	-4	ORF1ab
gRNA_1571_1600	ACCTTCGGAACCTTCTCCAACAACACCTGT	......(((......)))............	-2.3			Target_1571_1600	ACAGGTGTTGTTGGAGAAGGTTCCGAAGGT	..........((((((....))))))....	-4	ORF1ab
gRNA_1572_1601	GACCTTCGGAACCTTCTCCAACAACACCTG	.......(((......)))...........	-2.3			Target_1572_1601	CAGGTGTTGTTGGAGAAGGTTCCGAAGGTC	.........((((((....)))))).....	-4	ORF1ab
gRNA_1573_1602	AGACCTTCGGAACCTTCTCCAACAACACCT	........(((......)))..........	-2.3			Target_1573_1602	AGGTGTTGTTGGAGAAGGTTCCGAAGGTCT	........((((((....))))))......	-4	ORF1ab
gRNA_1574_1603	AAGACCTTCGGAACCTTCTCCAACAACACC	.........(((......))).........	-2.3			Target_1574_1603	GGTGTTGTTGGAGAAGGTTCCGAAGGTCTT	.......((((((....)))))).......	-4	ORF1ab
gRNA_1575_1604	TAAGACCTTCGGAACCTTCTCCAACAACAC	..........(((......)))........	-2.3			Target_1575_1604	GTGTTGTTGGAGAAGGTTCCGAAGGTCTTA	......((((((....))))))........	-4	ORF1ab
gRNA_1576_1605	TTAAGACCTTCGGAACCTTCTCCAACAACA	...........(((......))).......	-2.3			Target_1576_1605	TGTTGTTGGAGAAGGTTCCGAAGGTCTTAA	.....((((((....)))))).........	-4	ORF1ab
gRNA_1577_1606	ATTAAGACCTTCGGAACCTTCTCCAACAAC	............(((......)))......	-2.3			Target_1577_1606	GTTGTTGGAGAAGGTTCCGAAGGTCTTAAT	....((((((....))))))..........	-4	ORF1ab
gRNA_1578_1607	CATTAAGACCTTCGGAACCTTCTCCAACAA	.............(((......))).....	-2.3			Target_1578_1607	TTGTTGGAGAAGGTTCCGAAGGTCTTAATG	...((((((....))))))...........	-4	ORF1ab
gRNA_1579_1608	TCATTAAGACCTTCGGAACCTTCTCCAACA	..............(((......)))....	-2.3			Target_1579_1608	TGTTGGAGAAGGTTCCGAAGGTCTTAATGA	..((((((....))))))............	-4	ORF1ab
gRNA_1580_1609	GTCATTAAGACCTTCGGAACCTTCTCCAAC	(((.....)))....(((......)))...	-3.5			Target_1580_1609	GTTGGAGAAGGTTCCGAAGGTCTTAATGAC	.((((((....))))))..(((.....)))	-5	ORF1ab
gRNA_1581_1610	TGTCATTAAGACCTTCGGAACCTTCTCCAA	.(((.....)))....(((......)))..	-3.5			Target_1581_1610	TTGGAGAAGGTTCCGAAGGTCTTAATGACA	((((((....))))))..(((.....))).	-6.4	ORF1ab
gRNA_1582_1611	TTGTCATTAAGACCTTCGGAACCTTCTCCA	..(((.....)))....(((......))).	-3.5			Target_1582_1611	TGGAGAAGGTTCCGAAGGTCTTAATGACAA	(((((....)))))...(((.....)))..	-5.1	ORF1ab
gRNA_1583_1612	GTTGTCATTAAGACCTTCGGAACCTTCTCC	...(((.....)))....(((......)))	-2.3			Target_1583_1612	GGAGAAGGTTCCGAAGGTCTTAATGACAAC	((((....))))....(((.....)))...	-5.1	ORF1ab
gRNA_1584_1613	GGTTGTCATTAAGACCTTCGGAACCTTCTC	((((........))))..............	-3.4			Target_1584_1613	GAGAAGGTTCCGAAGGTCTTAATGACAACC	.....((((......(((.....)))))))	-2.7	ORF1ab
gRNA_1585_1614	AGGTTGTCATTAAGACCTTCGGAACCTTCT	(((((........)))))............	-3.9			Target_1585_1614	AGAAGGTTCCGAAGGTCTTAATGACAACCT	...(((((......(((.....))))))))	-4.4	ORF1ab
gRNA_1586_1615	AAGGTTGTCATTAAGACCTTCGGAACCTTC	((((((........))))))..........	-4.8			Target_1586_1615	GAAGGTTCCGAAGGTCTTAATGACAACCTT	.((((((......(((.....)))))))))	-5.4	ORF1ab
gRNA_1587_1616	GAAGGTTGTCATTAAGACCTTCGGAACCTT	(((((((........)))))))........	-9.3			Target_1587_1616	AAGGTTCCGAAGGTCTTAATGACAACCTTC	((((((......(((.....))))))))).	-5.1	ORF1ab
gRNA_1588_1617	AGAAGGTTGTCATTAAGACCTTCGGAACCT	.(((((((........))))))).......	-9			Target_1588_1617	AGGTTCCGAAGGTCTTAATGACAACCTTCT	.......((((((..........)))))).	-6	ORF1ab
gRNA_1589_1618	AAGAAGGTTGTCATTAAGACCTTCGGAACC	..(((((((........)))))))......	-9			Target_1589_1618	GGTTCCGAAGGTCTTAATGACAACCTTCTT	......((((((..........))))))..	-6	ORF1ab
gRNA_1590_1619	CAAGAAGGTTGTCATTAAGACCTTCGGAAC	...(((((((........))))))).....	-9			Target_1590_1619	GTTCCGAAGGTCTTAATGACAACCTTCTTG	.....((((((..........))))))...	-6	ORF1ab
gRNA_1591_1620	TCAAGAAGGTTGTCATTAAGACCTTCGGAA	((..(((((((........))))))).)).	-9.2			Target_1591_1620	TTCCGAAGGTCTTAATGACAACCTTCTTGA	....((((((..........))))))....	-6	ORF1ab
gRNA_1592_1621	TTCAAGAAGGTTGTCATTAAGACCTTCGGA	.....(((((((........)))))))...	-9			Target_1592_1621	TCCGAAGGTCTTAATGACAACCTTCTTGAA	...((((((..........)))))).....	-6	ORF1ab
gRNA_1593_1622	TTTCAAGAAGGTTGTCATTAAGACCTTCGG	......(((((((........)))))))..	-9			Target_1593_1622	CCGAAGGTCTTAATGACAACCTTCTTGAAA	..((((((..........))))))......	-6	ORF1ab
gRNA_1594_1623	ATTTCAAGAAGGTTGTCATTAAGACCTTCG	.......(((((((........))))))).	-9			Target_1594_1623	CGAAGGTCTTAATGACAACCTTCTTGAAAT	.((((((..........)))))).......	-6	ORF1ab
gRNA_1595_1624	TATTTCAAGAAGGTTGTCATTAAGACCTTC	........(((((((........)))))))	-7.8			Target_1595_1624	GAAGGTCTTAATGACAACCTTCTTGAAATA	((((((..........))))))........	-5.8	ORF1ab
gRNA_1596_1625	GTATTTCAAGAAGGTTGTCATTAAGACCTT	..........((((((........))))))	-5.1			Target_1596_1625	AAGGTCTTAATGACAACCTTCTTGAAATAC	...(((.....)))................	-2.4	ORF1ab
gRNA_1597_1626	AGTATTTCAAGAAGGTTGTCATTAAGACCT	............(((((........)))))	-4.1			Target_1597_1626	AGGTCTTAATGACAACCTTCTTGAAATACT	..(((.....))).................	-2.4	ORF1ab
gRNA_1598_1627	GAGTATTTCAAGAAGGTTGTCATTAAGACC	..............((((........))))	-2.4			Target_1598_1627	GGTCTTAATGACAACCTTCTTGAAATACTC	.(((.....)))..................	-2.4	ORF1ab
gRNA_1599_1628	GGAGTATTTCAAGAAGGTTGTCATTAAGAC	...................(((.....)))	-0.4			Target_1599_1628	GTCTTAATGACAACCTTCTTGAAATACTCC	(((.....)))...................	-2.7	ORF1ab
gRNA_1600_1629	TGGAGTATTTCAAGAAGGTTGTCATTAAGA	((((....))))..................	-0.1			Target_1600_1629	TCTTAATGACAACCTTCTTGAAATACTCCA	..............................	0	ORF1ab
gRNA_1601_1630	TTGGAGTATTTCAAGAAGGTTGTCATTAAG	(((((....)))))................	-1			Target_1601_1630	CTTAATGACAACCTTCTTGAAATACTCCAA	..............................	0	ORF1ab
gRNA_1602_1631	TTTGGAGTATTTCAAGAAGGTTGTCATTAA	((((((....))))))..............	-1.6			Target_1602_1631	TTAATGACAACCTTCTTGAAATACTCCAAA	..............................	0	ORF1ab
gRNA_1631_1660	ACCAACAATATTGATGTTGACTTTCTCTTT	..(((((.......)))))...........	-3.1			Target_1631_1660	AAAGAGAAAGTCAACATCAATATTGTTGGT	..........((((((.......)))))).	-4.1	ORF1ab
gRNA_1632_1661	CACCAACAATATTGATGTTGACTTTCTCTT	...(((((.......)))))..........	-3.1			Target_1632_1661	AAGAGAAAGTCAACATCAATATTGTTGGTG	.........((((((.......))))))..	-4.1	ORF1ab
gRNA_1633_1662	TCACCAACAATATTGATGTTGACTTTCTCT	....(((((.......))))).........	-3.1			Target_1633_1662	AGAGAAAGTCAACATCAATATTGTTGGTGA	............(((((((...))))))).	-4.6	ORF1ab
gRNA_1634_1663	GTCACCAACAATATTGATGTTGACTTTCTC	((((.((.((....)).)).))))......	-4.6			Target_1634_1663	GAGAAAGTCAACATCAATATTGTTGGTGAC	...........(((((((...)))))))..	-4.6	ORF1ab
gRNA_1635_1664	AGTCACCAACAATATTGATGTTGACTTTCT	(((((.((.((....)).)).)))))....	-5.1			Target_1635_1664	AGAAAGTCAACATCAATATTGTTGGTGACT	....(((((.((.((....)).)).)))))	-5.7	ORF1ab
gRNA_1636_1665	AAGTCACCAACAATATTGATGTTGACTTTC	((((((.((.((....)).)).))))))..	-6			Target_1636_1665	GAAAGTCAACATCAATATTGTTGGTGACTT	..((((((.((.((....)).)).))))))	-6.6	ORF1ab
gRNA_1637_1666	AAAGTCACCAACAATATTGATGTTGACTTT	(((((((.((.((....)).)).)))))))	-6.8			Target_1637_1666	AAAGTCAACATCAATATTGTTGGTGACTTT	(((((((.((.((....)).)).)))))))	-7.2	ORF1ab
gRNA_1638_1667	TAAAGTCACCAACAATATTGATGTTGACTT	..((((((.((.((....)).)).))))))	-6.2			Target_1638_1667	AAGTCAACATCAATATTGTTGGTGACTTTA	((((((.((.((....)).)).))))))..	-6.4	ORF1ab
gRNA_1639_1668	TTAAAGTCACCAACAATATTGATGTTGACT	....(((((.((.((....)).)).)))))	-5.3			Target_1639_1668	AGTCAACATCAATATTGTTGGTGACTTTAA	(((((.((.((....)).)).)))))....	-5.5	ORF1ab
gRNA_1640_1669	TTTAAAGTCACCAACAATATTGATGTTGAC	......((((.((.((....)).)).))))	-3.6			Target_1640_1669	GTCAACATCAATATTGTTGGTGACTTTAAA	((((.((.((....)).)).))))......	-5	ORF1ab
gRNA_1641_1670	GTTTAAAGTCACCAACAATATTGATGTTGA	............(((((.......))))).	-3.1			Target_1641_1670	TCAACATCAATATTGTTGGTGACTTTAAAC	....(((((((...))))))).........	-4.6	ORF1ab
gRNA_1642_1671	AGTTTAAAGTCACCAACAATATTGATGTTG	.............(((((.......)))))	-1.9			Target_1642_1671	CAACATCAATATTGTTGGTGACTTTAAACT	...(((((((...)))))))..........	-4.6	ORF1ab
gRNA_1643_1672	AAGTTTAAAGTCACCAACAATATTGATGTT	..............................	0			Target_1643_1672	AACATCAATATTGTTGGTGACTTTAAACTT	..(((((((...)))))))...........	-4.6	ORF1ab
gRNA_1644_1673	TAAGTTTAAAGTCACCAACAATATTGATGT	..............................	0			Target_1644_1673	ACATCAATATTGTTGGTGACTTTAAACTTA	.(((((((...)))))))............	-4.6	ORF1ab
gRNA_1645_1674	TTAAGTTTAAAGTCACCAACAATATTGATG	..............................	0			Target_1645_1674	CATCAATATTGTTGGTGACTTTAAACTTAA	(((((((...))))))).............	-4.6	ORF1ab
gRNA_1646_1675	ATTAAGTTTAAAGTCACCAACAATATTGAT	..............................	0			Target_1646_1675	ATCAATATTGTTGGTGACTTTAAACTTAAT	((((((...))))))...............	-1.6	ORF1ab
gRNA_1647_1676	CATTAAGTTTAAAGTCACCAACAATATTGA	..............................	0			Target_1647_1676	TCAATATTGTTGGTGACTTTAAACTTAATG	...........(((........))).....	-0.3	ORF1ab
gRNA_1648_1677	TCATTAAGTTTAAAGTCACCAACAATATTG	..............................	0			Target_1648_1677	CAATATTGTTGGTGACTTTAAACTTAATGA	.....((((((((........)).))))))	-0.6	ORF1ab
gRNA_1649_1678	TTCATTAAGTTTAAAGTCACCAACAATATT	..............................	0			Target_1649_1678	AATATTGTTGGTGACTTTAAACTTAATGAA	....((((((((........)).)))))).	-1.1	ORF1ab
gRNA_1650_1679	CTTCATTAAGTTTAAAGTCACCAACAATAT	..............................	0			Target_1650_1679	ATATTGTTGGTGACTTTAAACTTAATGAAG	...((((((((........)).))))))..	-1.1	ORF1ab
gRNA_1651_1680	TCTTCATTAAGTTTAAAGTCACCAACAATA	..............................	0			Target_1651_1680	TATTGTTGGTGACTTTAAACTTAATGAAGA	..((((((((........)).))))))...	-1.1	ORF1ab
gRNA_1652_1681	CTCTTCATTAAGTTTAAAGTCACCAACAAT	..............................	0			Target_1652_1681	ATTGTTGGTGACTTTAAACTTAATGAAGAG	.((((((((........)).))))))....	-1.1	ORF1ab
gRNA_1653_1682	TCTCTTCATTAAGTTTAAAGTCACCAACAA	..............................	0			Target_1653_1682	TTGTTGGTGACTTTAAACTTAATGAAGAGA	((((((((........)).)))))).....	-1.1	ORF1ab
gRNA_1654_1683	ATCTCTTCATTAAGTTTAAAGTCACCAACA	..............................	0			Target_1654_1683	TGTTGGTGACTTTAAACTTAATGAAGAGAT	.........(((((.......)))))....	-0.7	ORF1ab
gRNA_1655_1684	GATCTCTTCATTAAGTTTAAAGTCACCAAC	..............................	0			Target_1655_1684	GTTGGTGACTTTAAACTTAATGAAGAGATC	...(((..(((((.......)))))..)))	-1.9	ORF1ab
gRNA_1656_1685	CGATCTCTTCATTAAGTTTAAAGTCACCAA	..............................	0			Target_1656_1685	TTGGTGACTTTAAACTTAATGAAGAGATCG	..(((..(((((.......)))))..))).	-3.4	ORF1ab
gRNA_1657_1686	GCGATCTCTTCATTAAGTTTAAAGTCACCA	..............................	0			Target_1657_1686	TGGTGACTTTAAACTTAATGAAGAGATCGC	.(((..(((((.......)))))..)))..	-3.4	ORF1ab
gRNA_1658_1687	GGCGATCTCTTCATTAAGTTTAAAGTCACC	(((.....(((....)))......)))...	-1.5			Target_1658_1687	GGTGACTTTAAACTTAATGAAGAGATCGCC	(((((((((...........)))).)))))	-5.9	ORF1ab
gRNA_1659_1688	TGGCGATCTCTTCATTAAGTTTAAAGTCAC	((((.....(((....)))......)))).	-1.9			Target_1659_1688	GTGACTTTAAACTTAATGAAGAGATCGCCA	((((((((...........)))).))))..	-3.4	ORF1ab
gRNA_1660_1689	ATGGCGATCTCTTCATTAAGTTTAAAGTCA	.((((.....(((....)))......))))	-1.7			Target_1660_1689	TGACTTTAAACTTAATGAAGAGATCGCCAT	...(((((.......)))))..........	-0.7	ORF1ab
gRNA_1661_1690	AATGGCGATCTCTTCATTAAGTTTAAAGTC	(((((.(....).)))))............	-0.7			Target_1661_1690	GACTTTAAACTTAATGAAGAGATCGCCATT	..(((((.......)))))...........	-0.7	ORF1ab
gRNA_1662_1691	TAATGGCGATCTCTTCATTAAGTTTAAAGT	((((((.(....).))))))..........	-2.1			Target_1662_1691	ACTTTAAACTTAATGAAGAGATCGCCATTA	.(((((.......)))))............	-0.7	ORF1ab
gRNA_1663_1692	ATAATGGCGATCTCTTCATTAAGTTTAAAG	.((((((.(....).)))))).........	-2.1			Target_1663_1692	CTTTAAACTTAATGAAGAGATCGCCATTAT	.........(((((..(....)..))))).	-0.9	ORF1ab
gRNA_1664_1693	AATAATGGCGATCTCTTCATTAAGTTTAAA	..((((((.(....).))))))........	-2.1			Target_1664_1693	TTTAAACTTAATGAAGAGATCGCCATTATT	........(((((..(....)..)))))..	-0.9	ORF1ab
gRNA_1665_1694	AAATAATGGCGATCTCTTCATTAAGTTTAA	...((((((.(....).)))))).......	-2.1			Target_1665_1694	TTAAACTTAATGAAGAGATCGCCATTATTT	.......(((((..(....)..)))))...	-0.9	ORF1ab
gRNA_1666_1695	AAAATAATGGCGATCTCTTCATTAAGTTTA	....((((((.(....).))))))......	-2.1			Target_1666_1695	TAAACTTAATGAAGAGATCGCCATTATTTT	......(((((..(....)..)))))....	-0.9	ORF1ab
gRNA_1667_1696	CAAAATAATGGCGATCTCTTCATTAAGTTT	.....((((((.(....).)))))).....	-2.1			Target_1667_1696	AAACTTAATGAAGAGATCGCCATTATTTTG	.....(((((..(....)..))))).....	-0.9	ORF1ab
gRNA_1668_1697	CCAAAATAATGGCGATCTCTTCATTAAGTT	......((((((.(....).))))))....	-2.1			Target_1668_1697	AACTTAATGAAGAGATCGCCATTATTTTGG	..................(((......)))	-1.4	ORF1ab
gRNA_1669_1698	GCCAAAATAATGGCGATCTCTTCATTAAGT	((((......))))................	-5.4			Target_1669_1698	ACTTAATGAAGAGATCGCCATTATTTTGGC	................((((......))))	-4.9	ORF1ab
gRNA_1670_1699	TGCCAAAATAATGGCGATCTCTTCATTAAG	(((((......)))))..............	-5.4			Target_1670_1699	CTTAATGAAGAGATCGCCATTATTTTGGCA	...............((((......)))).	-6.1	ORF1ab
gRNA_1671_1700	ATGCCAAAATAATGGCGATCTCTTCATTAA	..((((......))))..............	-5.2			Target_1671_1700	TTAATGAAGAGATCGCCATTATTTTGGCAT	..............((((......))))..	-6.1	ORF1ab
gRNA_1672_1701	GATGCCAAAATAATGGCGATCTCTTCATTA	(((((((......)))).))).........	-6.7			Target_1672_1701	TAATGAAGAGATCGCCATTATTTTGGCATC	.........(((.((((......)))))))	-6.6	ORF1ab
gRNA_1673_1702	AGATGCCAAAATAATGGCGATCTCTTCATT	((((((((......)))).)))).......	-7.2			Target_1673_1702	AATGAAGAGATCGCCATTATTTTGGCATCT	.......((((.((((......))))))))	-8.4	ORF1ab
gRNA_1674_1703	AAGATGCCAAAATAATGGCGATCTCTTCAT	.((((((((......)))).))))......	-7.8			Target_1674_1703	ATGAAGAGATCGCCATTATTTTGGCATCTT	.....(((((.((((......)))))))))	-9.6	ORF1ab
gRNA_1675_1704	AAAGATGCCAAAATAATGGCGATCTCTTCA	..((((((((......)))).)))).....	-7.8			Target_1675_1704	TGAAGAGATCGCCATTATTTTGGCATCTTT	...((((((.((((......))))))))))	-10.2	ORF1ab
gRNA_1676_1705	AAAAGATGCCAAAATAATGGCGATCTCTTC	...((((((((......)))).))))....	-7.8			Target_1676_1705	GAAGAGATCGCCATTATTTTGGCATCTTTT	.(((((((.((((......)))))))))))	-11.2	ORF1ab
gRNA_1677_1706	AAAAAGATGCCAAAATAATGGCGATCTCTT	....((((((((......)))).))))...	-7.8			Target_1677_1706	AAGAGATCGCCATTATTTTGGCATCTTTTT	(((((((.((((......))))))))))).	-10.9	ORF1ab
gRNA_1678_1707	GAAAAAGATGCCAAAATAATGGCGATCTCT	.....((((((((......)))).))))..	-7.8			Target_1678_1707	AGAGATCGCCATTATTTTGGCATCTTTTTC	.(((((.((((......)))))))))....	-10	ORF1ab
gRNA_1679_1708	AGAAAAAGATGCCAAAATAATGGCGATCTC	......((((((((......)))).)))).	-7.8			Target_1679_1708	GAGATCGCCATTATTTTGGCATCTTTTTCT	(((((.((((......))))))))).....	-9.4	ORF1ab
gRNA_1680_1709	CAGAAAAAGATGCCAAAATAATGGCGATCT	.......((((((((......)))).))))	-7.4			Target_1680_1709	AGATCGCCATTATTTTGGCATCTTTTTCTG	((((.((((......)))))))).......	-8.1	ORF1ab
gRNA_1681_1710	GCAGAAAAAGATGCCAAAATAATGGCGATC	.........(((((((......)))).)))	-5.7			Target_1681_1710	GATCGCCATTATTTTGGCATCTTTTTCTGC	(((.((((......))))))).........	-7.6	ORF1ab
gRNA_1682_1711	AGCAGAAAAAGATGCCAAAATAATGGCGAT	.............((((......))))...	-5.2			Target_1682_1711	ATCGCCATTATTTTGGCATCTTTTTCTGCT	...((((......)))).............	-6.1	ORF1ab
gRNA_1683_1712	AAGCAGAAAAAGATGCCAAAATAATGGCGA	..............((((......))))..	-5.2			Target_1683_1712	TCGCCATTATTTTGGCATCTTTTTCTGCTT	..((((......))))..............	-6.1	ORF1ab
gRNA_1684_1713	GAAGCAGAAAAAGATGCCAAAATAATGGCG	...............((((......)))).	-5.2			Target_1684_1713	CGCCATTATTTTGGCATCTTTTTCTGCTTC	.((((......))))...............	-6.1	ORF1ab
gRNA_1685_1714	GGAAGCAGAAAAAGATGCCAAAATAATGGC	................((((......))))	-3.7			Target_1685_1714	GCCATTATTTTGGCATCTTTTTCTGCTTCC	((((......))))................	-6.3	ORF1ab
gRNA_1686_1715	TGGAAGCAGAAAAAGATGCCAAAATAATGG	.....(((........)))...........	-2.2			Target_1686_1715	CCATTATTTTGGCATCTTTTTCTGCTTCCA	..........((((........))))....	-2.4	ORF1ab
gRNA_1687_1716	GTGGAAGCAGAAAAAGATGCCAAAATAATG	......(((........)))..........	-2.2			Target_1687_1716	CATTATTTTGGCATCTTTTTCTGCTTCCAC	.........((((........)))).....	-2.4	ORF1ab
gRNA_1688_1717	TGTGGAAGCAGAAAAAGATGCCAAAATAAT	.......(((........))).........	-2.2			Target_1688_1717	ATTATTTTGGCATCTTTTTCTGCTTCCACA	........((((........))))......	-2.4	ORF1ab
gRNA_1689_1718	TTGTGGAAGCAGAAAAAGATGCCAAAATAA	........(((........)))........	-2.2			Target_1689_1718	TTATTTTGGCATCTTTTTCTGCTTCCACAA	.......((((........)))).......	-2.4	ORF1ab
gRNA_1690_1719	CTTGTGGAAGCAGAAAAAGATGCCAAAATA	.........(((........))).......	-2.2			Target_1690_1719	TATTTTGGCATCTTTTTCTGCTTCCACAAG	......((((........))))........	-2.4	ORF1ab
gRNA_1691_1720	ACTTGTGGAAGCAGAAAAAGATGCCAAAAT	..........(((........)))......	-2.2			Target_1691_1720	ATTTTGGCATCTTTTTCTGCTTCCACAAGT	.....((((........)))).........	-2.4	ORF1ab
gRNA_1692_1721	CACTTGTGGAAGCAGAAAAAGATGCCAAAA	...........(((........))).....	-2.2			Target_1692_1721	TTTTGGCATCTTTTTCTGCTTCCACAAGTG	....((((........))))..........	-2.4	ORF1ab
gRNA_1693_1722	GCACTTGTGGAAGCAGAAAAAGATGCCAAA	((((((.............))).)))....	-2.4			Target_1693_1722	TTTGGCATCTTTTTCTGCTTCCACAAGTGC	...((((........))))...........	-2.4	ORF1ab
gRNA_1694_1723	AGCACTTGTGGAAGCAGAAAAAGATGCCAA	.((((((.............))).)))...	-2.6			Target_1694_1723	TTGGCATCTTTTTCTGCTTCCACAAGTGCT	..((((........))))............	-2.4	ORF1ab
gRNA_1695_1724	AAGCACTTGTGGAAGCAGAAAAAGATGCCA	..((((((.............))).)))..	-2.6			Target_1695_1724	TGGCATCTTTTTCTGCTTCCACAAGTGCTT	.((((........)))).............	-2.4	ORF1ab
gRNA_1696_1725	AAAGCACTTGTGGAAGCAGAAAAAGATGCC	...((((((.............))).))).	-2.6			Target_1696_1725	GGCATCTTTTTCTGCTTCCACAAGTGCTTT	((((........))))..............	-2	ORF1ab
gRNA_1697_1726	AAAAGCACTTGTGGAAGCAGAAAAAGATGC	....((((((.............))).)))	-1.8			Target_1697_1726	GCATCTTTTTCTGCTTCCACAAGTGCTTTT	(((........)))................	-1.5	ORF1ab
gRNA_1698_1727	CAAAAGCACTTGTGGAAGCAGAAAAAGATG	.........((((....)))).........	-1			Target_1698_1727	CATCTTTTTCTGCTTCCACAAGTGCTTTTG	...........((((....)))).......	-0.3	ORF1ab
gRNA_1699_1728	ACAAAAGCACTTGTGGAAGCAGAAAAAGAT	..........((((....))))........	-1			Target_1699_1728	ATCTTTTTCTGCTTCCACAAGTGCTTTTGT	................(((((....)))))	-1	ORF1ab
gRNA_1700_1729	CACAAAAGCACTTGTGGAAGCAGAAAAAGA	(((((......)))))..............	-3.7			Target_1700_1729	TCTTTTTCTGCTTCCACAAGTGCTTTTGTG	..............((((((....))))))	-3.6	ORF1ab
gRNA_1701_1730	CCACAAAAGCACTTGTGGAAGCAGAAAAAG	((((((......))))))............	-6.8			Target_1701_1730	CTTTTTCTGCTTCCACAAGTGCTTTTGTGG	............(((((((....)))))))	-6.7	ORF1ab
gRNA_1702_1731	TCCACAAAAGCACTTGTGGAAGCAGAAAAA	(((((((......)))))))..........	-8.4			Target_1702_1731	TTTTTCTGCTTCCACAAGTGCTTTTGTGGA	..........((((((((....))))))))	-8.7	ORF1ab
gRNA_1703_1732	TTCCACAAAAGCACTTGTGGAAGCAGAAAA	((((((((......))))))))........	-9.3			Target_1703_1732	TTTTCTGCTTCCACAAGTGCTTTTGTGGAA	.........((((((((....)))))))).	-9.5	ORF1ab
gRNA_1704_1733	TTTCCACAAAAGCACTTGTGGAAGCAGAAA	(((((((((......)))))))))......	-9.6			Target_1704_1733	TTTCTGCTTCCACAAGTGCTTTTGTGGAAA	.......(((((((((....))))))))).	-10.4	ORF1ab
gRNA_1705_1734	GTTTCCACAAAAGCACTTGTGGAAGCAGAA	((((((((((......))))))))))....	-13.8			Target_1705_1734	TTCTGCTTCCACAAGTGCTTTTGTGGAAAC	......(((((((((....)))))))))..	-10.4	ORF1ab
gRNA_1706_1735	AGTTTCCACAAAAGCACTTGTGGAAGCAGA	.((((((((((......))))))))))...	-13.6			Target_1706_1735	TCTGCTTCCACAAGTGCTTTTGTGGAAACT	.....(((((((((....)))))))))...	-10.4	ORF1ab
gRNA_1707_1736	CAGTTTCCACAAAAGCACTTGTGGAAGCAG	..((((((((((......))))))))))..	-13.6			Target_1707_1736	CTGCTTCCACAAGTGCTTTTGTGGAAACTG	....(((((((((....)))))))))....	-10.4	ORF1ab
gRNA_1708_1737	ACAGTTTCCACAAAAGCACTTGTGGAAGCA	...((((((((((......)))))))))).	-13.6			Target_1708_1737	TGCTTCCACAAGTGCTTTTGTGGAAACTGT	...(((((((((....))))))))).....	-10.4	ORF1ab
gRNA_1709_1738	CACAGTTTCCACAAAAGCACTTGTGGAAGC	....((((((((((......))))))))))	-12.3			Target_1709_1738	GCTTCCACAAGTGCTTTTGTGGAAACTGTG	..(((((((((....)))))))))......	-10.4	ORF1ab
gRNA_1710_1739	TCACAGTTTCCACAAAAGCACTTGTGGAAG	.......((((((((......)))))))).	-9.5			Target_1710_1739	CTTCCACAAGTGCTTTTGTGGAAACTGTGA	.(((((((((....))))))))).......	-10.4	ORF1ab
gRNA_1711_1740	TTCACAGTTTCCACAAAAGCACTTGTGGAA	........((((((((......))))))))	-8.7			Target_1711_1740	TTCCACAAGTGCTTTTGTGGAAACTGTGAA	(((((((((....)))))))))........	-10.2	ORF1ab
gRNA_1712_1741	TTTCACAGTTTCCACAAAAGCACTTGTGGA	..........(((((((......)))))))	-7.8			Target_1712_1741	TCCACAAGTGCTTTTGTGGAAACTGTGAAA	((((((((....))))))))..........	-9.3	ORF1ab
gRNA_1713_1742	CTTTCACAGTTTCCACAAAAGCACTTGTGG	............((((((......))))))	-5.8			Target_1713_1742	CCACAAGTGCTTTTGTGGAAACTGTGAAAG	(((((((....)))))))............	-7.7	ORF1ab
gRNA_1714_1743	CCTTTCACAGTTTCCACAAAAGCACTTGTG	..............(((((......)))))	-2.7			Target_1714_1743	CACAAGTGCTTTTGTGGAAACTGTGAAAGG	((((((....))))))..............	-4.6	ORF1ab
gRNA_1715_1744	ACCTTTCACAGTTTCCACAAAAGCACTTGT	..........((((......))))......	-0.3			Target_1715_1744	ACAAGTGCTTTTGTGGAAACTGTGAAAGGT	......((((((............))))))	-1.5	ORF1ab
gRNA_1716_1745	AACCTTTCACAGTTTCCACAAAAGCACTTG	...........((((......)))).....	-0.3			Target_1716_1745	CAAGTGCTTTTGTGGAAACTGTGAAAGGTT	.....((((((............)))))).	-1.8	ORF1ab
gRNA_1717_1746	AAACCTTTCACAGTTTCCACAAAAGCACTT	............((((......))))....	-0.3			Target_1717_1746	AAGTGCTTTTGTGGAAACTGTGAAAGGTTT	....((((((............))))))..	-1.8	ORF1ab
gRNA_1718_1747	CAAACCTTTCACAGTTTCCACAAAAGCACT	.............((((......))))...	-0.3			Target_1718_1747	AGTGCTTTTGTGGAAACTGTGAAAGGTTTG	.............(((((......))))).	-2.3	ORF1ab
gRNA_1719_1748	CCAAACCTTTCACAGTTTCCACAAAAGCAC	..............((((......))))..	-0.3			Target_1719_1748	GTGCTTTTGTGGAAACTGTGAAAGGTTTGG	............(((((......)))))..	-2.3	ORF1ab
gRNA_1720_1749	TCCAAACCTTTCACAGTTTCCACAAAAGCA	...............((((......)))).	-0.3			Target_1720_1749	TGCTTTTGTGGAAACTGTGAAAGGTTTGGA	...........(((((......)))))...	-2.3	ORF1ab
gRNA_1721_1750	ATCCAAACCTTTCACAGTTTCCACAAAAGC	..............................	0			Target_1721_1750	GCTTTTGTGGAAACTGTGAAAGGTTTGGAT	..........(((((......)))))....	-2.3	ORF1ab
gRNA_1722_1751	AATCCAAACCTTTCACAGTTTCCACAAAAG	..............................	0			Target_1722_1751	CTTTTGTGGAAACTGTGAAAGGTTTGGATT	.........(((((......))))).....	-2.3	ORF1ab
gRNA_1723_1752	TAATCCAAACCTTTCACAGTTTCCACAAAA	..............................	0			Target_1723_1752	TTTTGTGGAAACTGTGAAAGGTTTGGATTA	........(((((......)))))......	-2.3	ORF1ab
gRNA_1724_1753	ATAATCCAAACCTTTCACAGTTTCCACAAA	..............................	0			Target_1724_1753	TTTGTGGAAACTGTGAAAGGTTTGGATTAT	.......(((((......))))).......	-2.3	ORF1ab
gRNA_1725_1754	TATAATCCAAACCTTTCACAGTTTCCACAA	..............................	0			Target_1725_1754	TTGTGGAAACTGTGAAAGGTTTGGATTATA	......(((((......)))))........	-2.3	ORF1ab
gRNA_1726_1755	TTATAATCCAAACCTTTCACAGTTTCCACA	..............................	0			Target_1726_1755	TGTGGAAACTGTGAAAGGTTTGGATTATAA	.....(((((......))))).........	-2.3	ORF1ab
gRNA_1727_1756	TTTATAATCCAAACCTTTCACAGTTTCCAC	..............................	0			Target_1727_1756	GTGGAAACTGTGAAAGGTTTGGATTATAAA	....(((((......)))))..........	-2.3	ORF1ab
gRNA_1728_1757	CTTTATAATCCAAACCTTTCACAGTTTCCA	..............................	0			Target_1728_1757	TGGAAACTGTGAAAGGTTTGGATTATAAAG	...(((((......)))))...........	-2.3	ORF1ab
gRNA_1729_1758	GCTTTATAATCCAAACCTTTCACAGTTTCC	..............................	0			Target_1729_1758	GGAAACTGTGAAAGGTTTGGATTATAAAGC	..(((((......)))))............	-2.3	ORF1ab
gRNA_1730_1759	TGCTTTATAATCCAAACCTTTCACAGTTTC	..............................	0			Target_1730_1759	GAAACTGTGAAAGGTTTGGATTATAAAGCA	.(((((......))))).............	-2.3	ORF1ab
gRNA_1731_1760	ATGCTTTATAATCCAAACCTTTCACAGTTT	..............................	0			Target_1731_1760	AAACTGTGAAAGGTTTGGATTATAAAGCAT	(((((......)))))..............	-1.8	ORF1ab
gRNA_1732_1761	AATGCTTTATAATCCAAACCTTTCACAGTT	..............................	0			Target_1732_1761	AACTGTGAAAGGTTTGGATTATAAAGCATT	...........((((........))))...	-1.4	ORF1ab
gRNA_1733_1762	GAATGCTTTATAATCCAAACCTTTCACAGT	..............................	0			Target_1733_1762	ACTGTGAAAGGTTTGGATTATAAAGCATTC	.....(((.(.((((.....)))).).)))	-1.6	ORF1ab
gRNA_1734_1763	TGAATGCTTTATAATCCAAACCTTTCACAG	..............................	0			Target_1734_1763	CTGTGAAAGGTTTGGATTATAAAGCATTCA	...((((.(.((((.....)))).).))))	-3.4	ORF1ab
gRNA_1735_1764	TTGAATGCTTTATAATCCAAACCTTTCACA	..............................	0			Target_1735_1764	TGTGAAAGGTTTGGATTATAAAGCATTCAA	..((((.(.((((.....)))).).)))).	-4	ORF1ab
gRNA_1736_1765	TTTGAATGCTTTATAATCCAAACCTTTCAC	..............................	0			Target_1736_1765	GTGAAAGGTTTGGATTATAAAGCATTCAAA	.((((.(.((((.....)))).).))))..	-4	ORF1ab
gRNA_1737_1766	GTTTGAATGCTTTATAATCCAAACCTTTCA	(((((.((........)).)))))......	-2.8			Target_1737_1766	TGAAAGGTTTGGATTATAAAGCATTCAAAC	......((((((((........))))))))	-4.6	ORF1ab
gRNA_1738_1767	TGTTTGAATGCTTTATAATCCAAACCTTTC	.(((((.((........)).))))).....	-2.8			Target_1738_1767	GAAAGGTTTGGATTATAAAGCATTCAAACA	.....((((((((........)))))))).	-6	ORF1ab
gRNA_1739_1768	TTGTTTGAATGCTTTATAATCCAAACCTTT	..(((((.((........)).)))))....	-2.8			Target_1739_1768	AAAGGTTTGGATTATAAAGCATTCAAACAA	....((((((((........))))))))..	-6	ORF1ab
gRNA_1740_1769	TTTGTTTGAATGCTTTATAATCCAAACCTT	...(((((.((........)).)))))...	-2.8			Target_1740_1769	AAGGTTTGGATTATAAAGCATTCAAACAAA	...((((((((........))))))))...	-6	ORF1ab
gRNA_1741_1770	ATTTGTTTGAATGCTTTATAATCCAAACCT	....(((((.((........)).)))))..	-2.8			Target_1741_1770	AGGTTTGGATTATAAAGCATTCAAACAAAT	..((((((((........))))))))....	-6	ORF1ab
gRNA_1742_1771	AATTTGTTTGAATGCTTTATAATCCAAACC	.....(((((.((........)).))))).	-2.8			Target_1742_1771	GGTTTGGATTATAAAGCATTCAAACAAATT	.((((((((........)))))))).....	-6	ORF1ab
gRNA_1743_1772	CAATTTGTTTGAATGCTTTATAATCCAAAC	......(((((.((........)).)))))	-2			Target_1743_1772	GTTTGGATTATAAAGCATTCAAACAAATTG	((((((((........))))))))......	-6.3	ORF1ab
gRNA_1744_1773	ACAATTTGTTTGAATGCTTTATAATCCAAA	..............................	0			Target_1744_1773	TTTGGATTATAAAGCATTCAAACAAATTGT	(((((((........)))))))........	-2.4	ORF1ab
gRNA_1745_1774	AACAATTTGTTTGAATGCTTTATAATCCAA	..............................	0			Target_1745_1774	TTGGATTATAAAGCATTCAAACAAATTGTT	((((((........))))))..........	-1.8	ORF1ab
gRNA_1746_1775	CAACAATTTGTTTGAATGCTTTATAATCCA	..............................	0			Target_1746_1775	TGGATTATAAAGCATTCAAACAAATTGTTG	(((((........)))))............	-0.9	ORF1ab
gRNA_1747_1776	TCAACAATTTGTTTGAATGCTTTATAATCC	((((........))))..............	-0.4			Target_1747_1776	GGATTATAAAGCATTCAAACAAATTGTTGA	.........((((...........))))..	-0.4	ORF1ab
gRNA_1748_1777	TTCAACAATTTGTTTGAATGCTTTATAATC	(((((........)))))............	-1.1			Target_1748_1777	GATTATAAAGCATTCAAACAAATTGTTGAA	............(((((........)))))	-0.9	ORF1ab
gRNA_1749_1778	ATTCAACAATTTGTTTGAATGCTTTATAAT	((((((........))))))..........	-2.3			Target_1749_1778	ATTATAAAGCATTCAAACAAATTGTTGAAT	..........((((((........))))))	-2	ORF1ab
gRNA_1750_1779	GATTCAACAATTTGTTTGAATGCTTTATAA	.((((((........)))))).........	-2.8			Target_1750_1779	TTATAAAGCATTCAAACAAATTGTTGAATC	.........((((((........)))))).	-2.3	ORF1ab
gRNA_1751_1780	GGATTCAACAATTTGTTTGAATGCTTTATA	(.((((((........)))))).)......	-4.7			Target_1751_1780	TATAAAGCATTCAAACAAATTGTTGAATCC	........((((((........))))))..	-2.3	ORF1ab
gRNA_1752_1781	AGGATTCAACAATTTGTTTGAATGCTTTAT	((.((((((........)))))).))....	-5.2			Target_1752_1781	ATAAAGCATTCAAACAAATTGTTGAATCCT	....((.((((((........)))))).))	-2.9	ORF1ab
gRNA_1753_1782	CAGGATTCAACAATTTGTTTGAATGCTTTA	.((.((((((........)))))).))...	-5.7			Target_1753_1782	TAAAGCATTCAAACAAATTGTTGAATCCTG	...((.((((((........)))))).)).	-3.7	ORF1ab
gRNA_1754_1783	ACAGGATTCAACAATTTGTTTGAATGCTTT	..((.((((((........)))))).))..	-5.7			Target_1754_1783	AAAGCATTCAAACAAATTGTTGAATCCTGT	..((.((((((........)))))).))..	-3.7	ORF1ab
gRNA_1755_1784	CACAGGATTCAACAATTTGTTTGAATGCTT	...((.((((((........)))))).)).	-5.7			Target_1755_1784	AAGCATTCAAACAAATTGTTGAATCCTGTG	.((.((((((........)))))).))...	-3.7	ORF1ab
gRNA_1756_1785	CCACAGGATTCAACAATTTGTTTGAATGCT	....((.((((((........)))))).))	-5.4			Target_1756_1785	AGCATTCAAACAAATTGTTGAATCCTGTGG	((.((((((........)))))).))....	-3.3	ORF1ab
gRNA_1757_1786	ACCACAGGATTCAACAATTTGTTTGAATGC	......(.((((((........)))))).)	-3.7			Target_1757_1786	GCATTCAAACAAATTGTTGAATCCTGTGGT	..((((((........))))))........	-2.3	ORF1ab
gRNA_1758_1787	TACCACAGGATTCAACAATTTGTTTGAATG	.........((((((........)))))).	-2.8			Target_1758_1787	CATTCAAACAAATTGTTGAATCCTGTGGTA	.((((((........)))))).........	-2.3	ORF1ab
gRNA_1759_1788	TTACCACAGGATTCAACAATTTGTTTGAAT	..........((((((........))))))	-2			Target_1759_1788	ATTCAAACAAATTGTTGAATCCTGTGGTAA	((((((........))))))..........	-1.8	ORF1ab
gRNA_1760_1789	ATTACCACAGGATTCAACAATTTGTTTGAA	............(((((........)))))	-0.8			Target_1760_1789	TTCAAACAAATTGTTGAATCCTGTGGTAAT	(((((........)))))............	-1.2	ORF1ab
gRNA_1761_1790	AATTACCACAGGATTCAACAATTTGTTTGA	..............................	0			Target_1761_1790	TCAAACAAATTGTTGAATCCTGTGGTAATT	((((........))))..............	-0.5	ORF1ab
gRNA_1762_1791	AAATTACCACAGGATTCAACAATTTGTTTG	..............................	0			Target_1762_1791	CAAACAAATTGTTGAATCCTGTGGTAATTT	..............................	0	ORF1ab
gRNA_1763_1792	AAAATTACCACAGGATTCAACAATTTGTTT	..............................	0			Target_1763_1792	AAACAAATTGTTGAATCCTGTGGTAATTTT	..............................	0	ORF1ab
gRNA_1764_1793	TAAAATTACCACAGGATTCAACAATTTGTT	..............................	0			Target_1764_1793	AACAAATTGTTGAATCCTGTGGTAATTTTA	..............................	0	ORF1ab
gRNA_1765_1794	TTAAAATTACCACAGGATTCAACAATTTGT	..............................	0			Target_1765_1794	ACAAATTGTTGAATCCTGTGGTAATTTTAA	..............................	0	ORF1ab
gRNA_1766_1795	TTTAAAATTACCACAGGATTCAACAATTTG	..............................	0			Target_1766_1795	CAAATTGTTGAATCCTGTGGTAATTTTAAA	..............................	0	ORF1ab
gRNA_1767_1796	CTTTAAAATTACCACAGGATTCAACAATTT	..............................	0			Target_1767_1796	AAATTGTTGAATCCTGTGGTAATTTTAAAG	..............................	0	ORF1ab
gRNA_1768_1797	ACTTTAAAATTACCACAGGATTCAACAATT	..............................	0			Target_1768_1797	AATTGTTGAATCCTGTGGTAATTTTAAAGT	..............................	0	ORF1ab
gRNA_1769_1798	AACTTTAAAATTACCACAGGATTCAACAAT	..............................	0			Target_1769_1798	ATTGTTGAATCCTGTGGTAATTTTAAAGTT	..............................	0	ORF1ab
gRNA_1770_1799	TAACTTTAAAATTACCACAGGATTCAACAA	..............................	0			Target_1770_1799	TTGTTGAATCCTGTGGTAATTTTAAAGTTA	..............................	0	ORF1ab
gRNA_1771_1800	GTAACTTTAAAATTACCACAGGATTCAACA	..............................	0			Target_1771_1800	TGTTGAATCCTGTGGTAATTTTAAAGTTAC	..............((((((....))))))	-1	ORF1ab
gRNA_1772_1801	TGTAACTTTAAAATTACCACAGGATTCAAC	..............................	0			Target_1772_1801	GTTGAATCCTGTGGTAATTTTAAAGTTACA	.............((((((....)))))).	-2.4	ORF1ab
gRNA_1773_1802	TTGTAACTTTAAAATTACCACAGGATTCAA	..............................	0			Target_1773_1802	TTGAATCCTGTGGTAATTTTAAAGTTACAA	............((((((....))))))..	-2.4	ORF1ab
gRNA_1774_1803	TTTGTAACTTTAAAATTACCACAGGATTCA	..............................	0			Target_1774_1803	TGAATCCTGTGGTAATTTTAAAGTTACAAA	...........((((((....))))))...	-2.4	ORF1ab
gRNA_1817_1846	TTTCTGTTCACCAATATTCCAGGCACCTTT	..((((.............)))).......	-0.1			Target_1817_1846	AAAGGTGCCTGGAATATTGGTGAACAGAAA	......(((.........))).........	-1.8	ORF1ab
gRNA_1818_1847	ATTTCTGTTCACCAATATTCCAGGCACCTT	...((((.............))))......	-0.1			Target_1818_1847	AAGGTGCCTGGAATATTGGTGAACAGAAAT	.....(((.........)))..........	-1.8	ORF1ab
gRNA_1819_1848	GATTTCTGTTCACCAATATTCCAGGCACCT	....((((.............)))).....	-0.1			Target_1819_1848	AGGTGCCTGGAATATTGGTGAACAGAAATC	.(((..(((.............)))..)))	-2.2	ORF1ab
gRNA_1820_1849	TGATTTCTGTTCACCAATATTCCAGGCACC	.....((((.............))))....	-0.1			Target_1820_1849	GGTGCCTGGAATATTGGTGAACAGAAATCA	(((..(((.............)))..))).	-3.7	ORF1ab
gRNA_1821_1850	TTGATTTCTGTTCACCAATATTCCAGGCAC	......((((.............))))...	-0.1			Target_1821_1850	GTGCCTGGAATATTGGTGAACAGAAATCAA	..(((.........))).............	-1.8	ORF1ab
gRNA_1822_1851	ATTGATTTCTGTTCACCAATATTCCAGGCA	.......((((.............))))..	-0.1			Target_1822_1851	TGCCTGGAATATTGGTGAACAGAAATCAAT	..........((((((........))))))	-2.7	ORF1ab
gRNA_1823_1852	TATTGATTTCTGTTCACCAATATTCCAGGC	(((((............)))))........	-0.3			Target_1823_1852	GCCTGGAATATTGGTGAACAGAAATCAATA	........(((((((........)))))))	-4.1	ORF1ab
gRNA_1824_1853	GTATTGATTTCTGTTCACCAATATTCCAGG	((((((............))))))......	-1.2			Target_1824_1853	CCTGGAATATTGGTGAACAGAAATCAATAC	.......(((((((........))))))).	-4.4	ORF1ab
gRNA_1825_1854	AGTATTGATTTCTGTTCACCAATATTCCAG	.((((((............)))))).....	-1.8			Target_1825_1854	CTGGAATATTGGTGAACAGAAATCAATACT	......(((((((........)))))))..	-4.4	ORF1ab
gRNA_1826_1855	CAGTATTGATTTCTGTTCACCAATATTCCA	.(((((((............)))))))...	-2.3			Target_1826_1855	TGGAATATTGGTGAACAGAAATCAATACTG	.....(((((((........)))))))...	-4.4	ORF1ab
gRNA_1827_1856	TCAGTATTGATTTCTGTTCACCAATATTCC	..(((((((............)))))))..	-2.3			Target_1827_1856	GGAATATTGGTGAACAGAAATCAATACTGA	....(((((((........)))))))....	-4.4	ORF1ab
gRNA_1828_1857	CTCAGTATTGATTTCTGTTCACCAATATTC	...(((((((............))))))).	-2.3			Target_1828_1857	GAATATTGGTGAACAGAAATCAATACTGAG	...(((((((........))))))).....	-4.4	ORF1ab
gRNA_1829_1858	ACTCAGTATTGATTTCTGTTCACCAATATT	....(((((((............)))))))	-2			Target_1829_1858	AATATTGGTGAACAGAAATCAATACTGAGT	..(((((((........)))))))......	-4.4	ORF1ab
gRNA_1830_1859	GACTCAGTATTGATTTCTGTTCACCAATAT	......((((((............))))))	-1.4			Target_1830_1859	ATATTGGTGAACAGAAATCAATACTGAGTC	.(((((((........))))))).......	-4.4	ORF1ab
gRNA_1831_1860	GGACTCAGTATTGATTTCTGTTCACCAATA	((...(((.........)))....))....	-2.3			Target_1831_1860	TATTGGTGAACAGAAATCAATACTGAGTCC	(((((((........)))))))........	-4.3	ORF1ab
gRNA_1832_1861	AGGACTCAGTATTGATTTCTGTTCACCAAT	((((.(((....))).))))..........	-2.6			Target_1832_1861	ATTGGTGAACAGAAATCAATACTGAGTCCT	((((((........))))))..........	-3.2	ORF1ab
gRNA_1833_1862	GAGGACTCAGTATTGATTTCTGTTCACCAA	.((((.(((....))).)))).........	-3.1			Target_1833_1862	TTGGTGAACAGAAATCAATACTGAGTCCTC	(((((........)))))............	-2	ORF1ab
gRNA_1834_1863	AGAGGACTCAGTATTGATTTCTGTTCACCA	..((((.(((....))).))))........	-3.1			Target_1834_1863	TGGTGAACAGAAATCAATACTGAGTCCTCT	((((........))))..............	-1.3	ORF1ab
gRNA_1835_1864	AAGAGGACTCAGTATTGATTTCTGTTCACC	((.((((.(((....))).)))).))....	-3.6			Target_1835_1864	GGTGAACAGAAATCAATACTGAGTCCTCTT	((....(((.........)))...))....	-1.3	ORF1ab
gRNA_1836_1865	AAAGAGGACTCAGTATTGATTTCTGTTCAC	.((.((((.(((....))).)))).))...	-4.2			Target_1836_1865	GTGAACAGAAATCAATACTGAGTCCTCTTT	......(((..(((....)))....)))..	-0.4	ORF1ab
gRNA_1837_1866	TAAAGAGGACTCAGTATTGATTTCTGTTCA	..((.((((.(((....))).)))).))..	-4.2			Target_1837_1866	TGAACAGAAATCAATACTGAGTCCTCTTTA	((((.((...(((....)))...)).))))	-0.6	ORF1ab
gRNA_1838_1867	ATAAAGAGGACTCAGTATTGATTTCTGTTC	...((.((((.(((....))).)))).)).	-4.2			Target_1838_1867	GAACAGAAATCAATACTGAGTCCTCTTTAT	....(((..(((....)))....)))....	-0.4	ORF1ab
gRNA_1839_1868	CATAAAGAGGACTCAGTATTGATTTCTGTT	....((.((((.(((....))).)))).))	-3.8			Target_1839_1868	AACAGAAATCAATACTGAGTCCTCTTTATG	...(((..(((....)))....))).....	-0.4	ORF1ab
gRNA_1840_1869	GCATAAAGAGGACTCAGTATTGATTTCTGT	........((((.(((....))).))))..	-3.1			Target_1840_1869	ACAGAAATCAATACTGAGTCCTCTTTATGC	..(((..(((....)))....)))......	-0.4	ORF1ab
gRNA_1841_1870	TGCATAAAGAGGACTCAGTATTGATTTCTG	.........((((.(((....))).)))).	-3.1			Target_1841_1870	CAGAAATCAATACTGAGTCCTCTTTATGCA	.(((..(((....)))....))).......	-0.4	ORF1ab
gRNA_1842_1871	ATGCATAAAGAGGACTCAGTATTGATTTCT	..........((((.(((....))).))))	-2.3			Target_1842_1871	AGAAATCAATACTGAGTCCTCTTTATGCAT	.((..(((....))).))............	-0.2	ORF1ab
gRNA_1843_1872	AATGCATAAAGAGGACTCAGTATTGATTTC	............(((.(((....))).)))	-0.5			Target_1843_1872	GAAATCAATACTGAGTCCTCTTTATGCATT	..............................	0	ORF1ab
gRNA_1844_1873	AAATGCATAAAGAGGACTCAGTATTGATTT	.(((((..............))))).....	-0.7			Target_1844_1873	AAATCAATACTGAGTCCTCTTTATGCATTT	..............................	0	ORF1ab
gRNA_1845_1874	CAAATGCATAAAGAGGACTCAGTATTGATT	..(((((..............)))))....	-0.7			Target_1845_1874	AATCAATACTGAGTCCTCTTTATGCATTTG	..............................	0	ORF1ab
gRNA_1846_1875	GCAAATGCATAAAGAGGACTCAGTATTGAT	((....))......................	-1			Target_1846_1875	ATCAATACTGAGTCCTCTTTATGCATTTGC	..............................	0	ORF1ab
gRNA_1847_1876	TGCAAATGCATAAAGAGGACTCAGTATTGA	(((....)))....................	-1.5			Target_1847_1876	TCAATACTGAGTCCTCTTTATGCATTTGCA	....................(((....)))	-1.2	ORF1ab
gRNA_1848_1877	ATGCAAATGCATAAAGAGGACTCAGTATTG	((((....))))..................	-2.7			Target_1848_1877	CAATACTGAGTCCTCTTTATGCATTTGCAT	..................((((....))))	-2.2	ORF1ab
gRNA_1849_1878	GATGCAAATGCATAAAGAGGACTCAGTATT	.((((....)))).................	-3.1			Target_1849_1878	AATACTGAGTCCTCTTTATGCATTTGCATC	.................((((....)))).	-2.5	ORF1ab
gRNA_1850_1879	TGATGCAAATGCATAAAGAGGACTCAGTAT	..((((....))))................	-3.1			Target_1850_1879	ATACTGAGTCCTCTTTATGCATTTGCATCA	................((((....))))..	-2.5	ORF1ab
gRNA_1851_1880	CTGATGCAAATGCATAAAGAGGACTCAGTA	...((((....))))...............	-3.1			Target_1851_1880	TACTGAGTCCTCTTTATGCATTTGCATCAG	..((((..........(((....)))))))	-2.6	ORF1ab
gRNA_1852_1881	TCTGATGCAAATGCATAAAGAGGACTCAGT	(((.((((....))))..))).........	-4.7			Target_1852_1881	ACTGAGTCCTCTTTATGCATTTGCATCAGA	.((((..........(((....))))))).	-3.2	ORF1ab
gRNA_1853_1882	CTCTGATGCAAATGCATAAAGAGGACTCAG	((((.((((....))))..)))).......	-7.8			Target_1853_1882	CTGAGTCCTCTTTATGCATTTGCATCAGAG	.......((((..((((....)))).))))	-5.7	ORF1ab
gRNA_1854_1883	CCTCTGATGCAAATGCATAAAGAGGACTCA	(((((.((((....))))..))))).....	-10.9			Target_1854_1883	TGAGTCCTCTTTATGCATTTGCATCAGAGG	.....(((((..((((....)))).)))))	-8.8	ORF1ab
gRNA_1855_1884	GCCTCTGATGCAAATGCATAAAGAGGACTC	.(((((.((((....))))..)))))....	-11.1			Target_1855_1884	GAGTCCTCTTTATGCATTTGCATCAGAGGC	....(((((..((((....)))).))))).	-9.2	ORF1ab
gRNA_1856_1885	AGCCTCTGATGCAAATGCATAAAGAGGACT	..(((((.((((....))))..)))))...	-11.1			Target_1856_1885	AGTCCTCTTTATGCATTTGCATCAGAGGCT	((.(((((..((((....)))).)))))))	-9.9	ORF1ab
gRNA_1857_1886	CAGCCTCTGATGCAAATGCATAAAGAGGAC	...(((((.((((....))))..)))))..	-11.1			Target_1857_1886	GTCCTCTTTATGCATTTGCATCAGAGGCTG	(.(((((..((((....)))).))))))..	-9.5	ORF1ab
gRNA_1858_1887	GCAGCCTCTGATGCAAATGCATAAAGAGGA	....(((((.((((....))))..))))).	-11.1			Target_1858_1887	TCCTCTTTATGCATTTGCATCAGAGGCTGC	.(((((..((((....)))).)))))....	-9.2	ORF1ab
gRNA_1859_1888	AGCAGCCTCTGATGCAAATGCATAAAGAGG	.....(((((.((((....))))..)))))	-10			Target_1859_1888	CCTCTTTATGCATTTGCATCAGAGGCTGCT	(((((..((((....)))).))))).....	-9.1	ORF1ab
gRNA_1860_1889	GAGCAGCCTCTGATGCAAATGCATAAAGAG	.......((((.((((....))))..))))	-6.8			Target_1860_1889	CTCTTTATGCATTTGCATCAGAGGCTGCTC	((((..((((....)))).)))).......	-6.7	ORF1ab
gRNA_1861_1890	CGAGCAGCCTCTGATGCAAATGCATAAAGA	.(((....)))..((((....)))).....	-4.1			Target_1861_1890	TCTTTATGCATTTGCATCAGAGGCTGCTCG	.((((((((....)))).))))........	-5.5	ORF1ab
gRNA_1862_1891	ACGAGCAGCCTCTGATGCAAATGCATAAAG	..(((....)))..((((....))))....	-4.1			Target_1862_1891	CTTTATGCATTTGCATCAGAGGCTGCTCGT	((((((((....)))).)))).........	-5.3	ORF1ab
gRNA_1863_1892	CACGAGCAGCCTCTGATGCAAATGCATAAA	((.(((....)))))((((....))))...	-4.2			Target_1863_1892	TTTATGCATTTGCATCAGAGGCTGCTCGTG	...((((....))))..(((....)))...	-5	ORF1ab
gRNA_1864_1893	ACACGAGCAGCCTCTGATGCAAATGCATAA	.((.(((....)))))((((....))))..	-4.2			Target_1864_1893	TTATGCATTTGCATCAGAGGCTGCTCGTGT	..((((....))))..(((....)))....	-5	ORF1ab
gRNA_1865_1894	AACACGAGCAGCCTCTGATGCAAATGCATA	..((.(((....)))))((((....)))).	-4.2			Target_1865_1894	TATGCATTTGCATCAGAGGCTGCTCGTGTT	...((((..(((........)))..)))).	-5.1	ORF1ab
gRNA_1866_1895	CAACACGAGCAGCCTCTGATGCAAATGCAT	...((.(((....)))))((((....))))	-3.5			Target_1866_1895	ATGCATTTGCATCAGAGGCTGCTCGTGTTG	..((((..(((........)))..))))..	-5.1	ORF1ab
gRNA_1867_1896	ACAACACGAGCAGCCTCTGATGCAAATGCA	.........(((........))).......	-2.7			Target_1867_1896	TGCATTTGCATCAGAGGCTGCTCGTGTTGT	.((((..(((........)))..))))...	-5.1	ORF1ab
gRNA_1868_1897	TACAACACGAGCAGCCTCTGATGCAAATGC	..........(((........)))......	-2.7			Target_1868_1897	GCATTTGCATCAGAGGCTGCTCGTGTTGTA	.....((((.(((((....))).)).))))	-6	ORF1ab
gRNA_1869_1898	GTACAACACGAGCAGCCTCTGATGCAAATG	...........(((........))).....	-2.7			Target_1869_1898	CATTTGCATCAGAGGCTGCTCGTGTTGTAC	....((((.(((((....))).)).)))).	-6.5	ORF1ab
gRNA_1870_1899	CGTACAACACGAGCAGCCTCTGATGCAAAT	(((.....))).(((........)))....	-3			Target_1870_1899	ATTTGCATCAGAGGCTGCTCGTGTTGTACG	...((((.(((((....))).)).))))..	-6.5	ORF1ab
gRNA_1871_1900	TCGTACAACACGAGCAGCCTCTGATGCAAA	((((.....))))(((........)))...	-4.6			Target_1871_1900	TTTGCATCAGAGGCTGCTCGTGTTGTACGA	..((((.(((((....))).)).))))...	-6.5	ORF1ab
gRNA_1872_1901	ATCGTACAACACGAGCAGCCTCTGATGCAA	.((((.....))))(((........)))..	-4.6			Target_1872_1901	TTGCATCAGAGGCTGCTCGTGTTGTACGAT	.((((.(((((....))).)).))))....	-6.5	ORF1ab
gRNA_1873_1902	GATCGTACAACACGAGCAGCCTCTGATGCA	..((((.....))))(((........))).	-4.6			Target_1873_1902	TGCATCAGAGGCTGCTCGTGTTGTACGATC	((((.(((((....))).)).)))).....	-6.3	ORF1ab
gRNA_1874_1903	TGATCGTACAACACGAGCAGCCTCTGATGC	...((((.....))))(((........)))	-3.3			Target_1874_1903	GCATCAGAGGCTGCTCGTGTTGTACGATCA	(((.(((((....))).)).))).......	-5.5	ORF1ab
gRNA_1875_1904	TTGATCGTACAACACGAGCAGCCTCTGATG	(((.((((.....)))).))).........	-3.1			Target_1875_1904	CATCAGAGGCTGCTCGTGTTGTACGATCAA	..........((.(((((...))))).)).	-3.5	ORF1ab
gRNA_1876_1905	ATTGATCGTACAACACGAGCAGCCTCTGAT	.(((.((((.....)))).)))........	-3.2			Target_1876_1905	ATCAGAGGCTGCTCGTGTTGTACGATCAAT	.........((.(((((...))))).))..	-3.5	ORF1ab
gRNA_1877_1906	AATTGATCGTACAACACGAGCAGCCTCTGA	..(((.((((.....)))).))).......	-3.2			Target_1877_1906	TCAGAGGCTGCTCGTGTTGTACGATCAATT	........((.(((((...))))).))...	-3.5	ORF1ab
gRNA_1878_1907	AAATTGATCGTACAACACGAGCAGCCTCTG	...(((.((((.....)))).)))......	-3.2			Target_1878_1907	CAGAGGCTGCTCGTGTTGTACGATCAATTT	.......((.(((((...))))).))....	-3.5	ORF1ab
gRNA_1879_1908	AAAATTGATCGTACAACACGAGCAGCCTCT	....(((.((((.....)))).))).....	-3.2			Target_1879_1908	AGAGGCTGCTCGTGTTGTACGATCAATTTT	......((.(((((...))))).)).....	-3.5	ORF1ab
gRNA_1880_1909	GAAAATTGATCGTACAACACGAGCAGCCTC	.....(((.((((.....)))).)))....	-3.2			Target_1880_1909	GAGGCTGCTCGTGTTGTACGATCAATTTTC	.....((.(((((...))))).))......	-3.5	ORF1ab
gRNA_1881_1910	AGAAAATTGATCGTACAACACGAGCAGCCT	......(((.((((.....)))).)))...	-3.2			Target_1881_1910	AGGCTGCTCGTGTTGTACGATCAATTTTCT	....((.(((((...))))).)).......	-3.5	ORF1ab
gRNA_1882_1911	GAGAAAATTGATCGTACAACACGAGCAGCC	.......(((.((((.....)))).)))..	-3.2			Target_1882_1911	GGCTGCTCGTGTTGTACGATCAATTTTCTC	...((.(((((...))))).))........	-3.5	ORF1ab
gRNA_1883_1912	GGAGAAAATTGATCGTACAACACGAGCAGC	........(((.((((.....)))).))).	-3.2			Target_1883_1912	GCTGCTCGTGTTGTACGATCAATTTTCTCC	..((.(((((...))))).)).........	-3.5	ORF1ab
gRNA_1884_1913	GGGAGAAAATTGATCGTACAACACGAGCAG	..........((.((((.....)))).)).	-3			Target_1884_1913	CTGCTCGTGTTGTACGATCAATTTTCTCCC	.((.(((((...))))).))..........	-3.5	ORF1ab
gRNA_1885_1914	CGGGAGAAAATTGATCGTACAACACGAGCA	...........((.((((.....)))).))	-2.2			Target_1885_1914	TGCTCGTGTTGTACGATCAATTTTCTCCCG	((.(((((...))))).))...........	-3.3	ORF1ab
gRNA_1886_1915	GCGGGAGAAAATTGATCGTACAACACGAGC	...............((((.....))))..	-1.9			Target_1886_1915	GCTCGTGTTGTACGATCAATTTTCTCCCGC	(.(((((...))))).).............	-2.6	ORF1ab
gRNA_1887_1916	TGCGGGAGAAAATTGATCGTACAACACGAG	(((((..((...))..))))).........	-2.6			Target_1887_1916	CTCGTGTTGTACGATCAATTTTCTCCCGCA	.(((((...)))))................	-2.4	ORF1ab
gRNA_1888_1917	GTGCGGGAGAAAATTGATCGTACAACACGA	((((((..((...))..)))))).......	-6.5			Target_1888_1917	TCGTGTTGTACGATCAATTTTCTCCCGCAC	(((((...))))).................	-2.2	ORF1ab
gRNA_1889_1918	AGTGCGGGAGAAAATTGATCGTACAACACG	.((((((..((...))..))))))......	-6.3			Target_1889_1918	CGTGTTGTACGATCAATTTTCTCCCGCACT	.((((.....((.......))....)))).	-2.1	ORF1ab
gRNA_1890_1919	GAGTGCGGGAGAAAATTGATCGTACAACAC	..((((((..((...))..)))))).....	-6.3			Target_1890_1919	GTGTTGTACGATCAATTTTCTCCCGCACTC	((((.....((.......))....))))..	-1.9	ORF1ab
gRNA_1891_1920	AGAGTGCGGGAGAAAATTGATCGTACAACA	...((((((..((...))..))))))....	-6.3			Target_1891_1920	TGTTGTACGATCAATTTTCTCCCGCACTCT	.((((......))))...............	-0.6	ORF1ab
gRNA_1892_1921	AAGAGTGCGGGAGAAAATTGATCGTACAAC	....((((((..((...))..))))))...	-6.3			Target_1892_1921	GTTGTACGATCAATTTTCTCCCGCACTCTT	((((......))))................	-0.2	ORF1ab
gRNA_1893_1922	CAAGAGTGCGGGAGAAAATTGATCGTACAA	.....((((((..((...))..))))))..	-6.3			Target_1893_1922	TTGTACGATCAATTTTCTCCCGCACTCTTG	..............................	0	ORF1ab
gRNA_1894_1923	TCAAGAGTGCGGGAGAAAATTGATCGTACA	......((((((..((...))..)))))).	-6.3			Target_1894_1923	TGTACGATCAATTTTCTCCCGCACTCTTGA	..............................	0	ORF1ab
gRNA_1895_1924	TTCAAGAGTGCGGGAGAAAATTGATCGTAC	.......((((((..((...))..))))))	-5			Target_1895_1924	GTACGATCAATTTTCTCCCGCACTCTTGAA	..............................	0	ORF1ab
gRNA_1896_1925	TTTCAAGAGTGCGGGAGAAAATTGATCGTA	.........(((((..((...))..)))))	-2.3			Target_1896_1925	TACGATCAATTTTCTCCCGCACTCTTGAAA	..............................	0	ORF1ab
gRNA_1897_1926	GTTTCAAGAGTGCGGGAGAAAATTGATCGT	...........((((..((...))..))))	-1.3			Target_1897_1926	ACGATCAATTTTCTCCCGCACTCTTGAAAC	..............................	0	ORF1ab
gRNA_1898_1927	AGTTTCAAGAGTGCGGGAGAAAATTGATCG	..((((..(....)..))))..........	-1			Target_1898_1927	CGATCAATTTTCTCCCGCACTCTTGAAACT	..............................	0	ORF1ab
gRNA_1899_1928	CAGTTTCAAGAGTGCGGGAGAAAATTGATC	...((((..(....)..)))).........	-1			Target_1899_1928	GATCAATTTTCTCCCGCACTCTTGAAACTG	..............................	0	ORF1ab
gRNA_1900_1929	GCAGTTTCAAGAGTGCGGGAGAAAATTGAT	(((.((....)).)))..............	-3.8			Target_1900_1929	ATCAATTTTCTCCCGCACTCTTGAAACTGC	..............................	0	ORF1ab
gRNA_1901_1930	AGCAGTTTCAAGAGTGCGGGAGAAAATTGA	.(((.((....)).))).............	-3.5			Target_1901_1930	TCAATTTTCTCCCGCACTCTTGAAACTGCT	.............(((..........))).	-0.6	ORF1ab
gRNA_1902_1931	GAGCAGTTTCAAGAGTGCGGGAGAAAATTG	..(((.((....)).)))............	-3.5			Target_1902_1931	CAATTTTCTCCCGCACTCTTGAAACTGCTC	............(((..........)))..	-0.6	ORF1ab
gRNA_1903_1932	TGAGCAGTTTCAAGAGTGCGGGAGAAAATT	...(((.((....)).)))...........	-3.5			Target_1903_1932	AATTTTCTCCCGCACTCTTGAAACTGCTCA	...........(((..........)))...	-0.6	ORF1ab
gRNA_1904_1933	TTGAGCAGTTTCAAGAGTGCGGGAGAAAAT	....(((.((....)).)))..........	-3.5			Target_1904_1933	ATTTTCTCCCGCACTCTTGAAACTGCTCAA	..........(((..........)))....	-0.6	ORF1ab
gRNA_1905_1934	TTTGAGCAGTTTCAAGAGTGCGGGAGAAAA	.....(((.((....)).))).........	-3.5			Target_1905_1934	TTTTCTCCCGCACTCTTGAAACTGCTCAAA	...............((((......)))).	-1	ORF1ab
gRNA_1933_1962	GCGGCCTTCTGTAAAACACGCACAGAATTT	......((((((.........))))))...	-3.9			Target_1933_1962	AAATTCTGTGCGTGTTTTACAGAAGGCCGC	...(((((((.......)))))))......	-5.2	ORF1ab
gRNA_1934_1963	AGCGGCCTTCTGTAAAACACGCACAGAATT	.......((((((.........))))))..	-3.9			Target_1934_1963	AATTCTGTGCGTGTTTTACAGAAGGCCGCT	........(((.(((((....)))))))).	-5.9	ORF1ab
gRNA_1935_1964	TAGCGGCCTTCTGTAAAACACGCACAGAAT	........((((((.........)))))).	-3.9			Target_1935_1964	ATTCTGTGCGTGTTTTACAGAAGGCCGCTA	.......(((.(((((....))))))))..	-5.9	ORF1ab
gRNA_1936_1965	ATAGCGGCCTTCTGTAAAACACGCACAGAA	..........(((((.........))))).	-3.2			Target_1936_1965	TTCTGTGCGTGTTTTACAGAAGGCCGCTAT	......(((.(((((....))))))))...	-5.9	ORF1ab
gRNA_1937_1966	TATAGCGGCCTTCTGTAAAACACGCACAGA	....(((...............))).....	-2.9			Target_1937_1966	TCTGTGCGTGTTTTACAGAAGGCCGCTATA	.....(((.(((((....))))))))....	-5.9	ORF1ab
gRNA_1938_1967	TTATAGCGGCCTTCTGTAAAACACGCACAG	.....(((...............)))....	-2.9			Target_1938_1967	CTGTGCGTGTTTTACAGAAGGCCGCTATAA	....(((.(((((....)))))))).....	-5.9	ORF1ab
gRNA_1939_1968	GTTATAGCGGCCTTCTGTAAAACACGCACA	......(((...............)))...	-2.9			Target_1939_1968	TGTGCGTGTTTTACAGAAGGCCGCTATAAC	...(((.(((((....))))))))......	-5.9	ORF1ab
gRNA_1940_1969	TGTTATAGCGGCCTTCTGTAAAACACGCAC	.......(((...............)))..	-2.9			Target_1940_1969	GTGCGTGTTTTACAGAAGGCCGCTATAACA	..(((.(((((....)))))))).......	-5.9	ORF1ab
gRNA_1941_1970	TTGTTATAGCGGCCTTCTGTAAAACACGCA	........(((...............))).	-2.9			Target_1941_1970	TGCGTGTTTTACAGAAGGCCGCTATAACAA	.(((.(((((....))))))))........	-5.9	ORF1ab
gRNA_1942_1971	ATTGTTATAGCGGCCTTCTGTAAAACACGC	..((((...((((....))))..))))...	-2.3			Target_1942_1971	GCGTGTTTTACAGAAGGCCGCTATAACAAT	(((.(((((....)))))))).........	-5.9	ORF1ab
gRNA_1943_1972	TATTGTTATAGCGGCCTTCTGTAAAACACG	...((((...((((....))))..))))..	-2.3			Target_1943_1972	CGTGTTTTACAGAAGGCCGCTATAACAATA	((.(((((....)))))))...........	-1.7	ORF1ab
gRNA_1944_1973	GTATTGTTATAGCGGCCTTCTGTAAAACAC	....((((...((((....))))..)))).	-2.3			Target_1944_1973	GTGTTTTACAGAAGGCCGCTATAACAATAC	((.(((....))).))..............	-0.8	ORF1ab
gRNA_1945_1974	AGTATTGTTATAGCGGCCTTCTGTAAAACA	.....((((...((((....))))..))))	-1.8			Target_1945_1974	TGTTTTACAGAAGGCCGCTATAACAATACT	.(((((....)))))...............	-0.2	ORF1ab
gRNA_1946_1975	TAGTATTGTTATAGCGGCCTTCTGTAAAAC	........((((((.......))))))...	-1.5			Target_1946_1975	GTTTTACAGAAGGCCGCTATAACAATACTA	(((((....)))))................	-0.2	ORF1ab
gRNA_1947_1976	CTAGTATTGTTATAGCGGCCTTCTGTAAAA	.........((((((.......))))))..	-1.5			Target_1947_1976	TTTTACAGAAGGCCGCTATAACAATACTAG	..............................	0	ORF1ab
gRNA_1948_1977	TCTAGTATTGTTATAGCGGCCTTCTGTAAA	..........((((((.......)))))).	-1.5			Target_1948_1977	TTTACAGAAGGCCGCTATAACAATACTAGA	..............................	0	ORF1ab
gRNA_1949_1978	ATCTAGTATTGTTATAGCGGCCTTCTGTAA	................((((....))))..	-1.4			Target_1949_1978	TTACAGAAGGCCGCTATAACAATACTAGAT	..............................	0	ORF1ab
gRNA_1950_1979	CATCTAGTATTGTTATAGCGGCCTTCTGTA	.................((((....)))).	-1.4			Target_1950_1979	TACAGAAGGCCGCTATAACAATACTAGATG	..............................	0	ORF1ab
gRNA_1951_1980	CCATCTAGTATTGTTATAGCGGCCTTCTGT	..................((((....))))	-0.7			Target_1951_1980	ACAGAAGGCCGCTATAACAATACTAGATGG	........((((((.........))).)))	-0.9	ORF1ab
gRNA_1952_1981	TCCATCTAGTATTGTTATAGCGGCCTTCTG	..............................	0			Target_1952_1981	CAGAAGGCCGCTATAACAATACTAGATGGA	.......((((((.........))).))).	-2	ORF1ab
gRNA_1953_1982	TTCCATCTAGTATTGTTATAGCGGCCTTCT	..............................	0			Target_1953_1982	AGAAGGCCGCTATAACAATACTAGATGGAA	......((((((.........))).)))..	-2	ORF1ab
gRNA_1954_1983	ATTCCATCTAGTATTGTTATAGCGGCCTTC	..............................	0			Target_1954_1983	GAAGGCCGCTATAACAATACTAGATGGAAT	.....((((((.........))).)))...	-2	ORF1ab
gRNA_1955_1984	AATTCCATCTAGTATTGTTATAGCGGCCTT	..............................	0			Target_1955_1984	AAGGCCGCTATAACAATACTAGATGGAATT	....((((((.........))).)))....	-2	ORF1ab
gRNA_1956_1985	AAATTCCATCTAGTATTGTTATAGCGGCCT	..............................	0			Target_1956_1985	AGGCCGCTATAACAATACTAGATGGAATTT	...((((((.........))).))).....	-2	ORF1ab
gRNA_1957_1986	GAAATTCCATCTAGTATTGTTATAGCGGCC	..............................	0			Target_1957_1986	GGCCGCTATAACAATACTAGATGGAATTTC	..((((((.........))).)))......	-2	ORF1ab
gRNA_1958_1987	TGAAATTCCATCTAGTATTGTTATAGCGGC	..............................	0			Target_1958_1987	GCCGCTATAACAATACTAGATGGAATTTCA	.((((((.........))).))).......	-2	ORF1ab
gRNA_1959_1988	GTGAAATTCCATCTAGTATTGTTATAGCGG	..............................	0			Target_1959_1988	CCGCTATAACAATACTAGATGGAATTTCAC	((((((.........))).)))........	-1.8	ORF1ab
gRNA_1960_1989	TGTGAAATTCCATCTAGTATTGTTATAGCG	..............................	0			Target_1960_1989	CGCTATAACAATACTAGATGGAATTTCACA	..............................	0	ORF1ab
gRNA_1961_1990	CTGTGAAATTCCATCTAGTATTGTTATAGC	(((((((((..........))).)))))).	-0.7			Target_1961_1990	GCTATAACAATACTAGATGGAATTTCACAG	..............................	0	ORF1ab
gRNA_1962_1991	ACTGTGAAATTCCATCTAGTATTGTTATAG	.(((((((((..........))).))))))	-0.8			Target_1962_1991	CTATAACAATACTAGATGGAATTTCACAGT	..............................	0	ORF1ab
gRNA_1963_1992	TACTGTGAAATTCCATCTAGTATTGTTATA	(((((.((.......)))))))........	-1.7			Target_1963_1992	TATAACAATACTAGATGGAATTTCACAGTA	........((((.(.(((....))))))))	-0.6	ORF1ab
gRNA_1964_1993	ATACTGTGAAATTCCATCTAGTATTGTTAT	((((((.((.......))))))))......	-2.3			Target_1964_1993	ATAACAATACTAGATGGAATTTCACAGTAT	......(((((.(.(((....)))))))))	-1.7	ORF1ab
gRNA_1965_1994	AATACTGTGAAATTCCATCTAGTATTGTTA	(((((((.((.......)))))))))....	-3.8			Target_1965_1994	TAACAATACTAGATGGAATTTCACAGTATT	....((((((.(.(((....))))))))))	-2.6	ORF1ab
gRNA_1966_1995	GAATACTGTGAAATTCCATCTAGTATTGTT	.(((((((.((.......)))))))))...	-4.3			Target_1966_1995	AACAATACTAGATGGAATTTCACAGTATTC	...((((((.(.(((....)))))))))).	-2.9	ORF1ab
gRNA_1967_1996	TGAATACTGTGAAATTCCATCTAGTATTGT	..(((((((.((.......)))))))))..	-4.3			Target_1967_1996	ACAATACTAGATGGAATTTCACAGTATTCA	..((((((.(.(((....))))))))))..	-2.9	ORF1ab
gRNA_1968_1997	GTGAATACTGTGAAATTCCATCTAGTATTG	...(((((((.((.......))))))))).	-4.3			Target_1968_1997	CAATACTAGATGGAATTTCACAGTATTCAC	.((((((.(.(((....))))))))))...	-2.9	ORF1ab
gRNA_1969_1998	AGTGAATACTGTGAAATTCCATCTAGTATT	....(((((((.((.......)))))))))	-3.5			Target_1969_1998	AATACTAGATGGAATTTCACAGTATTCACT	((((((.(.(((....))))))))))....	-2.4	ORF1ab
gRNA_1970_1999	CAGTGAATACTGTGAAATTCCATCTAGTAT	......((((((.((.......))))))))	-2.5			Target_1970_1999	ATACTAGATGGAATTTCACAGTATTCACTG	..................((((....))))	-1.6	ORF1ab
gRNA_1971_2000	TCAGTGAATACTGTGAAATTCCATCTAGTA	.((((....)))).................	-1.8			Target_1971_2000	TACTAGATGGAATTTCACAGTATTCACTGA	.................((((....)))).	-2.2	ORF1ab
gRNA_1972_2001	CTCAGTGAATACTGTGAAATTCCATCTAGT	(.((((....)))).)..............	-2.3			Target_1972_2001	ACTAGATGGAATTTCACAGTATTCACTGAG	................((((....))))..	-2.2	ORF1ab
gRNA_1973_2002	TCTCAGTGAATACTGTGAAATTCCATCTAG	((.((((....)))).))............	-3.9			Target_1973_2002	CTAGATGGAATTTCACAGTATTCACTGAGA	............((.((((....)))).))	-2.3	ORF1ab
gRNA_1974_2003	GTCTCAGTGAATACTGTGAAATTCCATCTA	.((.((((....)))).))...........	-3.9			Target_1974_2003	TAGATGGAATTTCACAGTATTCACTGAGAC	...........((.((((....)))).)).	-2.8	ORF1ab
gRNA_1975_2004	AGTCTCAGTGAATACTGTGAAATTCCATCT	..((.((((....)))).))..........	-3.9			Target_1975_2004	AGATGGAATTTCACAGTATTCACTGAGACT	..........((.((((....)))).))..	-2.8	ORF1ab
gRNA_1976_2005	GAGTCTCAGTGAATACTGTGAAATTCCATC	...((.((((....)))).)).........	-3.9			Target_1976_2005	GATGGAATTTCACAGTATTCACTGAGACTC	.........((.((((....)))).))...	-2.8	ORF1ab
gRNA_1977_2006	TGAGTCTCAGTGAATACTGTGAAATTCCAT	....((.((((....)))).))........	-3.9			Target_1977_2006	ATGGAATTTCACAGTATTCACTGAGACTCA	........((.((((....)))).))....	-2.8	ORF1ab
gRNA_1978_2007	ATGAGTCTCAGTGAATACTGTGAAATTCCA	.....((.((((....)))).)).......	-3.9			Target_1978_2007	TGGAATTTCACAGTATTCACTGAGACTCAT	.......((.((((....)))).)).....	-2.8	ORF1ab
gRNA_1979_2008	AATGAGTCTCAGTGAATACTGTGAAATTCC	......((.((((....)))).))......	-3.9			Target_1979_2008	GGAATTTCACAGTATTCACTGAGACTCATT	......((.((((....)))).))......	-2.8	ORF1ab
gRNA_1980_2009	CAATGAGTCTCAGTGAATACTGTGAAATTC	.......((.((((....)))).)).....	-3.9			Target_1980_2009	GAATTTCACAGTATTCACTGAGACTCATTG	((...((.((((....)))).)).))....	-3	ORF1ab
gRNA_1981_2010	TCAATGAGTCTCAGTGAATACTGTGAAATT	........((.((((....)))).))....	-3.9			Target_1981_2010	AATTTCACAGTATTCACTGAGACTCATTGA	....((.((((....)))).))........	-2.8	ORF1ab
gRNA_1982_2011	ATCAATGAGTCTCAGTGAATACTGTGAAAT	.........((.((((....)))).))...	-3.9			Target_1982_2011	ATTTCACAGTATTCACTGAGACTCATTGAT	...((.((((....)))).)).........	-2.8	ORF1ab
gRNA_1983_2012	CATCAATGAGTCTCAGTGAATACTGTGAAA	..........((.((((....)))).))..	-3.9			Target_1983_2012	TTTCACAGTATTCACTGAGACTCATTGATG	..((.((((....)))).))..........	-2.8	ORF1ab
gRNA_1984_2013	GCATCAATGAGTCTCAGTGAATACTGTGAA	...........((.((((....)))).)).	-3.9			Target_1984_2013	TTCACAGTATTCACTGAGACTCATTGATGC	.((.((((....)))).))...........	-2.8	ORF1ab
gRNA_1985_2014	AGCATCAATGAGTCTCAGTGAATACTGTGA	............((.((((....)))).))	-3.3			Target_1985_2014	TCACAGTATTCACTGAGACTCATTGATGCT	....(((((.((.(((...))).)))))))	-3.9	ORF1ab
gRNA_1986_2015	TAGCATCAATGAGTCTCAGTGAATACTGTG	................((((....))))..	-1.8			Target_1986_2015	CACAGTATTCACTGAGACTCATTGATGCTA	...(((((.((.(((...))).))))))).	-4.4	ORF1ab
gRNA_1987_2016	ATAGCATCAATGAGTCTCAGTGAATACTGT	((((..(((.(((...))).)))...))))	-1.9			Target_1987_2016	ACAGTATTCACTGAGACTCATTGATGCTAT	..(((((.((.(((...))).)))))))..	-4.4	ORF1ab
gRNA_1988_2017	CATAGCATCAATGAGTCTCAGTGAATACTG	.......(((.(((...))).)))......	-1.5			Target_1988_2017	CAGTATTCACTGAGACTCATTGATGCTATG	.(((((.((.(((...))).)))))))...	-4.4	ORF1ab
gRNA_1989_2018	TCATAGCATCAATGAGTCTCAGTGAATACT	........(((.(((...))).))).....	-1.5			Target_1989_2018	AGTATTCACTGAGACTCATTGATGCTATGA	(((((.((.(((...))).)))))))....	-4.3	ORF1ab
gRNA_1990_2019	ATCATAGCATCAATGAGTCTCAGTGAATAC	.........(((.(((...))).)))....	-1.5			Target_1990_2019	GTATTCACTGAGACTCATTGATGCTATGAT	((((.((.(((...))).))))))......	-3.2	ORF1ab
gRNA_1991_2020	CATCATAGCATCAATGAGTCTCAGTGAATA	..........(((.(((...))).)))...	-1.5			Target_1991_2020	TATTCACTGAGACTCATTGATGCTATGATG	...(((.(((...))).)))..........	-1.5	ORF1ab
gRNA_1992_2021	ACATCATAGCATCAATGAGTCTCAGTGAAT	...........(((.(((...))).)))..	-1.5			Target_1992_2021	ATTCACTGAGACTCATTGATGCTATGATGT	..(((.(((...))).)))...........	-1.5	ORF1ab
gRNA_1993_2022	AACATCATAGCATCAATGAGTCTCAGTGAA	............(((.(((...))).))).	-1.5			Target_1993_2022	TTCACTGAGACTCATTGATGCTATGATGTT	........(((((((.......)))).)))	-2.1	ORF1ab
gRNA_1994_2023	GAACATCATAGCATCAATGAGTCTCAGTGA	((((.((((.......)))))).)).....	-1.8			Target_1994_2023	TCACTGAGACTCATTGATGCTATGATGTTC	.......(((((((.......)))).))).	-2.5	ORF1ab
gRNA_1995_2024	TGAACATCATAGCATCAATGAGTCTCAGTG	(((((.((((.......)))))).)))...	-2.5			Target_1995_2024	CACTGAGACTCATTGATGCTATGATGTTCA	......(((((((.......)))).)))..	-2.5	ORF1ab
gRNA_1996_2025	GTGAACATCATAGCATCAATGAGTCTCAGT	.(((((.((((.......)))))).)))..	-2.5			Target_1996_2025	ACTGAGACTCATTGATGCTATGATGTTCAC	..((((.(((((.......)))).))))).	-2.8	ORF1ab
gRNA_1997_2026	TGTGAACATCATAGCATCAATGAGTCTCAG	..(((((.((((.......)))))).))).	-2.5			Target_1997_2026	CTGAGACTCATTGATGCTATGATGTTCACA	.((((.(((((.......)))).)))))..	-2.8	ORF1ab
gRNA_1998_2027	ATGTGAACATCATAGCATCAATGAGTCTCA	...(((((.((((.......)))))).)))	-1.9			Target_1998_2027	TGAGACTCATTGATGCTATGATGTTCACAT	((((.(((((.......)))).)))))...	-2.6	ORF1ab
gRNA_1999_2028	GATGTGAACATCATAGCATCAATGAGTCTC	(((((..........)))))..........	-4.2			Target_1999_2028	GAGACTCATTGATGCTATGATGTTCACATC	..(((((((.......)))).)))......	-2.5	ORF1ab
gRNA_2000_2029	AGATGTGAACATCATAGCATCAATGAGTCT	.(((((..........))))).........	-4			Target_2000_2029	AGACTCATTGATGCTATGATGTTCACATCT	.(((((((.......)))).))).......	-2.5	ORF1ab
gRNA_2001_2030	CAGATGTGAACATCATAGCATCAATGAGTC	..(((((..........)))))........	-4			Target_2001_2030	GACTCATTGATGCTATGATGTTCACATCTG	................((((....))))..	-2.3	ORF1ab
gRNA_2002_2031	TCAGATGTGAACATCATAGCATCAATGAGT	...(((((..........))))).......	-4			Target_2002_2031	ACTCATTGATGCTATGATGTTCACATCTGA	...............((((....))))...	-2.3	ORF1ab
gRNA_2003_2032	ATCAGATGTGAACATCATAGCATCAATGAG	....(((((..........)))))......	-4			Target_2003_2032	CTCATTGATGCTATGATGTTCACATCTGAT	..............((((....))))....	-2.3	ORF1ab
gRNA_2004_2033	AATCAGATGTGAACATCATAGCATCAATGA	.....(((((..........))))).....	-4			Target_2004_2033	TCATTGATGCTATGATGTTCACATCTGATT	.............((((....)))).....	-2.3	ORF1ab
gRNA_2005_2034	AAATCAGATGTGAACATCATAGCATCAATG	......(((((..........)))))....	-4			Target_2005_2034	CATTGATGCTATGATGTTCACATCTGATTT	............((((....))))......	-2.3	ORF1ab
gRNA_2006_2035	CAAATCAGATGTGAACATCATAGCATCAAT	.......(((((..........)))))...	-4			Target_2006_2035	ATTGATGCTATGATGTTCACATCTGATTTG	...........((((....)))).......	-2.3	ORF1ab
gRNA_2007_2036	CCAAATCAGATGTGAACATCATAGCATCAA	........(((((..........)))))..	-4			Target_2007_2036	TTGATGCTATGATGTTCACATCTGATTTGG	..........((((....))))........	-2.3	ORF1ab
gRNA_2008_2037	GCCAAATCAGATGTGAACATCATAGCATCA	.........(((((..........))))).	-4			Target_2008_2037	TGATGCTATGATGTTCACATCTGATTTGGC	....((((.((((....)))).....))))	-2.5	ORF1ab
gRNA_2009_2038	AGCCAAATCAGATGTGAACATCATAGCATC	..........(((((..........)))))	-2.7			Target_2009_2038	GATGCTATGATGTTCACATCTGATTTGGCT	...((((.((((....)))).....)))).	-3.7	ORF1ab
gRNA_2010_2039	TAGCCAAATCAGATGTGAACATCATAGCAT	...........((((....)))).......	-2.6			Target_2010_2039	ATGCTATGATGTTCACATCTGATTTGGCTA	..((((.((((....)))).....))))..	-3.7	ORF1ab
gRNA_2011_2040	GTAGCCAAATCAGATGTGAACATCATAGCA	............((((....))))......	-2.6			Target_2011_2040	TGCTATGATGTTCACATCTGATTTGGCTAC	.((((.((((....)))).....))))...	-3.7	ORF1ab
gRNA_2012_2041	AGTAGCCAAATCAGATGTGAACATCATAGC	.............((((....)))).....	-2.6			Target_2012_2041	GCTATGATGTTCACATCTGATTTGGCTACT	((((.((((....)))).....))))....	-3.7	ORF1ab
gRNA_2013_2042	TAGTAGCCAAATCAGATGTGAACATCATAG	..............((((....))))....	-2.6			Target_2013_2042	CTATGATGTTCACATCTGATTTGGCTACTA	....((((....))))..............	-2.3	ORF1ab
gRNA_2014_2043	TTAGTAGCCAAATCAGATGTGAACATCATA	...............((((....))))...	-2.6			Target_2014_2043	TATGATGTTCACATCTGATTTGGCTACTAA	...((((....))))...............	-2.3	ORF1ab
gRNA_2015_2044	GTTAGTAGCCAAATCAGATGTGAACATCAT	................((((....))))..	-2.6			Target_2015_2044	ATGATGTTCACATCTGATTTGGCTACTAAC	..((((....))))................	-2.3	ORF1ab
gRNA_2016_2045	TGTTAGTAGCCAAATCAGATGTGAACATCA	.................((((....)))).	-2.6			Target_2016_2045	TGATGTTCACATCTGATTTGGCTACTAACA	.((((....)))).................	-2.3	ORF1ab
gRNA_2017_2046	TTGTTAGTAGCCAAATCAGATGTGAACATC	..................((((....))))	-1.3			Target_2017_2046	GATGTTCACATCTGATTTGGCTACTAACAA	((((....))))..................	-2.3	ORF1ab
gRNA_2018_2047	ATTGTTAGTAGCCAAATCAGATGTGAACAT	................(((....)))....	-0.3			Target_2018_2047	ATGTTCACATCTGATTTGGCTACTAACAAT	...............(((........))).	-0.3	ORF1ab
gRNA_2019_2048	GATTGTTAGTAGCCAAATCAGATGTGAACA	((((...........))))...........	-1			Target_2019_2048	TGTTCACATCTGATTTGGCTACTAACAATC	..............(((........)))..	-0.3	ORF1ab
gRNA_2020_2049	AGATTGTTAGTAGCCAAATCAGATGTGAAC	.((((...........))))..........	-0.8			Target_2020_2049	GTTCACATCTGATTTGGCTACTAACAATCT	..........((((.(........))))).	-0.9	ORF1ab
gRNA_2021_2050	TAGATTGTTAGTAGCCAAATCAGATGTGAA	..((((...........)))).........	-0.8			Target_2021_2050	TTCACATCTGATTTGGCTACTAACAATCTA	.........((((.(........)))))..	-0.9	ORF1ab
gRNA_2022_2051	CTAGATTGTTAGTAGCCAAATCAGATGTGA	...((((...........))))........	-0.8			Target_2022_2051	TCACATCTGATTTGGCTACTAACAATCTAG	......(((..(((........)))..)))	-1.2	ORF1ab
gRNA_2023_2052	ACTAGATTGTTAGTAGCCAAATCAGATGTG	(((((....)))))................	-1.1			Target_2023_2052	CACATCTGATTTGGCTACTAACAATCTAGT	.....(((..(((........)))..))).	-1.8	ORF1ab
gRNA_2024_2053	AACTAGATTGTTAGTAGCCAAATCAGATGT	.(((((....)))))...............	-1.4			Target_2024_2053	ACATCTGATTTGGCTACTAACAATCTAGTT	....(((..(((........)))..)))..	-1.8	ORF1ab
gRNA_2025_2054	CAACTAGATTGTTAGTAGCCAAATCAGATG	..(((((....)))))..............	-1.4			Target_2025_2054	CATCTGATTTGGCTACTAACAATCTAGTTG	((.(((..(((........)))..))).))	-2.4	ORF1ab
gRNA_2026_2055	ACAACTAGATTGTTAGTAGCCAAATCAGAT	...(((((....))))).............	-1.4			Target_2026_2055	ATCTGATTTGGCTACTAACAATCTAGTTGT	..........((.((((......)))).))	-1.9	ORF1ab
gRNA_2027_2056	TACAACTAGATTGTTAGTAGCCAAATCAGA	((((((......))).)))...........	-1.9			Target_2027_2056	TCTGATTTGGCTACTAACAATCTAGTTGTA	.........((.((((......)))).)).	-2.6	ORF1ab
gRNA_2028_2057	TTACAACTAGATTGTTAGTAGCCAAATCAG	(((((((......))).)))).........	-2.2			Target_2028_2057	CTGATTTGGCTACTAACAATCTAGTTGTAA	........((.((((......)))).))..	-2.6	ORF1ab
gRNA_2029_2058	ATTACAACTAGATTGTTAGTAGCCAAATCA	.(((((((......))).))))........	-2.3			Target_2029_2058	TGATTTGGCTACTAACAATCTAGTTGTAAT	.......((.((((......)))).))...	-2.6	ORF1ab
gRNA_2030_2059	CATTACAACTAGATTGTTAGTAGCCAAATC	..(((((((......))).)))).......	-2.3			Target_2030_2059	GATTTGGCTACTAACAATCTAGTTGTAATG	......((.((((......)))).))....	-2.6	ORF1ab
gRNA_2031_2060	CCATTACAACTAGATTGTTAGTAGCCAAAT	...(((((((......))).))))......	-2.3			Target_2031_2060	ATTTGGCTACTAACAATCTAGTTGTAATGG	.....((.((((......)))).)).....	-2.6	ORF1ab
gRNA_2032_2061	GCCATTACAACTAGATTGTTAGTAGCCAAA	....(((((((......))).)))).....	-2.3			Target_2032_2061	TTTGGCTACTAACAATCTAGTTGTAATGGC	....((((...(((((...)))))..))))	-3.2	ORF1ab
gRNA_2033_2062	GGCCATTACAACTAGATTGTTAGTAGCCAA	(((.(((((((.....))).)))).)))..	-6.3			Target_2033_2062	TTGGCTACTAACAATCTAGTTGTAATGGCC	..(((((...(((((...)))))..)))))	-6.5	ORF1ab
gRNA_2034_2063	AGGCCATTACAACTAGATTGTTAGTAGCCA	.(((.(((((((.....))).)))).))).	-6.1			Target_2034_2063	TGGCTACTAACAATCTAGTTGTAATGGCCT	.(((((...(((((...)))))..))))).	-7.7	ORF1ab
gRNA_2035_2064	TAGGCCATTACAACTAGATTGTTAGTAGCC	..(((.(((((((.....))).)))).)))	-4.8			Target_2035_2064	GGCTACTAACAATCTAGTTGTAATGGCCTA	(((((...(((((...)))))..)))))..	-7.7	ORF1ab
gRNA_2036_2065	GTAGGCCATTACAACTAGATTGTTAGTAGC	((((....)))).(((((....)))))...	-2.6			Target_2036_2065	GCTACTAACAATCTAGTTGTAATGGCCTAC	((((...(((((...)))))..))))....	-4	ORF1ab
gRNA_2037_2066	TGTAGGCCATTACAACTAGATTGTTAGTAG	(((((....)))))(((((....)))))..	-3.3			Target_2037_2066	CTACTAACAATCTAGTTGTAATGGCCTACA	.(((.(((......))))))..........	-1.5	ORF1ab
gRNA_2038_2067	ATGTAGGCCATTACAACTAGATTGTTAGTA	.(((((....)))))(((((....))))).	-3.3			Target_2038_2067	TACTAACAATCTAGTTGTAATGGCCTACAT	.((((......))))((((......)))).	-1.7	ORF1ab
gRNA_2039_2068	AATGTAGGCCATTACAACTAGATTGTTAGT	..(((((....)))))(((((....)))))	-2.6			Target_2039_2068	ACTAACAATCTAGTTGTAATGGCCTACATT	....(((((...)))))((((.....))))	-1.8	ORF1ab
gRNA_2040_2069	TAATGTAGGCCATTACAACTAGATTGTTAG	((((.(((..........))).))))....	-3.2			Target_2040_2069	CTAACAATCTAGTTGTAATGGCCTACATTA	...(((((...)))))((((.....)))).	-2.4	ORF1ab
gRNA_2041_2070	GTAATGTAGGCCATTACAACTAGATTGTTA	((((((.....))))))(((......))).	-4.7			Target_2041_2070	TAACAATCTAGTTGTAATGGCCTACATTAC	.............((((((.....))))))	-4.4	ORF1ab
gRNA_2042_2071	TGTAATGTAGGCCATTACAACTAGATTGTT	(((((((.....)))))))...........	-5.3			Target_2042_2071	AACAATCTAGTTGTAATGGCCTACATTACA	...........(((((((.....)))))))	-6.2	ORF1ab
gRNA_2043_2072	CTGTAATGTAGGCCATTACAACTAGATTGT	.(((((((.....)))))))..........	-5.5			Target_2043_2072	ACAATCTAGTTGTAATGGCCTACATTACAG	..........(((((((.....))))))).	-7	ORF1ab
gRNA_2044_2073	CCTGTAATGTAGGCCATTACAACTAGATTG	..(((((((.....))))))).........	-5.5			Target_2044_2073	CAATCTAGTTGTAATGGCCTACATTACAGG	........((((((((.....)))))))).	-7.4	ORF1ab
gRNA_2045_2074	ACCTGTAATGTAGGCCATTACAACTAGATT	...(((((((.....)))))))........	-5.5			Target_2045_2074	AATCTAGTTGTAATGGCCTACATTACAGGT	.....(.((((((((.....)))))))).)	-7.5	ORF1ab
gRNA_2046_2075	CACCTGTAATGTAGGCCATTACAACTAGAT	....(((((((.....))))))).......	-5.5			Target_2046_2075	ATCTAGTTGTAATGGCCTACATTACAGGTG	...((.((((((((.....)))))))).))	-8.4	ORF1ab
gRNA_2047_2076	CCACCTGTAATGTAGGCCATTACAACTAGA	.....(((((((.....)))))))......	-5.5			Target_2047_2076	TCTAGTTGTAATGGCCTACATTACAGGTGG	.(((.((((((((.....)))))))).)))	-11	ORF1ab
gRNA_2048_2077	ACCACCTGTAATGTAGGCCATTACAACTAG	......(((((((.....))))))).....	-5.5			Target_2048_2077	CTAGTTGTAATGGCCTACATTACAGGTGGT	(((.((((((((.....)))))))).))).	-11.5	ORF1ab
gRNA_2049_2078	CACCACCTGTAATGTAGGCCATTACAACTA	.......(((((((.....)))))))....	-5.5			Target_2049_2078	TAGTTGTAATGGCCTACATTACAGGTGGTG	((.((((((((.....)))))))).))...	-9.1	ORF1ab
gRNA_2050_2079	ACACCACCTGTAATGTAGGCCATTACAACT	........(((((((.....)))))))...	-5.5			Target_2050_2079	AGTTGTAATGGCCTACATTACAGGTGGTGT	(.((((((((.....)))))))).).....	-8	ORF1ab
gRNA_2051_2080	AACACCACCTGTAATGTAGGCCATTACAAC	.........(((((((.....)))))))..	-5.5			Target_2051_2080	GTTGTAATGGCCTACATTACAGGTGGTGTT	.((((((((.....))))))))........	-7.4	ORF1ab
gRNA_2052_2081	CAACACCACCTGTAATGTAGGCCATTACAA	..........(((((((.....))))))).	-5.5			Target_2052_2081	TTGTAATGGCCTACATTACAGGTGGTGTTG	((((((((.....)))))))).........	-7.4	ORF1ab
gRNA_2053_2082	ACAACACCACCTGTAATGTAGGCCATTACA	...........(((((((.....)))))))	-4.6			Target_2053_2082	TGTAATGGCCTACATTACAGGTGGTGTTGT	(((((((.....)))))))...........	-6.8	ORF1ab
gRNA_2054_2083	AACAACACCACCTGTAATGTAGGCCATTAC	.............((((((.....))))))	-2.9			Target_2054_2083	GTAATGGCCTACATTACAGGTGGTGTTGTT	((((((.....)))))).............	-6.1	ORF1ab
gRNA_2055_2084	GAACAACACCACCTGTAATGTAGGCCATTA	...........((((.....))))......	-1.9			Target_2055_2084	TAATGGCCTACATTACAGGTGGTGTTGTTC	.((((((((((.......)))).)))))).	-5.2	ORF1ab
gRNA_2056_2085	TGAACAACACCACCTGTAATGTAGGCCATT	............((((.....)))).....	-1.9			Target_2056_2085	AATGGCCTACATTACAGGTGGTGTTGTTCA	.((.((((.......)))).))........	-4.9	ORF1ab
gRNA_2057_2086	CTGAACAACACCACCTGTAATGTAGGCCAT	.............((((.....))))....	-1.9			Target_2057_2086	ATGGCCTACATTACAGGTGGTGTTGTTCAG	((.((((.......)))).)).........	-4.5	ORF1ab
gRNA_2058_2087	ACTGAACAACACCACCTGTAATGTAGGCCA	..............((((.....))))...	-1.9			Target_2058_2087	TGGCCTACATTACAGGTGGTGTTGTTCAGT	.(((((((.......)))).))).......	-3.5	ORF1ab
gRNA_2059_2088	AACTGAACAACACCACCTGTAATGTAGGCC	...............((((.....))))..	-1.9			Target_2059_2088	GGCCTACATTACAGGTGGTGTTGTTCAGTT	(((((((.......)))).)))........	-3.4	ORF1ab
gRNA_2060_2089	CAACTGAACAACACCACCTGTAATGTAGGC	................((((.....)))).	-1.9			Target_2060_2089	GCCTACATTACAGGTGGTGTTGTTCAGTTG	..........(((.(((......))).)))	-3.1	ORF1ab
gRNA_2061_2090	TCAACTGAACAACACCACCTGTAATGTAGG	.................((((.....))))	-1.3			Target_2061_2090	CCTACATTACAGGTGGTGTTGTTCAGTTGA	.........(((.(((......))).))).	-3.7	ORF1ab
gRNA_2062_2091	GTCAACTGAACAACACCACCTGTAATGTAG	..............................	0			Target_2062_2091	CTACATTACAGGTGGTGTTGTTCAGTTGAC	........(((.(((......))).)))..	-3.7	ORF1ab
gRNA_2063_2092	AGTCAACTGAACAACACCACCTGTAATGTA	..............................	0			Target_2063_2092	TACATTACAGGTGGTGTTGTTCAGTTGACT	.......(((.(((......))).)))...	-3.7	ORF1ab
gRNA_2064_2093	AAGTCAACTGAACAACACCACCTGTAATGT	..............................	0			Target_2064_2093	ACATTACAGGTGGTGTTGTTCAGTTGACTT	......(((.(((......))).)))....	-3.7	ORF1ab
gRNA_2065_2094	GAAGTCAACTGAACAACACCACCTGTAATG	..............................	0			Target_2065_2094	CATTACAGGTGGTGTTGTTCAGTTGACTTC	.....(((.(((......))).))).....	-3.7	ORF1ab
gRNA_2066_2095	CGAAGTCAACTGAACAACACCACCTGTAAT	..............................	0			Target_2066_2095	ATTACAGGTGGTGTTGTTCAGTTGACTTCG	....(((.(((......))).)))......	-3.7	ORF1ab
gRNA_2067_2096	GCGAAGTCAACTGAACAACACCACCTGTAA	..............................	0			Target_2067_2096	TTACAGGTGGTGTTGTTCAGTTGACTTCGC	...(((.(((......))).))).......	-3.7	ORF1ab
gRNA_2068_2097	TGCGAAGTCAACTGAACAACACCACCTGTA	..............................	0			Target_2068_2097	TACAGGTGGTGTTGTTCAGTTGACTTCGCA	.....((((.((((......)))).)))).	-4.5	ORF1ab
gRNA_2069_2098	CTGCGAAGTCAACTGAACAACACCACCTGT	..............................	0			Target_2069_2098	ACAGGTGGTGTTGTTCAGTTGACTTCGCAG	....((((.((((......)))).))))..	-4.5	ORF1ab
gRNA_2070_2099	ACTGCGAAGTCAACTGAACAACACCACCTG	..............................	0			Target_2070_2099	CAGGTGGTGTTGTTCAGTTGACTTCGCAGT	...((((.((((......)))).))))...	-4.5	ORF1ab
gRNA_2071_2100	CACTGCGAAGTCAACTGAACAACACCACCT	.(((....)))...................	-0.3			Target_2071_2100	AGGTGGTGTTGTTCAGTTGACTTCGCAGTG	..((((.((((......)))).))))....	-4.5	ORF1ab
gRNA_2072_2101	CCACTGCGAAGTCAACTGAACAACACCACC	..(((....)))..................	-0.3			Target_2072_2101	GGTGGTGTTGTTCAGTTGACTTCGCAGTGG	.((((.((((......)))).)))).....	-4.5	ORF1ab
gRNA_2073_2102	GCCACTGCGAAGTCAACTGAACAACACCAC	((....))......................	-0.3			Target_2073_2102	GTGGTGTTGTTCAGTTGACTTCGCAGTGGC	((((.((((......)))).))))......	-4.8	ORF1ab
gRNA_2074_2103	AGCCACTGCGAAGTCAACTGAACAACACCA	....(((....)))................	-0.3			Target_2074_2103	TGGTGTTGTTCAGTTGACTTCGCAGTGGCT	..(((..(((.....)))..))).......	-3.7	ORF1ab
gRNA_2075_2104	TAGCCACTGCGAAGTCAACTGAACAACACC	.....(((....)))...............	-0.3			Target_2075_2104	GGTGTTGTTCAGTTGACTTCGCAGTGGCTA	.(((..(((.....)))..)))........	-3.7	ORF1ab
gRNA_2076_2105	TTAGCCACTGCGAAGTCAACTGAACAACAC	((((..(((....)))...)))).......	-1.6			Target_2076_2105	GTGTTGTTCAGTTGACTTCGCAGTGGCTAA	(((..(((.....)))..))).........	-4	ORF1ab
gRNA_2077_2106	GTTAGCCACTGCGAAGTCAACTGAACAACA	.((((..(((....)))...))))......	-1.6			Target_2077_2106	TGTTGTTCAGTTGACTTCGCAGTGGCTAAC	.((((.(((.(((......)))))).))))	-2	ORF1ab
gRNA_2078_2107	AGTTAGCCACTGCGAAGTCAACTGAACAAC	..((((..(((....)))...)))).....	-1.6			Target_2078_2107	GTTGTTCAGTTGACTTCGCAGTGGCTAACT	((((.(((.(((......)))))).)))).	-3.2	ORF1ab
gRNA_2079_2108	TAGTTAGCCACTGCGAAGTCAACTGAACAA	(((((.(..(((....))))))))).....	-1.7			Target_2079_2108	TTGTTCAGTTGACTTCGCAGTGGCTAACTA	..(((.((((.(((....))))))))))..	-2.9	ORF1ab
gRNA_2080_2109	TTAGTTAGCCACTGCGAAGTCAACTGAACA	((((((.(..(((....))))))))))...	-3			Target_2080_2109	TGTTCAGTTGACTTCGCAGTGGCTAACTAA	.(((.((((.(((....))))))))))...	-2.9	ORF1ab
gRNA_2081_2110	GTTAGTTAGCCACTGCGAAGTCAACTGAAC	.((((((.(..(((....))))))))))..	-3			Target_2081_2110	GTTCAGTTGACTTCGCAGTGGCTAACTAAC	(((.((((.(((....))))))))))....	-2.9	ORF1ab
gRNA_2082_2111	TGTTAGTTAGCCACTGCGAAGTCAACTGAA	..((((((.(..(((....)))))))))).	-3			Target_2082_2111	TTCAGTTGACTTCGCAGTGGCTAACTAACA	...(((((.((.......)).)))))....	-2.3	ORF1ab
gRNA_2083_2112	ATGTTAGTTAGCCACTGCGAAGTCAACTGA	...((((((.(..(((....))))))))))	-2.4			Target_2083_2112	TCAGTTGACTTCGCAGTGGCTAACTAACAT	..(((((.((.......)).))))).....	-2.3	ORF1ab
gRNA_2084_2113	GATGTTAGTTAGCCACTGCGAAGTCAACTG	(((....((........))...))).....	-2			Target_2084_2113	CAGTTGACTTCGCAGTGGCTAACTAACATC	.(((((.((.......)).)))))......	-2.3	ORF1ab
gRNA_2085_2114	AGATGTTAGTTAGCCACTGCGAAGTCAACT	.(((....((........))...)))....	-1.8			Target_2085_2114	AGTTGACTTCGCAGTGGCTAACTAACATCT	(((((.((.......)).))))).......	-2.2	ORF1ab
gRNA_2086_2115	AAGATGTTAGTTAGCCACTGCGAAGTCAAC	..(((....((........))...)))...	-1.8			Target_2086_2115	GTTGACTTCGCAGTGGCTAACTAACATCTT	((((.....((....))....)))).....	-1.3	ORF1ab
gRNA_2087_2116	AAAGATGTTAGTTAGCCACTGCGAAGTCAA	...(((....((........))...)))..	-1.8			Target_2087_2116	TTGACTTCGCAGTGGCTAACTAACATCTTT	........((....))..............	-0.6	ORF1ab
gRNA_2088_2117	CAAAGATGTTAGTTAGCCACTGCGAAGTCA	....(((....((........))...))).	-1.8			Target_2088_2117	TGACTTCGCAGTGGCTAACTAACATCTTTG	.......((....))...............	-0.6	ORF1ab
gRNA_2089_2118	CCAAAGATGTTAGTTAGCCACTGCGAAGTC	.....(((....((........))...)))	-0.5			Target_2089_2118	GACTTCGCAGTGGCTAACTAACATCTTTGG	......((....))................	-0.6	ORF1ab
gRNA_2090_2119	GCCAAAGATGTTAGTTAGCCACTGCGAAGT	..............................	0			Target_2090_2119	ACTTCGCAGTGGCTAACTAACATCTTTGGC	...........(((((.........)))))	-1.2	ORF1ab
gRNA_2091_2120	TGCCAAAGATGTTAGTTAGCCACTGCGAAG	..............................	0			Target_2091_2120	CTTCGCAGTGGCTAACTAACATCTTTGGCA	..........(((((.........))))).	-2.6	ORF1ab
gRNA_2092_2121	GTGCCAAAGATGTTAGTTAGCCACTGCGAA	(((.(.((........)).).)))......	-0.3			Target_2092_2121	TTCGCAGTGGCTAACTAACATCTTTGGCAC	.........(((((.........)))))..	-2.6	ORF1ab
gRNA_2093_2122	AGTGCCAAAGATGTTAGTTAGCCACTGCGA	((((.(.((........)).).))))....	-1.4			Target_2093_2122	TCGCAGTGGCTAACTAACATCTTTGGCACT	....((((.(..............).))))	-3.7	ORF1ab
gRNA_2094_2123	CAGTGCCAAAGATGTTAGTTAGCCACTGCG	(((((.(.((........)).).)))))..	-3.7			Target_2094_2123	CGCAGTGGCTAACTAACATCTTTGGCACTG	..(((((.(..............).)))))	-6.2	ORF1ab
gRNA_2095_2124	ACAGTGCCAAAGATGTTAGTTAGCCACTGC	.(((((.(.((........)).).))))).	-4.4			Target_2095_2124	GCAGTGGCTAACTAACATCTTTGGCACTGT	((((((.(..............).))))))	-8	ORF1ab
gRNA_2096_2125	AACAGTGCCAAAGATGTTAGTTAGCCACTG	..(((((.(.((........)).).)))))	-3.8			Target_2096_2125	CAGTGGCTAACTAACATCTTTGGCACTGTT	(((((.(..............).)))))..	-6.6	ORF1ab
gRNA_2097_2126	AAACAGTGCCAAAGATGTTAGTTAGCCACT	....((((.(.((........)).).))))	-1			Target_2097_2126	AGTGGCTAACTAACATCTTTGGCACTGTTT	((((.(..............).))))....	-4.1	ORF1ab
gRNA_2098_2127	TAAACAGTGCCAAAGATGTTAGTTAGCCAC	..((((..........))))..........	-0.4			Target_2098_2127	GTGGCTAACTAACATCTTTGGCACTGTTTA	(((.(..............).)))......	-3	ORF1ab
gRNA_2099_2128	ATAAACAGTGCCAAAGATGTTAGTTAGCCA	...((((..........)))).........	-0.4			Target_2099_2128	TGGCTAACTAACATCTTTGGCACTGTTTAT	..(((((.........))))).........	-2.6	ORF1ab
gRNA_2100_2129	CATAAACAGTGCCAAAGATGTTAGTTAGCC	....((((..........))))........	-0.4			Target_2100_2129	GGCTAACTAACATCTTTGGCACTGTTTATG	.(((((.........)))))..........	-2.6	ORF1ab
gRNA_2101_2130	TCATAAACAGTGCCAAAGATGTTAGTTAGC	.....((((..........)))).......	-0.4			Target_2101_2130	GCTAACTAACATCTTTGGCACTGTTTATGA	(((((.........)))))...........	-2.9	ORF1ab
gRNA_2102_2131	TTCATAAACAGTGCCAAAGATGTTAGTTAG	......((((..........))))......	-0.4			Target_2102_2131	CTAACTAACATCTTTGGCACTGTTTATGAA	..............................	0	ORF1ab
gRNA_2103_2132	TTTCATAAACAGTGCCAAAGATGTTAGTTA	.......((((..........)))).....	-0.4			Target_2103_2132	TAACTAACATCTTTGGCACTGTTTATGAAA	..............................	0	ORF1ab
gRNA_2132_2161	TTCAAGCCAATCAAGGACGGGTTTGAGTTT	((((((((..((...))..))))))))...	-8.7			Target_2132_2161	AAACTCAAACCCGTCCTTGATTGGCTTGAA	....((((.((.(((...))).)).)))).	-5.2	ORF1ab
gRNA_2133_2162	CTTCAAGCCAATCAAGGACGGGTTTGAGTT	.((((((((..((...))..))))))))..	-8.9			Target_2133_2162	AACTCAAACCCGTCCTTGATTGGCTTGAAG	...((((.((.(((...))).)).))))..	-5.2	ORF1ab
gRNA_2134_2163	TCTTCAAGCCAATCAAGGACGGGTTTGAGT	..((((((((..((...))..)))))))).	-8.9			Target_2134_2163	ACTCAAACCCGTCCTTGATTGGCTTGAAGA	..((((.((.(((...))).)).))))...	-5.2	ORF1ab
gRNA_2135_2164	CTCTTCAAGCCAATCAAGGACGGGTTTGAG	....(((((((..((...))..))))))).	-8.5			Target_2135_2164	CTCAAACCCGTCCTTGATTGGCTTGAAGAG	.((((.((.(((...))).)).))))....	-5.2	ORF1ab
gRNA_2136_2165	TCTCTTCAAGCCAATCAAGGACGGGTTTGA	.....(((((((..((...))..)))))))	-7.7			Target_2136_2165	TCAAACCCGTCCTTGATTGGCTTGAAGAGA	((((.((.(((...))).)).)))).....	-5	ORF1ab
gRNA_2137_2166	TTCTCTTCAAGCCAATCAAGGACGGGTTTG	.......((((((..((...))..))))))	-5.7			Target_2137_2166	CAAACCCGTCCTTGATTGGCTTGAAGAGAA	(((.((.(((...))).)).))).......	-3.4	ORF1ab
gRNA_2138_2167	CTTCTCTTCAAGCCAATCAAGGACGGGTTT	.........(((((..((...))..)))))	-3.3			Target_2138_2167	AAACCCGTCCTTGATTGGCTTGAAGAGAAG	.......(((((.(......).))).))..	-1.7	ORF1ab
gRNA_2139_2168	ACTTCTCTTCAAGCCAATCAAGGACGGGTT	...........((((..((...))..))))	-2.4			Target_2139_2168	AACCCGTCCTTGATTGGCTTGAAGAGAAGT	..((.(((...))).))(((......))).	-1.8	ORF1ab
gRNA_2140_2169	AACTTCTCTTCAAGCCAATCAAGGACGGGT	.............(((..((...))..)))	-1.8			Target_2140_2169	ACCCGTCCTTGATTGGCTTGAAGAGAAGTT	.((.(((...))).))(((......)))..	-1.8	ORF1ab
gRNA_2141_2170	AAACTTCTCTTCAAGCCAATCAAGGACGGG	...............((......)).....	-0.7			Target_2141_2170	CCCGTCCTTGATTGGCTTGAAGAGAAGTTT	.............(((((......))))).	-2.1	ORF1ab
gRNA_2142_2171	TAAACTTCTCTTCAAGCCAATCAAGGACGG	................((......))....	-0.7			Target_2142_2171	CCGTCCTTGATTGGCTTGAAGAGAAGTTTA	............(((((......)))))..	-2.1	ORF1ab
gRNA_2143_2172	TTAAACTTCTCTTCAAGCCAATCAAGGACG	.................((......))...	-0.7			Target_2143_2172	CGTCCTTGATTGGCTTGAAGAGAAGTTTAA	...........(((((......)))))...	-2.1	ORF1ab
gRNA_2144_2173	CTTAAACTTCTCTTCAAGCCAATCAAGGAC	..................((......))..	-0.7			Target_2144_2173	GTCCTTGATTGGCTTGAAGAGAAGTTTAAG	...(((((...((((......)))))))))	-3	ORF1ab
gRNA_2145_2174	CCTTAAACTTCTCTTCAAGCCAATCAAGGA	...................((......)).	-0.7			Target_2145_2174	TCCTTGATTGGCTTGAAGAGAAGTTTAAGG	.((((((...((((......))))))))))	-6.1	ORF1ab
gRNA_2146_2175	TCCTTAAACTTCTCTTCAAGCCAATCAAGG	..............................	0			Target_2146_2175	CCTTGATTGGCTTGAAGAGAAGTTTAAGGA	((((((...((((......)))))))))).	-7.1	ORF1ab
gRNA_2147_2176	TTCCTTAAACTTCTCTTCAAGCCAATCAAG	..............................	0			Target_2147_2176	CTTGATTGGCTTGAAGAGAAGTTTAAGGAA	(((((...((((......)))))))))...	-4	ORF1ab
gRNA_2148_2177	CTTCCTTAAACTTCTCTTCAAGCCAATCAA	..............................	0			Target_2148_2177	TTGATTGGCTTGAAGAGAAGTTTAAGGAAG	........((((((......))))))....	-3.3	ORF1ab
gRNA_2149_2178	CCTTCCTTAAACTTCTCTTCAAGCCAATCA	..............................	0			Target_2149_2178	TGATTGGCTTGAAGAGAAGTTTAAGGAAGG	.......((((((......)))))).....	-3.3	ORF1ab
gRNA_2150_2179	ACCTTCCTTAAACTTCTCTTCAAGCCAATC	..............................	0			Target_2150_2179	GATTGGCTTGAAGAGAAGTTTAAGGAAGGT	......((((((......))))))......	-3.3	ORF1ab
gRNA_2151_2180	CACCTTCCTTAAACTTCTCTTCAAGCCAAT	..............................	0			Target_2151_2180	ATTGGCTTGAAGAGAAGTTTAAGGAAGGTG	.....((((((......)))))).......	-3.3	ORF1ab
gRNA_2152_2181	ACACCTTCCTTAAACTTCTCTTCAAGCCAA	..............................	0			Target_2152_2181	TTGGCTTGAAGAGAAGTTTAAGGAAGGTGT	....((((((......))))))........	-3.3	ORF1ab
gRNA_2153_2182	TACACCTTCCTTAAACTTCTCTTCAAGCCA	..............................	0			Target_2153_2182	TGGCTTGAAGAGAAGTTTAAGGAAGGTGTA	...((((((......)))))).........	-3.3	ORF1ab
gRNA_2154_2183	CTACACCTTCCTTAAACTTCTCTTCAAGCC	..............................	0			Target_2154_2183	GGCTTGAAGAGAAGTTTAAGGAAGGTGTAG	..((((((......))))))..........	-3.3	ORF1ab
gRNA_2155_2184	TCTACACCTTCCTTAAACTTCTCTTCAAGC	..............................	0			Target_2155_2184	GCTTGAAGAGAAGTTTAAGGAAGGTGTAGA	.((((((......))))))...........	-3.3	ORF1ab
gRNA_2156_2185	CTCTACACCTTCCTTAAACTTCTCTTCAAG	..............................	0			Target_2156_2185	CTTGAAGAGAAGTTTAAGGAAGGTGTAGAG	((((((......))))))............	-3.2	ORF1ab
gRNA_2157_2186	ACTCTACACCTTCCTTAAACTTCTCTTCAA	..............................	0			Target_2157_2186	TTGAAGAGAAGTTTAAGGAAGGTGTAGAGT	(((((......)))))..............	-0.1	ORF1ab
gRNA_2158_2187	AACTCTACACCTTCCTTAAACTTCTCTTCA	..............................	0			Target_2158_2187	TGAAGAGAAGTTTAAGGAAGGTGTAGAGTT	..............................	0	ORF1ab
gRNA_2159_2188	AAACTCTACACCTTCCTTAAACTTCTCTTC	..............................	0			Target_2159_2188	GAAGAGAAGTTTAAGGAAGGTGTAGAGTTT	..............................	0	ORF1ab
gRNA_2160_2189	GAAACTCTACACCTTCCTTAAACTTCTCTT	..............................	0			Target_2160_2189	AAGAGAAGTTTAAGGAAGGTGTAGAGTTTC	..............((((.(....).))))	-0.5	ORF1ab
gRNA_2161_2190	AGAAACTCTACACCTTCCTTAAACTTCTCT	..............................	0			Target_2161_2190	AGAGAAGTTTAAGGAAGGTGTAGAGTTTCT	............(((((.(....).)))))	-2.4	ORF1ab
gRNA_2162_2191	AAGAAACTCTACACCTTCCTTAAACTTCTC	..............................	0			Target_2162_2191	GAGAAGTTTAAGGAAGGTGTAGAGTTTCTT	..........((((((.(....).))))))	-3	ORF1ab
gRNA_2163_2192	TAAGAAACTCTACACCTTCCTTAAACTTCT	..............................	0			Target_2163_2192	AGAAGTTTAAGGAAGGTGTAGAGTTTCTTA	.........((((((.(....).)))))).	-3.7	ORF1ab
gRNA_2164_2193	CTAAGAAACTCTACACCTTCCTTAAACTTC	..............................	0			Target_2164_2193	GAAGTTTAAGGAAGGTGTAGAGTTTCTTAG	........((((((.(....).))))))..	-3.7	ORF1ab
gRNA_2165_2194	TCTAAGAAACTCTACACCTTCCTTAAACTT	..............................	0			Target_2165_2194	AAGTTTAAGGAAGGTGTAGAGTTTCTTAGA	...(((((((((.........)))))))))	-4.3	ORF1ab
gRNA_2166_2195	CTCTAAGAAACTCTACACCTTCCTTAAACT	..............................	0			Target_2166_2195	AGTTTAAGGAAGGTGTAGAGTTTCTTAGAG	..(((((((((.........))))))))).	-4.9	ORF1ab
gRNA_2167_2196	TCTCTAAGAAACTCTACACCTTCCTTAAAC	..............................	0			Target_2167_2196	GTTTAAGGAAGGTGTAGAGTTTCTTAGAGA	.(((((((((.........)))))))))..	-4.9	ORF1ab
gRNA_2168_2197	GTCTCTAAGAAACTCTACACCTTCCTTAAA	..............................	0			Target_2168_2197	TTTAAGGAAGGTGTAGAGTTTCTTAGAGAC	(((((((((.........)))))))))...	-4.9	ORF1ab
gRNA_2169_2198	CGTCTCTAAGAAACTCTACACCTTCCTTAA	..............................	0			Target_2169_2198	TTAAGGAAGGTGTAGAGTTTCTTAGAGACG	...((((((.(....).)))))).......	-3.7	ORF1ab
gRNA_2170_2199	CCGTCTCTAAGAAACTCTACACCTTCCTTA	..............................	0			Target_2170_2199	TAAGGAAGGTGTAGAGTTTCTTAGAGACGG	..((((((.(....).))))))........	-3.7	ORF1ab
gRNA_2171_2200	ACCGTCTCTAAGAAACTCTACACCTTCCTT	..............................	0			Target_2171_2200	AAGGAAGGTGTAGAGTTTCTTAGAGACGGT	.((((((.(....).)))))).........	-3.7	ORF1ab
gRNA_2172_2201	AACCGTCTCTAAGAAACTCTACACCTTCCT	..............................	0			Target_2172_2201	AGGAAGGTGTAGAGTTTCTTAGAGACGGTT	((((((.(....).))))))..........	-3.4	ORF1ab
gRNA_2173_2202	CAACCGTCTCTAAGAAACTCTACACCTTCC	..............................	0			Target_2173_2202	GGAAGGTGTAGAGTTTCTTAGAGACGGTTG	............(((((...))))).....	-2.5	ORF1ab
gRNA_2174_2203	CCAACCGTCTCTAAGAAACTCTACACCTTC	..............................	0			Target_2174_2203	GAAGGTGTAGAGTTTCTTAGAGACGGTTGG	...........(((((...)))))......	-2.5	ORF1ab
gRNA_2175_2204	CCCAACCGTCTCTAAGAAACTCTACACCTT	..............................	0			Target_2175_2204	AAGGTGTAGAGTTTCTTAGAGACGGTTGGG	..........(((((...))))).......	-2.5	ORF1ab
gRNA_2176_2205	TCCCAACCGTCTCTAAGAAACTCTACACCT	..............................	0			Target_2176_2205	AGGTGTAGAGTTTCTTAGAGACGGTTGGGA	.........(((((...)))))........	-2.5	ORF1ab
gRNA_2177_2206	TTCCCAACCGTCTCTAAGAAACTCTACACC	..............................	0			Target_2177_2206	GGTGTAGAGTTTCTTAGAGACGGTTGGGAA	........(((((...))))).........	-2.5	ORF1ab
gRNA_2178_2207	TTTCCCAACCGTCTCTAAGAAACTCTACAC	..............................	0			Target_2178_2207	GTGTAGAGTTTCTTAGAGACGGTTGGGAAA	........((((((((......))))))))	-3	ORF1ab
gRNA_2179_2208	ATTTCCCAACCGTCTCTAAGAAACTCTACA	..............................	0			Target_2179_2208	TGTAGAGTTTCTTAGAGACGGTTGGGAAAT	......(((((((((......)))))))))	-4.5	ORF1ab
gRNA_2180_2209	AATTTCCCAACCGTCTCTAAGAAACTCTAC	..............................	0			Target_2180_2209	GTAGAGTTTCTTAGAGACGGTTGGGAAATT	....((((((((((......))))))))))	-5.2	ORF1ab
gRNA_2181_2210	CAATTTCCCAACCGTCTCTAAGAAACTCTA	..............................	0			Target_2181_2210	TAGAGTTTCTTAGAGACGGTTGGGAAATTG	...((((((((((......)))))))))).	-6	ORF1ab
gRNA_2182_2211	ACAATTTCCCAACCGTCTCTAAGAAACTCT	..............................	0			Target_2182_2211	AGAGTTTCTTAGAGACGGTTGGGAAATTGT	..((((((((((......))))))))))..	-6	ORF1ab
gRNA_2183_2212	AACAATTTCCCAACCGTCTCTAAGAAACTC	..............................	0			Target_2183_2212	GAGTTTCTTAGAGACGGTTGGGAAATTGTT	.((((((((((......))))))))))...	-6	ORF1ab
gRNA_2184_2213	TAACAATTTCCCAACCGTCTCTAAGAAACT	..............................	0			Target_2184_2213	AGTTTCTTAGAGACGGTTGGGAAATTGTTA	((((((((((......))))))))))....	-5.5	ORF1ab
gRNA_2185_2214	TTAACAATTTCCCAACCGTCTCTAAGAAAC	..............................	0			Target_2185_2214	GTTTCTTAGAGACGGTTGGGAAATTGTTAA	(((((((((......)))))))))......	-4.3	ORF1ab
gRNA_2186_2215	TTTAACAATTTCCCAACCGTCTCTAAGAAA	..............................	0			Target_2186_2215	TTTCTTAGAGACGGTTGGGAAATTGTTAAA	.........(((((((....)))))))...	-4.1	ORF1ab
gRNA_2187_2216	ATTTAACAATTTCCCAACCGTCTCTAAGAA	..............................	0			Target_2187_2216	TTCTTAGAGACGGTTGGGAAATTGTTAAAT	........(((((((....)))))))....	-4.1	ORF1ab
gRNA_2188_2217	AATTTAACAATTTCCCAACCGTCTCTAAGA	..............................	0			Target_2188_2217	TCTTAGAGACGGTTGGGAAATTGTTAAATT	.......(((((((....))))))).....	-4.1	ORF1ab
gRNA_2189_2218	AAATTTAACAATTTCCCAACCGTCTCTAAG	..............................	0			Target_2189_2218	CTTAGAGACGGTTGGGAAATTGTTAAATTT	......(((((((....)))))))......	-4.1	ORF1ab
gRNA_2190_2219	TAAATTTAACAATTTCCCAACCGTCTCTAA	..............................	0			Target_2190_2219	TTAGAGACGGTTGGGAAATTGTTAAATTTA	.....(((((((....))))))).......	-4.1	ORF1ab
gRNA_2191_2220	ATAAATTTAACAATTTCCCAACCGTCTCTA	..............................	0			Target_2191_2220	TAGAGACGGTTGGGAAATTGTTAAATTTAT	....(((((((....)))))))........	-4.1	ORF1ab
gRNA_2192_2221	GATAAATTTAACAATTTCCCAACCGTCTCT	..............................	0			Target_2192_2221	AGAGACGGTTGGGAAATTGTTAAATTTATC	...(((((((....))))))).........	-4.1	ORF1ab
gRNA_2193_2222	AGATAAATTTAACAATTTCCCAACCGTCTC	..............................	0			Target_2193_2222	GAGACGGTTGGGAAATTGTTAAATTTATCT	..(((((((....)))))))..........	-4.1	ORF1ab
gRNA_2194_2223	GAGATAAATTTAACAATTTCCCAACCGTCT	(((((..........)))))..........	-0.2			Target_2194_2223	AGACGGTTGGGAAATTGTTAAATTTATCTC	.(((((((....)))))))...........	-4.1	ORF1ab
gRNA_2195_2224	TGAGATAAATTTAACAATTTCCCAACCGTC	.(((((..........))))).........	-0.2			Target_2195_2224	GACGGTTGGGAAATTGTTAAATTTATCTCA	(((((((....)))))))............	-3.8	ORF1ab
gRNA_2196_2225	TTGAGATAAATTTAACAATTTCCCAACCGT	..(((((..........)))))........	-0.2			Target_2196_2225	ACGGTTGGGAAATTGTTAAATTTATCTCAA	....((((((((((....))))..))))))	-3.7	ORF1ab
gRNA_2197_2226	GTTGAGATAAATTTAACAATTTCCCAACCG	((((.((..............)).))))..	-2.4			Target_2197_2226	CGGTTGGGAAATTGTTAAATTTATCTCAAC	..(((((((((((....))))..)))))))	-6.2	ORF1ab
gRNA_2198_2227	GGTTGAGATAAATTTAACAATTTCCCAACC	(((((.((..............)).)))))	-4.9			Target_2198_2227	GGTTGGGAAATTGTTAAATTTATCTCAACC	((((((((((((....))))..))))))))	-9.5	ORF1ab
gRNA_2199_2228	AGGTTGAGATAAATTTAACAATTTCCCAAC	..((((.((..............)).))))	-1.6			Target_2199_2228	GTTGGGAAATTGTTAAATTTATCTCAACCT	(((((((((((....))))..)))))))..	-7	ORF1ab
gRNA_2200_2229	CAGGTTGAGATAAATTTAACAATTTCCCAA	...((((((.....))))))..........	-1.5			Target_2200_2229	TTGGGAAATTGTTAAATTTATCTCAACCTG	((((((((((....))))..))))))....	-4	ORF1ab
gRNA_2201_2230	ACAGGTTGAGATAAATTTAACAATTTCCCA	....((((((.....)))))).........	-1.5			Target_2201_2230	TGGGAAATTGTTAAATTTATCTCAACCTGT	(((((((((....))))..)))))......	-3.4	ORF1ab
gRNA_2202_2231	CACAGGTTGAGATAAATTTAACAATTTCCC	.....((((((.....))))))........	-1.5			Target_2202_2231	GGGAAATTGTTAAATTTATCTCAACCTGTG	((((((((....))))..))))........	-2.7	ORF1ab
gRNA_2203_2232	GCACAGGTTGAGATAAATTTAACAATTTCC	......((((((.....)))))).......	-1.5			Target_2203_2232	GGAAATTGTTAAATTTATCTCAACCTGTGC	..(((((....)))))..............	-0.3	ORF1ab
gRNA_2204_2233	AGCACAGGTTGAGATAAATTTAACAATTTC	.......((((((.....))))))......	-1.5			Target_2204_2233	GAAATTGTTAAATTTATCTCAACCTGTGCT	.(((((....)))))...............	-0.3	ORF1ab
gRNA_2205_2234	AAGCACAGGTTGAGATAAATTTAACAATTT	........((((((.....)))))).....	-1.5			Target_2205_2234	AAATTGTTAAATTTATCTCAACCTGTGCTT	..............................	0	ORF1ab
gRNA_2206_2235	CAAGCACAGGTTGAGATAAATTTAACAATT	.........((((((.....))))))....	-1.5			Target_2206_2235	AATTGTTAAATTTATCTCAACCTGTGCTTG	..............................	0	ORF1ab
gRNA_2207_2236	ACAAGCACAGGTTGAGATAAATTTAACAAT	..........((((((.....))))))...	-1.5			Target_2207_2236	ATTGTTAAATTTATCTCAACCTGTGCTTGT	..............................	0	ORF1ab
gRNA_2208_2237	CACAAGCACAGGTTGAGATAAATTTAACAA	...........((((((.....))))))..	-1.5			Target_2208_2237	TTGTTAAATTTATCTCAACCTGTGCTTGTG	..............................	0	ORF1ab
gRNA_2209_2238	TCACAAGCACAGGTTGAGATAAATTTAACA	............((((((.....)))))).	-1.5			Target_2209_2238	TGTTAAATTTATCTCAACCTGTGCTTGTGA	..............................	0	ORF1ab
gRNA_2210_2239	TTCACAAGCACAGGTTGAGATAAATTTAAC	.((.(((.(...).))).))..........	-0.8			Target_2210_2239	GTTAAATTTATCTCAACCTGTGCTTGTGAA	..............................	0	ORF1ab
gRNA_2211_2240	TTTCACAAGCACAGGTTGAGATAAATTTAA	..((.(((.(...).))).)).........	-0.8			Target_2211_2240	TTAAATTTATCTCAACCTGTGCTTGTGAAA	..............................	0	ORF1ab
gRNA_2212_2241	ATTTCACAAGCACAGGTTGAGATAAATTTA	(((((((........).)))))).......	-2			Target_2212_2241	TAAATTTATCTCAACCTGTGCTTGTGAAAT	..............................	0	ORF1ab
gRNA_2213_2242	AATTTCACAAGCACAGGTTGAGATAAATTT	.(((((((........).))))))......	-2.3			Target_2213_2242	AAATTTATCTCAACCTGTGCTTGTGAAATT	..............................	0	ORF1ab
gRNA_2214_2243	CAATTTCACAAGCACAGGTTGAGATAAATT	..(((((((........).)))))).....	-2.3			Target_2214_2243	AATTTATCTCAACCTGTGCTTGTGAAATTG	..............................	0	ORF1ab
gRNA_2215_2244	ACAATTTCACAAGCACAGGTTGAGATAAAT	...(((((((........).))))))....	-2.3			Target_2215_2244	ATTTATCTCAACCTGTGCTTGTGAAATTGT	..............................	0	ORF1ab
gRNA_2216_2245	GACAATTTCACAAGCACAGGTTGAGATAAA	....(((((((........).))))))...	-2.3			Target_2216_2245	TTTATCTCAACCTGTGCTTGTGAAATTGTC	..............................	0	ORF1ab
gRNA_2217_2246	CGACAATTTCACAAGCACAGGTTGAGATAA	.....(((((((........).))))))..	-2.3			Target_2217_2246	TTATCTCAACCTGTGCTTGTGAAATTGTCG	..............................	0	ORF1ab
gRNA_2218_2247	CCGACAATTTCACAAGCACAGGTTGAGATA	......(((((((........).)))))).	-2.3			Target_2218_2247	TATCTCAACCTGTGCTTGTGAAATTGTCGG	..............................	0	ORF1ab
gRNA_2219_2248	ACCGACAATTTCACAAGCACAGGTTGAGAT	.......(((((((........).))))))	-1.6			Target_2219_2248	ATCTCAACCTGTGCTTGTGAAATTGTCGGT	......(((...((..........)).)))	-0.4	ORF1ab
gRNA_2220_2249	CACCGACAATTTCACAAGCACAGGTTGAGA	.(((..................))).....	-0.8			Target_2220_2249	TCTCAACCTGTGCTTGTGAAATTGTCGGTG	.....(((...((..........)).))).	-1.2	ORF1ab
gRNA_2221_2250	CCACCGACAATTTCACAAGCACAGGTTGAG	..(((..................)))....	-0.8			Target_2221_2250	CTCAACCTGTGCTTGTGAAATTGTCGGTGG	....(((...((..........)).)))..	-1.2	ORF1ab
gRNA_2222_2251	TCCACCGACAATTTCACAAGCACAGGTTGA	((.(((..................))).))	-1.4			Target_2222_2251	TCAACCTGTGCTTGTGAAATTGTCGGTGGA	((.(((...((..........)).))).))	-1.3	ORF1ab
gRNA_2223_2252	GTCCACCGACAATTTCACAAGCACAGGTTG	(((....)))....................	-1.8			Target_2223_2252	CAACCTGTGCTTGTGAAATTGTCGGTGGAC	....................(((....)))	-1.4	ORF1ab
gRNA_2224_2253	TGTCCACCGACAATTTCACAAGCACAGGTT	((((....))))..................	-2.5			Target_2224_2253	AACCTGTGCTTGTGAAATTGTCGGTGGACA	..................((((....))))	-3.2	ORF1ab
gRNA_2225_2254	TTGTCCACCGACAATTTCACAAGCACAGGT	(((((....)))))................	-3.2			Target_2225_2254	ACCTGTGCTTGTGAAATTGTCGGTGGACAA	................(((((....)))))	-4.2	ORF1ab
gRNA_2226_2255	TTTGTCCACCGACAATTTCACAAGCACAGG	.(((((....)))))...............	-3.4			Target_2226_2255	CCTGTGCTTGTGAAATTGTCGGTGGACAAA	...............(((((....))))).	-4.7	ORF1ab
gRNA_2227_2256	ATTTGTCCACCGACAATTTCACAAGCACAG	..(((((....)))))..............	-3.4			Target_2227_2256	CTGTGCTTGTGAAATTGTCGGTGGACAAAT	..............(((((....)))))..	-4.7	ORF1ab
gRNA_2228_2257	AATTTGTCCACCGACAATTTCACAAGCACA	...(((((....))))).............	-3.4			Target_2228_2257	TGTGCTTGTGAAATTGTCGGTGGACAAATT	.............(((((....)))))...	-4.7	ORF1ab
gRNA_2229_2258	CAATTTGTCCACCGACAATTTCACAAGCAC	....(((((....)))))............	-3.4			Target_2229_2258	GTGCTTGTGAAATTGTCGGTGGACAAATTG	............(((((....)))))....	-4.7	ORF1ab
gRNA_2230_2259	ACAATTTGTCCACCGACAATTTCACAAGCA	.....(((((....)))))...........	-3.4			Target_2230_2259	TGCTTGTGAAATTGTCGGTGGACAAATTGT	...........(((((....))))).....	-4.7	ORF1ab
gRNA_2231_2260	GACAATTTGTCCACCGACAATTTCACAAGC	......(((((....)))))..........	-3.4			Target_2231_2260	GCTTGTGAAATTGTCGGTGGACAAATTGTC	..........(((((....)))))......	-4.7	ORF1ab
gRNA_2232_2261	TGACAATTTGTCCACCGACAATTTCACAAG	(((....(((((....)))))..)))....	-3.6			Target_2232_2261	CTTGTGAAATTGTCGGTGGACAAATTGTCA	....(((..(((((....)))))....)))	-4.8	ORF1ab
gRNA_2233_2262	GTGACAATTTGTCCACCGACAATTTCACAA	((((....(((((....)))))..))))..	-7.5			Target_2233_2262	TTGTGAAATTGTCGGTGGACAAATTGTCAC	..((((..(((((....)))))....))))	-7.3	ORF1ab
gRNA_2234_2263	GGTGACAATTTGTCCACCGACAATTTCACA	.((((....(((((....)))))..)))).	-7.2			Target_2234_2263	TGTGAAATTGTCGGTGGACAAATTGTCACC	.((((..(((((....)))))....)))).	-8.1	ORF1ab
gRNA_2235_2264	AGGTGACAATTTGTCCACCGACAATTTCAC	.(((((((...))).))))...........	-6			Target_2235_2264	GTGAAATTGTCGGTGGACAAATTGTCACCT	((((..(((((....)))))....))))..	-8.1	ORF1ab
gRNA_2236_2265	CAGGTGACAATTTGTCCACCGACAATTTCA	..(((((((...))).))))..........	-6			Target_2236_2265	TGAAATTGTCGGTGGACAAATTGTCACCTG	..........((((.(((...)))))))..	-6	ORF1ab
gRNA_2237_2266	ACAGGTGACAATTTGTCCACCGACAATTTC	...(((((((...))).)))).........	-6			Target_2237_2266	GAAATTGTCGGTGGACAAATTGTCACCTGT	.........((((.(((...)))))))...	-6	ORF1ab
gRNA_2238_2267	CACAGGTGACAATTTGTCCACCGACAATTT	....(((((((...))).))))........	-6			Target_2238_2267	AAATTGTCGGTGGACAAATTGTCACCTGTG	........((((.(((...)))))))....	-6	ORF1ab
gRNA_2239_2268	GCACAGGTGACAATTTGTCCACCGACAATT	.....(((((((...))).)))).......	-6			Target_2239_2268	AATTGTCGGTGGACAAATTGTCACCTGTGC	.......((((.(((...))))))).....	-6	ORF1ab
gRNA_2240_2269	TGCACAGGTGACAATTTGTCCACCGACAAT	......(((((((...))).))))......	-6			Target_2240_2269	ATTGTCGGTGGACAAATTGTCACCTGTGCA	......((((.(((...)))))))......	-6	ORF1ab
gRNA_2241_2270	TTGCACAGGTGACAATTTGTCCACCGACAA	.......(((((((...))).)))).....	-6			Target_2241_2270	TTGTCGGTGGACAAATTGTCACCTGTGCAA	.(((.((((.(((...)))))))...))).	-6.7	ORF1ab
gRNA_2242_2271	TTTGCACAGGTGACAATTTGTCCACCGACA	........(((((((...))).))))....	-6			Target_2242_2271	TGTCGGTGGACAAATTGTCACCTGTGCAAA	(((.((((.(((...)))))))...)))..	-6.5	ORF1ab
gRNA_2243_2272	CTTTGCACAGGTGACAATTTGTCCACCGAC	.........(((((((...))).))))...	-6			Target_2243_2272	GTCGGTGGACAAATTGTCACCTGTGCAAAG	...((((.(((...))))))).........	-6	ORF1ab
gRNA_2244_2273	CCTTTGCACAGGTGACAATTTGTCCACCGA	..........(((((((...))).))))..	-6			Target_2244_2273	TCGGTGGACAAATTGTCACCTGTGCAAAGG	..((((.(((...)))))))..........	-6	ORF1ab
gRNA_2245_2274	TCCTTTGCACAGGTGACAATTTGTCCACCG	...........(((((((...))).)))).	-6			Target_2245_2274	CGGTGGACAAATTGTCACCTGTGCAAAGGA	.((((.(((...)))))))...........	-6	ORF1ab
gRNA_2246_2275	TTCCTTTGCACAGGTGACAATTTGTCCACC	............(((((((...))).))))	-4.8			Target_2246_2275	GGTGGACAAATTGTCACCTGTGCAAAGGAA	((((.(((...)))))))............	-5.8	ORF1ab
gRNA_2247_2276	TTTCCTTTGCACAGGTGACAATTTGTCCAC	.......((.((((((....)))))).)).	-3.8			Target_2247_2276	GTGGACAAATTGTCACCTGTGCAAAGGAAA	...((((...)))).(((......)))...	-4.8	ORF1ab
gRNA_2248_2277	ATTTCCTTTGCACAGGTGACAATTTGTCCA	........((.((((((....)))))).))	-3.3			Target_2248_2277	TGGACAAATTGTCACCTGTGCAAAGGAAAT	..((((...)))).(((......)))....	-4.8	ORF1ab
gRNA_2249_2278	AATTTCCTTTGCACAGGTGACAATTTGTCC	............((((((....))))))..	-2.8			Target_2249_2278	GGACAAATTGTCACCTGTGCAAAGGAAATT	.((((...)))).(((......))).....	-4.8	ORF1ab
gRNA_2250_2279	TAATTTCCTTTGCACAGGTGACAATTTGTC	.............((((((....)))))).	-2.8			Target_2250_2279	GACAAATTGTCACCTGTGCAAAGGAAATTA	((((...)))).(((......)))......	-5.1	ORF1ab
gRNA_2251_2280	TTAATTTCCTTTGCACAGGTGACAATTTGT	..............((((((....))))))	-2.5			Target_2251_2280	ACAAATTGTCACCTGTGCAAAGGAAATTAA	...........(((......))).......	-2.6	ORF1ab
gRNA_2252_2281	CTTAATTTCCTTTGCACAGGTGACAATTTG	................(((((....)))))	-1			Target_2252_2281	CAAATTGTCACCTGTGCAAAGGAAATTAAG	..........(((......)))........	-2.6	ORF1ab
gRNA_2253_2282	CCTTAATTTCCTTTGCACAGGTGACAATTT	.........(((......))).........	-0.8			Target_2253_2282	AAATTGTCACCTGTGCAAAGGAAATTAAGG	.........(((......))).........	-2.6	ORF1ab
gRNA_2254_2283	TCCTTAATTTCCTTTGCACAGGTGACAATT	..........(((......)))........	-0.8			Target_2254_2283	AATTGTCACCTGTGCAAAGGAAATTAAGGA	........(((......)))..........	-2.6	ORF1ab
gRNA_2255_2284	CTCCTTAATTTCCTTTGCACAGGTGACAAT	...........(((......))).......	-0.8			Target_2255_2284	ATTGTCACCTGTGCAAAGGAAATTAAGGAG	.......(((......)))...........	-2.6	ORF1ab
gRNA_2256_2285	TCTCCTTAATTTCCTTTGCACAGGTGACAA	((.((((((......)))...))).))...	-1.4			Target_2256_2285	TTGTCACCTGTGCAAAGGAAATTAAGGAGA	......(((......)))............	-2.6	ORF1ab
gRNA_2257_2286	CTCTCCTTAATTTCCTTTGCACAGGTGACA	.((.((((((......)))...))).))..	-1.6			Target_2257_2286	TGTCACCTGTGCAAAGGAAATTAAGGAGAG	.....(((......))).............	-2.6	ORF1ab
gRNA_2258_2287	ACTCTCCTTAATTTCCTTTGCACAGGTGAC	..((.((((((......)))...))).)).	-1.6			Target_2258_2287	GTCACCTGTGCAAAGGAAATTAAGGAGAGT	....(((......)))..............	-2.6	ORF1ab
gRNA_2259_2288	CACTCTCCTTAATTTCCTTTGCACAGGTGA	(((.((...(((......)))...))))).	-1.3			Target_2259_2288	TCACCTGTGCAAAGGAAATTAAGGAGAGTG	...(((......)))...............	-2.6	ORF1ab
gRNA_2260_2289	ACACTCTCCTTAATTTCCTTTGCACAGGTG	................(((......)))..	-0.8			Target_2260_2289	CACCTGTGCAAAGGAAATTAAGGAGAGTGT	..(((......)))................	-2.6	ORF1ab
gRNA_2261_2290	AACACTCTCCTTAATTTCCTTTGCACAGGT	.................(((......))).	-0.8			Target_2261_2290	ACCTGTGCAAAGGAAATTAAGGAGAGTGTT	.(((......))).................	-2.6	ORF1ab
gRNA_2262_2291	GAACACTCTCCTTAATTTCCTTTGCACAGG	..................(((......)))	-0.2			Target_2262_2291	CCTGTGCAAAGGAAATTAAGGAGAGTGTTC	(((......)))..................	-2.6	ORF1ab
gRNA_2263_2292	TGAACACTCTCCTTAATTTCCTTTGCACAG	..............................	0			Target_2263_2292	CTGTGCAAAGGAAATTAAGGAGAGTGTTCA	..............................	0	ORF1ab
gRNA_2264_2293	CTGAACACTCTCCTTAATTTCCTTTGCACA	..............................	0			Target_2264_2293	TGTGCAAAGGAAATTAAGGAGAGTGTTCAG	..............................	0	ORF1ab
gRNA_2265_2294	TCTGAACACTCTCCTTAATTTCCTTTGCAC	..............................	0			Target_2265_2294	GTGCAAAGGAAATTAAGGAGAGTGTTCAGA	..............................	0	ORF1ab
gRNA_2266_2295	GTCTGAACACTCTCCTTAATTTCCTTTGCA	..............................	0			Target_2266_2295	TGCAAAGGAAATTAAGGAGAGTGTTCAGAC	..............................	0	ORF1ab
gRNA_2267_2296	TGTCTGAACACTCTCCTTAATTTCCTTTGC	..............................	0			Target_2267_2296	GCAAAGGAAATTAAGGAGAGTGTTCAGACA	..............................	0	ORF1ab
gRNA_2268_2297	ATGTCTGAACACTCTCCTTAATTTCCTTTG	..............................	0			Target_2268_2297	CAAAGGAAATTAAGGAGAGTGTTCAGACAT	..................((((....))))	-0.1	ORF1ab
gRNA_2269_2298	AATGTCTGAACACTCTCCTTAATTTCCTTT	..............................	0			Target_2269_2298	AAAGGAAATTAAGGAGAGTGTTCAGACATT	................(((((....)))))	-0.8	ORF1ab
gRNA_2270_2299	GAATGTCTGAACACTCTCCTTAATTTCCTT	((.(((....))).))..............	-0.6			Target_2270_2299	AAGGAAATTAAGGAGAGTGTTCAGACATTC	..............((((((....))))))	-3.5	ORF1ab
gRNA_2271_2300	AGAATGTCTGAACACTCTCCTTAATTTCCT	(((.(((....))).)))............	-1.1			Target_2271_2300	AGGAAATTAAGGAGAGTGTTCAGACATTCT	............(((((((....)))))))	-5.3	ORF1ab
gRNA_2272_2301	AAGAATGTCTGAACACTCTCCTTAATTTCC	.(((.(((....))).)))...........	-1.7			Target_2272_2301	GGAAATTAAGGAGAGTGTTCAGACATTCTT	..........((((((((....))))))))	-6.6	ORF1ab
gRNA_2273_2302	AAAGAATGTCTGAACACTCTCCTTAATTTC	..(((.(((....))).)))..........	-1.7			Target_2273_2302	GAAATTAAGGAGAGTGTTCAGACATTCTTT	........(((((((((....)))))))))	-7	ORF1ab
gRNA_2274_2303	TAAAGAATGTCTGAACACTCTCCTTAATTT	...(((.(((....))).))).........	-1.7			Target_2274_2303	AAATTAAGGAGAGTGTTCAGACATTCTTTA	.......(((((((((....))))))))).	-7.7	ORF1ab
gRNA_2275_2304	TTAAAGAATGTCTGAACACTCTCCTTAATT	....(((.(((....))).)))........	-1.7			Target_2275_2304	AATTAAGGAGAGTGTTCAGACATTCTTTAA	......(((((((((....)))))))))..	-7.7	ORF1ab
gRNA_2276_2305	CTTAAAGAATGTCTGAACACTCTCCTTAAT	.....(((.(((....))).))).......	-1.7			Target_2276_2305	ATTAAGGAGAGTGTTCAGACATTCTTTAAG	.....(((((((((....)))))))))...	-7.7	ORF1ab
gRNA_2277_2306	GCTTAAAGAATGTCTGAACACTCTCCTTAA	......(((.(((....))).)))......	-1.7			Target_2277_2306	TTAAGGAGAGTGTTCAGACATTCTTTAAGC	....(((((((((....)))))))))....	-7.7	ORF1ab
gRNA_2278_2307	AGCTTAAAGAATGTCTGAACACTCTCCTTA	.......(((.(((....))).))).....	-1.7			Target_2278_2307	TAAGGAGAGTGTTCAGACATTCTTTAAGCT	...(((((((((....))))))))).....	-7.7	ORF1ab
gRNA_2279_2308	AAGCTTAAAGAATGTCTGAACACTCTCCTT	........(((.(((....))).)))....	-1.7			Target_2279_2308	AAGGAGAGTGTTCAGACATTCTTTAAGCTT	..(((((((((....)))))))))......	-7.7	ORF1ab
gRNA_2280_2309	CAAGCTTAAAGAATGTCTGAACACTCTCCT	.........(((.(((....))).)))...	-1.7			Target_2280_2309	AGGAGAGTGTTCAGACATTCTTTAAGCTTG	.(((((((((....))))))))).......	-7.7	ORF1ab
gRNA_2281_2310	ACAAGCTTAAAGAATGTCTGAACACTCTCC	..........(((.(((....))).)))..	-1.7			Target_2281_2310	GGAGAGTGTTCAGACATTCTTTAAGCTTGT	(((((((((....)))))))))........	-7.4	ORF1ab
gRNA_2282_2311	TACAAGCTTAAAGAATGTCTGAACACTCTC	...........(((.(((....))).))).	-1.7			Target_2282_2311	GAGAGTGTTCAGACATTCTTTAAGCTTGTA	((((((((....))))))))..........	-6.3	ORF1ab
gRNA_2283_2312	TTACAAGCTTAAAGAATGTCTGAACACTCT	............(((.(((....))).)))	-1.3			Target_2283_2312	AGAGTGTTCAGACATTCTTTAAGCTTGTAA	(((((((....)))))))............	-5	ORF1ab
gRNA_2284_2313	TTTACAAGCTTAAAGAATGTCTGAACACTC	..............................	0			Target_2284_2313	GAGTGTTCAGACATTCTTTAAGCTTGTAAA	((((((....))))))..............	-4.5	ORF1ab
gRNA_2285_2314	ATTTACAAGCTTAAAGAATGTCTGAACACT	..............................	0			Target_2285_2314	AGTGTTCAGACATTCTTTAAGCTTGTAAAT	.((((....)))).................	-0.5	ORF1ab
gRNA_2286_2315	TATTTACAAGCTTAAAGAATGTCTGAACAC	..............................	0			Target_2286_2315	GTGTTCAGACATTCTTTAAGCTTGTAAATA	........(((..((...))..))).....	-0.3	ORF1ab
gRNA_2287_2316	TTATTTACAAGCTTAAAGAATGTCTGAACA	..............................	0			Target_2287_2316	TGTTCAGACATTCTTTAAGCTTGTAAATAA	.......(((..((...))..)))......	-0.3	ORF1ab
gRNA_2288_2317	TTTATTTACAAGCTTAAAGAATGTCTGAAC	..............................	0			Target_2288_2317	GTTCAGACATTCTTTAAGCTTGTAAATAAA	......(((..((...))..))).......	-0.3	ORF1ab
gRNA_2289_2318	ATTTATTTACAAGCTTAAAGAATGTCTGAA	..............................	0			Target_2289_2318	TTCAGACATTCTTTAAGCTTGTAAATAAAT	.....(((..((...))..)))........	-0.3	ORF1ab
gRNA_2290_2319	AATTTATTTACAAGCTTAAAGAATGTCTGA	..............................	0			Target_2290_2319	TCAGACATTCTTTAAGCTTGTAAATAAATT	....(((..((...))..))).........	-0.3	ORF1ab
gRNA_2291_2320	AAATTTATTTACAAGCTTAAAGAATGTCTG	..............................	0			Target_2291_2320	CAGACATTCTTTAAGCTTGTAAATAAATTT	...(((..((...))..)))..........	-0.3	ORF1ab
gRNA_2292_2321	AAAATTTATTTACAAGCTTAAAGAATGTCT	..............................	0			Target_2292_2321	AGACATTCTTTAAGCTTGTAAATAAATTTT	..(((..((...))..)))...........	-0.3	ORF1ab
gRNA_2293_2322	AAAAATTTATTTACAAGCTTAAAGAATGTC	..............................	0			Target_2293_2322	GACATTCTTTAAGCTTGTAAATAAATTTTT	.(((..((...))..)))............	-0.3	ORF1ab
gRNA_2294_2323	CAAAAATTTATTTACAAGCTTAAAGAATGT	..............................	0			Target_2294_2323	ACATTCTTTAAGCTTGTAAATAAATTTTTG	..............................	0	ORF1ab
gRNA_2295_2324	CCAAAAATTTATTTACAAGCTTAAAGAATG	..............................	0			Target_2295_2324	CATTCTTTAAGCTTGTAAATAAATTTTTGG	..............................	0	ORF1ab
gRNA_2296_2325	GCCAAAAATTTATTTACAAGCTTAAAGAAT	..............................	0			Target_2296_2325	ATTCTTTAAGCTTGTAAATAAATTTTTGGC	..............................	0	ORF1ab
gRNA_2297_2326	AGCCAAAAATTTATTTACAAGCTTAAAGAA	..............................	0			Target_2297_2326	TTCTTTAAGCTTGTAAATAAATTTTTGGCT	.......((((...............))))	-1.4	ORF1ab
gRNA_2298_2327	AAGCCAAAAATTTATTTACAAGCTTAAAGA	((((.................)))).....	-0.5			Target_2298_2327	TCTTTAAGCTTGTAAATAAATTTTTGGCTT	.....(((((...............)))))	-2.2	ORF1ab
gRNA_2299_2328	AAAGCCAAAAATTTATTTACAAGCTTAAAG	.((((.................))))....	-0.8			Target_2299_2328	CTTTAAGCTTGTAAATAAATTTTTGGCTTT	....(((((...............))))).	-2.5	ORF1ab
gRNA_2300_2329	CAAAGCCAAAAATTTATTTACAAGCTTAAA	..((((.................))))...	-0.8			Target_2300_2329	TTTAAGCTTGTAAATAAATTTTTGGCTTTG	...(((((...............)))))..	-2.5	ORF1ab
gRNA_2301_2330	ACAAAGCCAAAAATTTATTTACAAGCTTAA	...((((.................))))..	-0.8			Target_2301_2330	TTAAGCTTGTAAATAAATTTTTGGCTTTGT	..(((((...............)))))...	-2.5	ORF1ab
gRNA_2302_2331	CACAAAGCCAAAAATTTATTTACAAGCTTA	....((((.................)))).	-0.8			Target_2302_2331	TAAGCTTGTAAATAAATTTTTGGCTTTGTG	.(((((...............)))))....	-2.5	ORF1ab
gRNA_2303_2332	ACACAAAGCCAAAAATTTATTTACAAGCTT	.....((((.................))))	-0.1			Target_2303_2332	AAGCTTGTAAATAAATTTTTGGCTTTGTGT	(((((...............))))).....	-2.1	ORF1ab
gRNA_2304_2333	CACACAAAGCCAAAAATTTATTTACAAGCT	..............................	0			Target_2304_2333	AGCTTGTAAATAAATTTTTGGCTTTGTGTG	((((...............)))).......	-1.2	ORF1ab
gRNA_2305_2334	GCACACAAAGCCAAAAATTTATTTACAAGC	..............................	0			Target_2305_2334	GCTTGTAAATAAATTTTTGGCTTTGTGTGC	(((...............))).........	-0.7	ORF1ab
gRNA_2306_2335	AGCACACAAAGCCAAAAATTTATTTACAAG	..............................	0			Target_2306_2335	CTTGTAAATAAATTTTTGGCTTTGTGTGCT	...(((.(((((........))))).))).	-1.8	ORF1ab
gRNA_2307_2336	CAGCACACAAAGCCAAAAATTTATTTACAA	..............................	0			Target_2307_2336	TTGTAAATAAATTTTTGGCTTTGTGTGCTG	................(((.......))).	-1.9	ORF1ab
gRNA_2308_2337	TCAGCACACAAAGCCAAAAATTTATTTACA	..............................	0			Target_2308_2337	TGTAAATAAATTTTTGGCTTTGTGTGCTGA	.............(((((.......)))))	-2.3	ORF1ab
gRNA_2309_2338	GTCAGCACACAAAGCCAAAAATTTATTTAC	..............................	0			Target_2309_2338	GTAAATAAATTTTTGGCTTTGTGTGCTGAC	............(((((.......))))).	-2.8	ORF1ab
gRNA_2310_2339	AGTCAGCACACAAAGCCAAAAATTTATTTA	..............................	0			Target_2310_2339	TAAATAAATTTTTGGCTTTGTGTGCTGACT	...........(((((.......)))))..	-2.8	ORF1ab
gRNA_2311_2340	GAGTCAGCACACAAAGCCAAAAATTTATTT	..............................	0			Target_2311_2340	AAATAAATTTTTGGCTTTGTGTGCTGACTC	..........(((((.......)))))...	-2.8	ORF1ab
gRNA_2312_2341	AGAGTCAGCACACAAAGCCAAAAATTTATT	..............................	0			Target_2312_2341	AATAAATTTTTGGCTTTGTGTGCTGACTCT	.........(((((.......)))))....	-2.8	ORF1ab
gRNA_2313_2342	TAGAGTCAGCACACAAAGCCAAAAATTTAT	..............................	0			Target_2313_2342	ATAAATTTTTGGCTTTGTGTGCTGACTCTA	........(((((.......))))).....	-2.8	ORF1ab
gRNA_2314_2343	ATAGAGTCAGCACACAAAGCCAAAAATTTA	..............................	0			Target_2314_2343	TAAATTTTTGGCTTTGTGTGCTGACTCTAT	.......(((((.......)))))......	-2.8	ORF1ab
gRNA_2315_2344	GATAGAGTCAGCACACAAAGCCAAAAATTT	..............................	0			Target_2315_2344	AAATTTTTGGCTTTGTGTGCTGACTCTATC	......(((((.......))))).......	-2.8	ORF1ab
gRNA_2316_2345	TGATAGAGTCAGCACACAAAGCCAAAAATT	((((...))))...................	-0.3			Target_2316_2345	AATTTTTGGCTTTGTGTGCTGACTCTATCA	.....(((((.......)))))........	-2.8	ORF1ab
gRNA_2317_2346	ATGATAGAGTCAGCACACAAAGCCAAAAAT	.((((...))))..................	-0.3			Target_2317_2346	ATTTTTGGCTTTGTGTGCTGACTCTATCAT	....(((((.......))))).........	-2.8	ORF1ab
gRNA_2318_2347	AATGATAGAGTCAGCACACAAAGCCAAAAA	..((((...)))).................	-0.3			Target_2318_2347	TTTTTGGCTTTGTGTGCTGACTCTATCATT	...(((((.......)))))..........	-2.8	ORF1ab
gRNA_2319_2348	TAATGATAGAGTCAGCACACAAAGCCAAAA	...((((...))))................	-0.3			Target_2319_2348	TTTTGGCTTTGTGTGCTGACTCTATCATTA	..(((((.......)))))...........	-2.8	ORF1ab
gRNA_2320_2349	ATAATGATAGAGTCAGCACACAAAGCCAAA	....((((...))))...............	-0.3			Target_2320_2349	TTTGGCTTTGTGTGCTGACTCTATCATTAT	.(((((.......)))))............	-2.8	ORF1ab
gRNA_2321_2350	AATAATGATAGAGTCAGCACACAAAGCCAA	.....((((...))))..............	-0.3			Target_2321_2350	TTGGCTTTGTGTGCTGACTCTATCATTATT	(((((.......))))).............	-2.6	ORF1ab
gRNA_2322_2351	CAATAATGATAGAGTCAGCACACAAAGCCA	......((((...)))).............	-0.3			Target_2322_2351	TGGCTTTGTGTGCTGACTCTATCATTATTG	.(((.......)))................	-1.9	ORF1ab
gRNA_2323_2352	CCAATAATGATAGAGTCAGCACACAAAGCC	.......((((...))))............	-0.3			Target_2323_2352	GGCTTTGTGTGCTGACTCTATCATTATTGG	(((.......))).................	-1.8	ORF1ab
gRNA_2324_2353	ACCAATAATGATAGAGTCAGCACACAAAGC	........((((...))))...........	-0.3			Target_2324_2353	GCTTTGTGTGCTGACTCTATCATTATTGGT	((.......)).......((((....))))	-1	ORF1ab
gRNA_2325_2354	CACCAATAATGATAGAGTCAGCACACAAAG	.........((((...))))..........	-0.3			Target_2325_2354	CTTTGTGTGCTGACTCTATCATTATTGGTG	................(((((....)))))	-1.2	ORF1ab
gRNA_2326_2355	CCACCAATAATGATAGAGTCAGCACACAAA	..........((((...)))).........	-0.3			Target_2326_2355	TTTGTGTGCTGACTCTATCATTATTGGTGG	..............((((((....))))))	-3.8	ORF1ab
gRNA_2327_2356	TCCACCAATAATGATAGAGTCAGCACACAA	...........((((...))))........	-0.3			Target_2327_2356	TTGTGTGCTGACTCTATCATTATTGGTGGA	............(((((((....)))))))	-5.7	ORF1ab
gRNA_2328_2357	CTCCACCAATAATGATAGAGTCAGCACACA	............((((...)))).......	-0.3			Target_2328_2357	TGTGTGCTGACTCTATCATTATTGGTGGAG	..........((((((((....))))))))	-8.7	ORF1ab
gRNA_2329_2358	GCTCCACCAATAATGATAGAGTCAGCACAC	((((...((....))...))))........	-1.4			Target_2329_2358	GTGTGCTGACTCTATCATTATTGGTGGAGC	.........((((((((....)))))))).	-9.3	ORF1ab
gRNA_2330_2359	AGCTCCACCAATAATGATAGAGTCAGCACA	.((((...((....))...)))).......	-2			Target_2330_2359	TGTGCTGACTCTATCATTATTGGTGGAGCT	........((((((((....))))))))..	-9.3	ORF1ab
gRNA_2331_2360	TAGCTCCACCAATAATGATAGAGTCAGCAC	..((((...((....))...))))......	-2			Target_2331_2360	GTGCTGACTCTATCATTATTGGTGGAGCTA	.......((((((((....))))))))...	-9.3	ORF1ab
gRNA_2332_2361	TTAGCTCCACCAATAATGATAGAGTCAGCA	...((((...((....))...)))).....	-2			Target_2332_2361	TGCTGACTCTATCATTATTGGTGGAGCTAA	......((((((((....))))))))....	-9.3	ORF1ab
gRNA_2333_2362	TTTAGCTCCACCAATAATGATAGAGTCAGC	....((((...((....))...))))....	-2			Target_2333_2362	GCTGACTCTATCATTATTGGTGGAGCTAAA	.....((((((((....)))))))).....	-9.3	ORF1ab
gRNA_2334_2363	GTTTAGCTCCACCAATAATGATAGAGTCAG	.....((((...((....))...))))...	-2			Target_2334_2363	CTGACTCTATCATTATTGGTGGAGCTAAAC	....((((((((....))))))))......	-9.3	ORF1ab
gRNA_2335_2364	AGTTTAGCTCCACCAATAATGATAGAGTCA	......((((...((....))...))))..	-2			Target_2335_2364	TGACTCTATCATTATTGGTGGAGCTAAACT	...((((((((....)))))))).......	-9.3	ORF1ab
gRNA_2336_2365	AAGTTTAGCTCCACCAATAATGATAGAGTC	.......((((...((....))...)))).	-2			Target_2336_2365	GACTCTATCATTATTGGTGGAGCTAAACTT	..((((((((....))))))))........	-9.3	ORF1ab
gRNA_2337_2366	TAAGTTTAGCTCCACCAATAATGATAGAGT	........((((...((....))...))))	-1.6			Target_2337_2366	ACTCTATCATTATTGGTGGAGCTAAACTTA	.((((((((....)))))))).........	-9.3	ORF1ab
gRNA_2338_2367	TTAAGTTTAGCTCCACCAATAATGATAGAG	..............................	0			Target_2338_2367	CTCTATCATTATTGGTGGAGCTAAACTTAA	((((((((....))))))))..........	-8.6	ORF1ab
gRNA_2339_2368	TTTAAGTTTAGCTCCACCAATAATGATAGA	..............................	0			Target_2339_2368	TCTATCATTATTGGTGGAGCTAAACTTAAA	(((((((....)))))))............	-6.4	ORF1ab
gRNA_2340_2369	CTTTAAGTTTAGCTCCACCAATAATGATAG	..............................	0			Target_2340_2369	CTATCATTATTGGTGGAGCTAAACTTAAAG	((((((....))))))..............	-4.8	ORF1ab
gRNA_2341_2370	GCTTTAAGTTTAGCTCCACCAATAATGATA	(((........)))................	-2.1			Target_2341_2370	TATCATTATTGGTGGAGCTAAACTTAAAGC	(((((....)))))..(((........)))	-2.6	ORF1ab
gRNA_2342_2371	GGCTTTAAGTTTAGCTCCACCAATAATGAT	((((........))))..............	-2.6			Target_2342_2371	ATCATTATTGGTGGAGCTAAACTTAAAGCC	((((....))))...(((........))).	-2.3	ORF1ab
gRNA_2343_2372	AGGCTTTAAGTTTAGCTCCACCAATAATGA	.((((........)))).............	-3.2			Target_2343_2372	TCATTATTGGTGGAGCTAAACTTAAAGCCT	........(((.(((.....)))...))).	-2.1	ORF1ab
gRNA_2344_2373	AAGGCTTTAAGTTTAGCTCCACCAATAATG	..((((........))))............	-3.2			Target_2344_2373	CATTATTGGTGGAGCTAAACTTAAAGCCTT	.......(((.(((.....)))...)))..	-2.1	ORF1ab
gRNA_2345_2374	CAAGGCTTTAAGTTTAGCTCCACCAATAAT	...((((........))))...........	-3.2			Target_2345_2374	ATTATTGGTGGAGCTAAACTTAAAGCCTTG	......(((.(((.....)))...)))...	-2.1	ORF1ab
gRNA_2346_2375	TCAAGGCTTTAAGTTTAGCTCCACCAATAA	....((((........))))..........	-3.2			Target_2346_2375	TTATTGGTGGAGCTAAACTTAAAGCCTTGA	.....(((.(((.....)))...)))....	-2.1	ORF1ab
gRNA_2347_2376	TTCAAGGCTTTAAGTTTAGCTCCACCAATA	.....((((........)))).........	-3.2			Target_2347_2376	TATTGGTGGAGCTAAACTTAAAGCCTTGAA	....(((.(((.....)))...))).....	-2.1	ORF1ab
gRNA_2348_2377	ATTCAAGGCTTTAAGTTTAGCTCCACCAAT	......((((........))))........	-3.2			Target_2348_2377	ATTGGTGGAGCTAAACTTAAAGCCTTGAAT	...(((.(((.....)))...)))......	-2.1	ORF1ab
gRNA_2349_2378	AATTCAAGGCTTTAAGTTTAGCTCCACCAA	.......((((........)))).......	-3.2			Target_2349_2378	TTGGTGGAGCTAAACTTAAAGCCTTGAATT	..(((.(((.....)))...))).......	-2.1	ORF1ab
gRNA_2350_2379	AAATTCAAGGCTTTAAGTTTAGCTCCACCA	........((((........))))......	-3.2			Target_2350_2379	TGGTGGAGCTAAACTTAAAGCCTTGAATTT	.(((.(((.....)))...)))........	-2.1	ORF1ab
gRNA_2351_2380	TAAATTCAAGGCTTTAAGTTTAGCTCCACC	.........((((........)))).....	-3.2			Target_2351_2380	GGTGGAGCTAAACTTAAAGCCTTGAATTTA	(((.(((.....)))...))).........	-2.1	ORF1ab
gRNA_2352_2381	CTAAATTCAAGGCTTTAAGTTTAGCTCCAC	..........((((........))))....	-3.2			Target_2352_2381	GTGGAGCTAAACTTAAAGCCTTGAATTTAG	..((.(((........))))).........	-2.1	ORF1ab
gRNA_2353_2382	CCTAAATTCAAGGCTTTAAGTTTAGCTCCA	...........((((........))))...	-3.2			Target_2353_2382	TGGAGCTAAACTTAAAGCCTTGAATTTAGG	.....(((((.((((....)))).))))).	-2.8	ORF1ab
gRNA_2354_2383	ACCTAAATTCAAGGCTTTAAGTTTAGCTCC	............((((........))))..	-3.2			Target_2354_2383	GGAGCTAAACTTAAAGCCTTGAATTTAGGT	........(((((((........)))))))	-3.5	ORF1ab
gRNA_2355_2384	CACCTAAATTCAAGGCTTTAAGTTTAGCTC	.............((((........)))).	-3.2			Target_2355_2384	GAGCTAAACTTAAAGCCTTGAATTTAGGTG	.......(((((((........))))))).	-4.3	ORF1ab
gRNA_2356_2385	TCACCTAAATTCAAGGCTTTAAGTTTAGCT	..............((((........))))	-2.8			Target_2356_2385	AGCTAAACTTAAAGCCTTGAATTTAGGTGA	......(((((((........)))))))..	-4.3	ORF1ab
gRNA_2357_2386	TTCACCTAAATTCAAGGCTTTAAGTTTAGC	.....(((((((.((....)).))))))).	-1.8			Target_2357_2386	GCTAAACTTAAAGCCTTGAATTTAGGTGAA	.....(((((((........)))))))...	-4.3	ORF1ab
gRNA_2358_2387	TTTCACCTAAATTCAAGGCTTTAAGTTTAG	......(((((((.((....)).)))))))	-1.4			Target_2358_2387	CTAAACTTAAAGCCTTGAATTTAGGTGAAA	....(((((((........)))))))....	-4.3	ORF1ab
gRNA_2359_2388	GTTTCACCTAAATTCAAGGCTTTAAGTTTA	......(((.......)))...........	-1			Target_2359_2388	TAAACTTAAAGCCTTGAATTTAGGTGAAAC	...(((((((........))))))).....	-4.3	ORF1ab
gRNA_2360_2389	TGTTTCACCTAAATTCAAGGCTTTAAGTTT	.......(((.......)))..........	-1			Target_2360_2389	AAACTTAAAGCCTTGAATTTAGGTGAAACA	..(((((((........)))))))......	-4.3	ORF1ab
gRNA_2361_2390	ATGTTTCACCTAAATTCAAGGCTTTAAGTT	........(((.......))).........	-1			Target_2361_2390	AACTTAAAGCCTTGAATTTAGGTGAAACAT	.(((((((........))))))).......	-4.3	ORF1ab
[truncated: 22,974 more rows]
