# Supplementary material for: Reprogrammed CRISPR-Cas13b suppresses SARS-CoV-2 replication and circumvents its mutational escape through mismatch tolerance
Source: Nat Commun. 2021 Jul 13;12:4270. doi: 10.1038/s41467-021-24577-9 (PMC8277810; doi:10.1038/s41467-021-24577-9)
Supplement: Supplementary file 5 — Supplementary Data file 4 [file 41467_2021_24577_MOESM5_ESM.xlsx]

## Sheet: Sheet1
crRNA ID	Sequence	Predicted secondary structure	Minimum free energy (kcal/mol)			Target ID	Sequence	Predicted secondary structure	Minimum free energy (kcal/mol)	Gene name	Mutation hot spots				Gene name	Target Counts
crRNA_971_1000	AGAACGTTCCGTGTACCAAGCAATTTCATG	..............................	0			Target_971_1000	CATGAAATTGCTTGGTACACGGAACGTTCT	..............................	0	ORF1ab	N				ORF1ab	341		P.S. crRNA targeting mutation hotspots are highlited in red
crRNA_1290_1319	CTTTAGTCAAATTCTCAGTGCCACAAAATT	..............................	0			Target_1290_1319	AATTTTGTGGCACTGAGAATTTGACTAAAG	..............................	0	ORF1ab	N				S	86
crRNA_1291_1320	TCTTTAGTCAAATTCTCAGTGCCACAAAAT	..............................	0			Target_1291_1320	ATTTTGTGGCACTGAGAATTTGACTAAAGA	..............................	0	ORF1ab	N				ORF3a	18
crRNA_1292_1321	TTCTTTAGTCAAATTCTCAGTGCCACAAAA	..............................	0			Target_1292_1321	TTTTGTGGCACTGAGAATTTGACTAAAGAA	..............................	0	ORF1ab	N				E	4
crRNA_1294_1323	CCTTCTTTAGTCAAATTCTCAGTGCCACAA	..............................	0			Target_1294_1323	TTGTGGCACTGAGAATTTGACTAAAGAAGG	..............................	0	ORF1ab	N				M	10
crRNA_1295_1324	ACCTTCTTTAGTCAAATTCTCAGTGCCACA	..............................	0			Target_1295_1324	TGTGGCACTGAGAATTTGACTAAAGAAGGT	..............................	0	ORF1ab	N				ORF6	6
crRNA_1762_1791	AAATTACCACAGGATTCAACAATTTGTTTG	..............................	0			Target_1762_1791	CAAACAAATTGTTGAATCCTGTGGTAATTT	..............................	0	ORF1ab	N				ORF7a	0
crRNA_1763_1792	AAAATTACCACAGGATTCAACAATTTGTTT	..............................	0			Target_1763_1792	AAACAAATTGTTGAATCCTGTGGTAATTTT	..............................	0	ORF1ab	N				ORF7b	18
crRNA_1764_1793	TAAAATTACCACAGGATTCAACAATTTGTT	..............................	0			Target_1764_1793	AACAAATTGTTGAATCCTGTGGTAATTTTA	..............................	0	ORF1ab	N				ORF8	1
crRNA_1765_1794	TTAAAATTACCACAGGATTCAACAATTTGT	..............................	0			Target_1765_1794	ACAAATTGTTGAATCCTGTGGTAATTTTAA	..............................	0	ORF1ab	N				N	2
crRNA_1960_1989	TGTGAAATTCCATCTAGTATTGTTATAGCG	..............................	0			Target_1960_1989	CGCTATAACAATACTAGATGGAATTTCACA	..............................	0	ORF1ab	N				Intergenic	8
crRNA_2158_2187	AACTCTACACCTTCCTTAAACTTCTCTTCA	..............................	0			Target_2158_2187	TGAAGAGAAGTTTAAGGAAGGTGTAGAGTT	..............................	0	ORF1ab	N
crRNA_2159_2188	AAACTCTACACCTTCCTTAAACTTCTCTTC	..............................	0			Target_2159_2188	GAAGAGAAGTTTAAGGAAGGTGTAGAGTTT	..............................	0	ORF1ab	N				Total	494
crRNA_2265_2294	TCTGAACACTCTCCTTAATTTCCTTTGCAC	..............................	0			Target_2265_2294	GTGCAAAGGAAATTAAGGAGAGTGTTCAGA	..............................	0	ORF1ab	N
crRNA_2266_2295	GTCTGAACACTCTCCTTAATTTCCTTTGCA	..............................	0			Target_2266_2295	TGCAAAGGAAATTAAGGAGAGTGTTCAGAC	..............................	0	ORF1ab	N
crRNA_2267_2296	TGTCTGAACACTCTCCTTAATTTCCTTTGC	..............................	0			Target_2267_2296	GCAAAGGAAATTAAGGAGAGTGTTCAGACA	..............................	0	ORF1ab	N
crRNA_2294_2323	CAAAAATTTATTTACAAGCTTAAAGAATGT	..............................	0			Target_2294_2323	ACATTCTTTAAGCTTGTAAATAAATTTTTG	..............................	0	ORF1ab	N
crRNA_2415_2444	TTTCTTCTCTGGATTTAACACACTTTCTGT	..............................	0			Target_2415_2444	ACAGAAAGTGTGTTAAATCCAGAGAAGAAA	..............................	0	ORF1ab	N
crRNA_3008_3037	GAAAGAACAATACATATGTGAAGCCAATTT	..............................	0			Target_3008_3037	AAATTGGCTTCACATATGTATTGTTCTTTC	..............................	0	ORF1ab	Y	B.1.1.7
crRNA_3009_3038	AGAAAGAACAATACATATGTGAAGCCAATT	..............................	0			Target_3009_3038	AATTGGCTTCACATATGTATTGTTCTTTCT	..............................	0	ORF1ab	Y	B.1.1.7
crRNA_3010_3039	TAGAAAGAACAATACATATGTGAAGCCAAT	..............................	0			Target_3010_3039	ATTGGCTTCACATATGTATTGTTCTTTCTA	..............................	0	ORF1ab	Y	B.1.1.7
crRNA_3011_3040	GTAGAAAGAACAATACATATGTGAAGCCAA	..............................	0			Target_3011_3040	TTGGCTTCACATATGTATTGTTCTTTCTAC	..............................	0	ORF1ab	Y	B.1.1.7
crRNA_3013_3042	GGGTAGAAAGAACAATACATATGTGAAGCC	..............................	0			Target_3013_3042	GGCTTCACATATGTATTGTTCTTTCTACCC	..............................	0	ORF1ab	Y	B.1.1.7
crRNA_3014_3043	AGGGTAGAAAGAACAATACATATGTGAAGC	..............................	0			Target_3014_3043	GCTTCACATATGTATTGTTCTTTCTACCCT	..............................	0	ORF1ab	Y	B.1.1.7
crRNA_3015_3044	GAGGGTAGAAAGAACAATACATATGTGAAG	..............................	0			Target_3015_3044	CTTCACATATGTATTGTTCTTTCTACCCTC	..............................	0	ORF1ab	Y	B.1.1.7
crRNA_3016_3045	GGAGGGTAGAAAGAACAATACATATGTGAA	..............................	0			Target_3016_3045	TTCACATATGTATTGTTCTTTCTACCCTCC	..............................	0	ORF1ab	Y	B.1.1.7
crRNA_3017_3046	TGGAGGGTAGAAAGAACAATACATATGTGA	..............................	0			Target_3017_3046	TCACATATGTATTGTTCTTTCTACCCTCCA	..............................	0	ORF1ab	Y	B.1.1.7
crRNA_3018_3047	CTGGAGGGTAGAAAGAACAATACATATGTG	..............................	0			Target_3018_3047	CACATATGTATTGTTCTTTCTACCCTCCAG	..............................	0	ORF1ab	Y	B.1.1.7
crRNA_3188_3217	ACTATCATCATCTAACCAATCTTCTTCTTG	..............................	0			Target_3188_3217	CAAGAAGAAGATTGGTTAGATGATGATAGT	..............................	0	ORF1ab	N
crRNA_3687_3716	CTGATAATAATGGTGCAAGTAGAACTTCGT	..............................	0			Target_3687_3716	ACGAAGTTCTACTTGCACCATTATTATCAG	..............................	0	ORF1ab	N
crRNA_4261_4290	GCCTCCTCTACAGTGTAACCATTTAAACCC	..............................	0			Target_4261_4290	GGGTTTAAATGGTTACACTGTAGAGGAGGC	..............................	0	ORF1ab	N
crRNA_4314_4343	TAATAGATGGTAGAATGTAAAAGGCACTTT	..............................	0			Target_4314_4343	AAAGTGCCTTTTACATTCTACCATCTATTA	..............................	0	ORF1ab	N
crRNA_4315_4344	ATAATAGATGGTAGAATGTAAAAGGCACTT	..............................	0			Target_4315_4344	AAGTGCCTTTTACATTCTACCATCTATTAT	..............................	0	ORF1ab	N
crRNA_4316_4345	GATAATAGATGGTAGAATGTAAAAGGCACT	..............................	0			Target_4316_4345	AGTGCCTTTTACATTCTACCATCTATTATC	..............................	0	ORF1ab	N
crRNA_4317_4346	AGATAATAGATGGTAGAATGTAAAAGGCAC	..............................	0			Target_4317_4346	GTGCCTTTTACATTCTACCATCTATTATCT	..............................	0	ORF1ab	N
crRNA_4318_4347	GAGATAATAGATGGTAGAATGTAAAAGGCA	..............................	0			Target_4318_4347	TGCCTTTTACATTCTACCATCTATTATCTC	..............................	0	ORF1ab	N
crRNA_4319_4348	AGAGATAATAGATGGTAGAATGTAAAAGGC	..............................	0			Target_4319_4348	GCCTTTTACATTCTACCATCTATTATCTCT	..............................	0	ORF1ab	N
crRNA_4320_4349	TAGAGATAATAGATGGTAGAATGTAAAAGG	..............................	0			Target_4320_4349	CCTTTTACATTCTACCATCTATTATCTCTA	..............................	0	ORF1ab	N
crRNA_4321_4350	TTAGAGATAATAGATGGTAGAATGTAAAAG	..............................	0			Target_4321_4350	CTTTTACATTCTACCATCTATTATCTCTAA	..............................	0	ORF1ab	N
crRNA_4322_4351	ATTAGAGATAATAGATGGTAGAATGTAAAA	..............................	0			Target_4322_4351	TTTTACATTCTACCATCTATTATCTCTAAT	..............................	0	ORF1ab	N
crRNA_4323_4352	CATTAGAGATAATAGATGGTAGAATGTAAA	..............................	0			Target_4323_4352	TTTACATTCTACCATCTATTATCTCTAATG	..............................	0	ORF1ab	N
crRNA_4620_4649	CTTCTTCCAAATTTAAGCCATGTGTTACAT	..............................	0			Target_4620_4649	ATGTAACACATGGCTTAAATTTGGAAGAAG	..............................	0	ORF1ab	N
crRNA_4633_4662	ATATACCGAGCAGCTTCTTCCAAATTTAAG	..............................	0			Target_4633_4662	CTTAAATTTGGAAGAAGCTGCTCGGTATAT	..............................	0	ORF1ab	N
crRNA_4634_4663	CATATACCGAGCAGCTTCTTCCAAATTTAA	..............................	0			Target_4634_4663	TTAAATTTGGAAGAAGCTGCTCGGTATATG	..............................	0	ORF1ab	N
crRNA_4635_4664	TAAATTTGGAAGAAGCTGCTCGGTATATGA	..............................	0			Target_4635_4664	TAAATTTGGAAGAAGCTGCTCGGTATATGA	..............................	0	ORF1ab	N
crRNA_4720_4749	TTAGAAGAAGAAGTAAGATAACCATTATAC	..............................	0			Target_4720_4749	GTATAATGGTTATCTTACTTCTTCTTCTAA	..............................	0	ORF1ab	N
crRNA_4749_4778	TGGTTTCAATAAAATGTTCTTCAGGTGTTT	..............................	0			Target_4749_4778	AAACACCTGAAGAACATTTTATTGAAACCA	..............................	0	ORF1ab	N
crRNA_4750_4779	ATGGTTTCAATAAAATGTTCTTCAGGTGTT	..............................	0			Target_4750_4779	AACACCTGAAGAACATTTTATTGAAACCAT	..............................	0	ORF1ab	N
crRNA_4751_4780	GATGGTTTCAATAAAATGTTCTTCAGGTGT	..............................	0			Target_4751_4780	ACACCTGAAGAACATTTTATTGAAACCATC	..............................	0	ORF1ab	N
crRNA_5418_5447	CATCACCTAACTCACCTACTGTCTTATTAC	..............................	0			Target_5418_5447	GTAATAAGACAGTAGGTGAGTTAGGTGATG	..............................	0	ORF1ab	N
crRNA_5419_5448	ACATCACCTAACTCACCTACTGTCTTATTA	..............................	0			Target_5419_5448	TAATAAGACAGTAGGTGAGTTAGGTGATGT	..............................	0	ORF1ab	N
crRNA_5420_5449	AACATCACCTAACTCACCTACTGTCTTATT	..............................	0			Target_5420_5449	AATAAGACAGTAGGTGAGTTAGGTGATGTT	..............................	0	ORF1ab	N
crRNA_5426_5455	TTCTCTAACATCACCTAACTCACCTACTGT	..............................	0			Target_5426_5455	ACAGTAGGTGAGTTAGGTGATGTTAGAGAA	..............................	0	ORF1ab	N
crRNA_5427_5456	TTTCTCTAACATCACCTAACTCACCTACTG	..............................	0			Target_5427_5456	CAGTAGGTGAGTTAGGTGATGTTAGAGAAA	..............................	0	ORF1ab	N
crRNA_5428_5457	GTTTCTCTAACATCACCTAACTCACCTACT	..............................	0			Target_5428_5457	AGTAGGTGAGTTAGGTGATGTTAGAGAAAC	..............................	0	ORF1ab	N
crRNA_5767_5796	GTTTCTTTAGAAGTTATATGTTTATAGTGA	..............................	0			Target_5767_5796	TCACTATAAACATATAACTTCTAAAGAAAC	..............................	0	ORF1ab	N
crRNA_5769_5798	ACTATAAACATATAACTTCTAAAGAAACTT	..............................	0			Target_5769_5798	ACTATAAACATATAACTTCTAAAGAAACTT	..............................	0	ORF1ab	N
crRNA_5770_5799	AAAGTTTCTTTAGAAGTTATATGTTTATAG	..............................	0			Target_5770_5799	CTATAAACATATAACTTCTAAAGAAACTTT	..............................	0	ORF1ab	N
crRNA_5771_5800	CAAAGTTTCTTTAGAAGTTATATGTTTATA	..............................	0			Target_5771_5800	TATAAACATATAACTTCTAAAGAAACTTTG	..............................	0	ORF1ab	N
crRNA_5772_5801	ACAAAGTTTCTTTAGAAGTTATATGTTTAT	..............................	0			Target_5772_5801	ATAAACATATAACTTCTAAAGAAACTTTGT	..............................	0	ORF1ab	N
crRNA_5773_5802	TACAAAGTTTCTTTAGAAGTTATATGTTTA	..............................	0			Target_5773_5802	TAAACATATAACTTCTAAAGAAACTTTGTA	..............................	0	ORF1ab	N
crRNA_5779_5808	ATGCAATACAAAGTTTCTTTAGAAGTTATA	..............................	0			Target_5779_5808	TATAACTTCTAAAGAAACTTTGTATTGCAT	..............................	0	ORF1ab	N
crRNA_5780_5809	TATGCAATACAAAGTTTCTTTAGAAGTTAT	..............................	0			Target_5780_5809	ATAACTTCTAAAGAAACTTTGTATTGCATA	..............................	0	ORF1ab	N
crRNA_5781_5810	CTATGCAATACAAAGTTTCTTTAGAAGTTA	..............................	0			Target_5781_5810	TAACTTCTAAAGAAACTTTGTATTGCATAG	..............................	0	ORF1ab	N
crRNA_5946_5975	TGTCTTTCTTATAATAATTGTCCAACTTAG	..............................	0			Target_5946_5975	CTAAGTTGGACAATTATTATAAGAAAGACA	..............................	0	ORF1ab	N
crRNA_6006_6035	TTGCGTTTGGATATGGTTGGTTTGGTACAA	..............................	0			Target_6006_6035	TTGTACCAAACCAACCATATCCAAACGCAA	..............................	0	ORF1ab	N
crRNA_6007_6036	CTTGCGTTTGGATATGGTTGGTTTGGTACA	..............................	0			Target_6007_6036	TGTACCAAACCAACCATATCCAAACGCAAG	..............................	0	ORF1ab	N
crRNA_6037_6066	TTATCACATACAAACTTAAAATTATCGAAG	..............................	0			Target_6037_6066	CTTCGATAATTTTAAGTTTGTATGTGATAA	..............................	0	ORF1ab	N
crRNA_6038_6067	ATTATCACATACAAACTTAAAATTATCGAA	..............................	0			Target_6038_6067	TTCGATAATTTTAAGTTTGTATGTGATAAT	..............................	0	ORF1ab	N
crRNA_6039_6068	TATTATCACATACAAACTTAAAATTATCGA	..............................	0			Target_6039_6068	TCGATAATTTTAAGTTTGTATGTGATAATA	..............................	0	ORF1ab	N
crRNA_6040_6069	ATATTATCACATACAAACTTAAAATTATCG	..............................	0			Target_6040_6069	CGATAATTTTAAGTTTGTATGTGATAATAT	..............................	0	ORF1ab	N
crRNA_6041_6070	GATATTATCACATACAAACTTAAAATTATC	..............................	0			Target_6041_6070	GATAATTTTAAGTTTGTATGTGATAATATC	..............................	0	ORF1ab	N
crRNA_6042_6071	TGATATTATCACATACAAACTTAAAATTAT	..............................	0			Target_6042_6071	ATAATTTTAAGTTTGTATGTGATAATATCA	..............................	0	ORF1ab	N
crRNA_6170_6199	AGAGGGTGTGTAGTGTTTATAATCAATAGC	..............................	0			Target_6170_6199	GCTATTGATTATAAACACTACACACCCTCT	..............................	0	ORF1ab	N
crRNA_6171_6200	AAGAGGGTGTGTAGTGTTTATAATCAATAG	..............................	0			Target_6171_6200	CTATTGATTATAAACACTACACACCCTCTT	..............................	0	ORF1ab	N
crRNA_6173_6202	AAAAGAGGGTGTGTAGTGTTTATAATCAAT	..............................	0			Target_6173_6202	ATTGATTATAAACACTACACACCCTCTTTT	..............................	0	ORF1ab	N
crRNA_6174_6203	TAAAAGAGGGTGTGTAGTGTTTATAATCAA	..............................	0			Target_6174_6203	TTGATTATAAACACTACACACCCTCTTTTA	..............................	0	ORF1ab	N
crRNA_6175_6204	TTAAAAGAGGGTGTGTAGTGTTTATAATCA	..............................	0			Target_6175_6204	TGATTATAAACACTACACACCCTCTTTTAA	..............................	0	ORF1ab	N
crRNA_6176_6205	CTTAAAAGAGGGTGTGTAGTGTTTATAATC	..............................	0			Target_6176_6205	GATTATAAACACTACACACCCTCTTTTAAG	..............................	0	ORF1ab	N
crRNA_6211_6240	CAAACAATAGGTTTATGTAACAATTTAGCT	..............................	0			Target_6211_6240	AGCTAAATTGTTACATAAACCTATTGTTTG	..............................	0	ORF1ab	N
crRNA_6752_6781	GAAATAAGGCATATAATTAGTACAAACACG	..............................	0			Target_6752_6781	CGTGTTTGTACTAATTATATGCCTTATTTC	..............................	0	ORF1ab	N
crRNA_6753_6782	AGAAATAAGGCATATAATTAGTACAAACAC	..............................	0			Target_6753_6782	GTGTTTGTACTAATTATATGCCTTATTTCT	..............................	0	ORF1ab	N
crRNA_6759_6788	AAGTAAAGAAATAAGGCATATAATTAGTAC	..............................	0			Target_6759_6788	GTACTAATTATATGCCTTATTTCTTTACTT	..............................	0	ORF1ab	N
crRNA_6765_6794	GCAATAAAGTAAAGAAATAAGGCATATAAT	..............................	0			Target_6765_6794	ATTATATGCCTTATTTCTTTACTTTATTGC	..............................	0	ORF1ab	N
crRNA_6768_6797	GTAGCAATAAAGTAAAGAAATAAGGCATAT	..............................	0			Target_6768_6797	ATATGCCTTATTTCTTTACTTTATTGCTAC	..............................	0	ORF1ab	N
crRNA_6769_6798	TGTAGCAATAAAGTAAAGAAATAAGGCATA	..............................	0			Target_6769_6798	TATGCCTTATTTCTTTACTTTATTGCTACA	..............................	0	ORF1ab	N
crRNA_6770_6799	TTGTAGCAATAAAGTAAAGAAATAAGGCAT	..............................	0			Target_6770_6799	ATGCCTTATTTCTTTACTTTATTGCTACAA	..............................	0	ORF1ab	N
crRNA_6913_6942	AGTTTAGAAAAATTAGGTGACTTCAAATAA	..............................	0			Target_6913_6942	TTATTTGAAGTCACCTAATTTTTCTAAACT	..............................	0	ORF1ab	N
crRNA_6914_6943	CAGTTTAGAAAAATTAGGTGACTTCAAATA	..............................	0			Target_6914_6943	TATTTGAAGTCACCTAATTTTTCTAAACTG	..............................	0	ORF1ab	N
crRNA_6987_7016	CTAAAGCAGCGGTTGAGTAGATTAAAGAAC	..............................	0			Target_6987_7016	GTTCTTTAATCTACTCAACCGCTGCTTTAG	..............................	0	ORF1ab	N
crRNA_7071_7100	CAATAGTGACATTAGTAGAGTTCAAATAGC	..............................	0			Target_7071_7100	GCTATTTGAACTCTACTAATGTCACTATTG	..............................	0	ORF1ab	N
crRNA_7072_7101	GCAATAGTGACATTAGTAGAGTTCAAATAG	..............................	0			Target_7072_7101	CTATTTGAACTCTACTAATGTCACTATTGC	..............................	0	ORF1ab	N
crRNA_7073_7102	TGCAATAGTGACATTAGTAGAGTTCAAATA	..............................	0			Target_7073_7102	TATTTGAACTCTACTAATGTCACTATTGCA	..............................	0	ORF1ab	N
crRNA_7074_7103	TTGCAATAGTGACATTAGTAGAGTTCAAAT	..............................	0			Target_7074_7103	ATTTGAACTCTACTAATGTCACTATTGCAA	..............................	0	ORF1ab	N
crRNA_7166_7195	GGTAATTTGTATAGTTTCTAAAGAAGGATA	..............................	0			Target_7166_7195	TATCCTTCTTTAGAAACTATACAAATTACC	..............................	0	ORF1ab	N
crRNA_7244_7273	CCTAGTGAAAAGAATATATGCCAAAAACCA	..............................	0			Target_7244_7273	TGGTTTTTGGCATATATTCTTTTCACTAGG	..............................	0	ORF1ab	N
crRNA_7245_7274	ACCTAGTGAAAAGAATATATGCCAAAAACC	..............................	0			Target_7245_7274	GGTTTTTGGCATATATTCTTTTCACTAGGT	..............................	0	ORF1ab	N
crRNA_7246_7275	AACCTAGTGAAAAGAATATATGCCAAAAAC	..............................	0			Target_7246_7275	GTTTTTGGCATATATTCTTTTCACTAGGTT	..............................	0	ORF1ab	N
crRNA_7249_7278	AAAAACCTAGTGAAAAGAATATATGCCAAA	..............................	0			Target_7249_7278	TTTGGCATATATTCTTTTCACTAGGTTTTT	..............................	0	ORF1ab	N
crRNA_7250_7279	GAAAAACCTAGTGAAAAGAATATATGCCAA	..............................	0			Target_7250_7279	TTGGCATATATTCTTTTCACTAGGTTTTTC	..............................	0	ORF1ab	N
crRNA_7251_7280	AGAAAAACCTAGTGAAAAGAATATATGCCA	..............................	0			Target_7251_7280	TGGCATATATTCTTTTCACTAGGTTTTTCT	..............................	0	ORF1ab	N
crRNA_7252_7281	TAGAAAAACCTAGTGAAAAGAATATATGCC	..............................	0			Target_7252_7281	GGCATATATTCTTTTCACTAGGTTTTTCTA	..............................	0	ORF1ab	N
crRNA_7327_7356	AGCCAAGAATTACTAATAAAATGTACTGCA	..............................	0			Target_7327_7356	TGCAGTACATTTTATTAGTAATTCTTGGCT	..............................	0	ORF1ab	N
crRNA_7328_7357	AAGCCAAGAATTACTAATAAAATGTACTGC	..............................	0			Target_7328_7357	GCAGTACATTTTATTAGTAATTCTTGGCTT	..............................	0	ORF1ab	N
crRNA_7329_7358	TAAGCCAAGAATTACTAATAAAATGTACTG	..............................	0			Target_7329_7358	CAGTACATTTTATTAGTAATTCTTGGCTTA	..............................	0	ORF1ab	N
crRNA_7330_7359	ATAAGCCAAGAATTACTAATAAAATGTACT	..............................	0			Target_7330_7359	AGTACATTTTATTAGTAATTCTTGGCTTAT	..............................	0	ORF1ab	N
crRNA_7331_7360	CATAAGCCAAGAATTACTAATAAAATGTAC	..............................	0			Target_7331_7360	GTACATTTTATTAGTAATTCTTGGCTTATG	..............................	0	ORF1ab	N
crRNA_7363_7392	GGGGCCATTTGTACAAGATTAATTATTAAC	..............................	0			Target_7363_7392	GTTAATAATTAATCTTGTACAAATGGCCCC	..............................	0	ORF1ab	N
crRNA_7364_7393	CGGGGCCATTTGTACAAGATTAATTATTAA	..............................	0			Target_7364_7393	TTAATAATTAATCTTGTACAAATGGCCCCG	..............................	0	ORF1ab	N
crRNA_7365_7394	TCGGGGCCATTTGTACAAGATTAATTATTA	..............................	0			Target_7365_7394	TAATAATTAATCTTGTACAAATGGCCCCGA	..............................	0	ORF1ab	N
crRNA_7366_7395	ATCGGGGCCATTTGTACAAGATTAATTATT	..............................	0			Target_7366_7395	AATAATTAATCTTGTACAAATGGCCCCGAT	..............................	0	ORF1ab	N
crRNA_7539_7568	AAAAGGACCTTCTAACACCATTAACAATAG	..............................	0			Target_7539_7568	CTATTGTTAATGGTGTTAGAAGGTCCTTTT	..............................	0	ORF1ab	N
crRNA_7621_7650	CTACCAGCACAGAATGTATCACAATTAACA	..............................	0			Target_7621_7650	TGTTAATTGTGATACATTCTGTGCTGGTAG	..............................	0	ORF1ab	N
crRNA_7623_7652	TACTACCAGCACAGAATGTATCACAATTAA	..............................	0			Target_7623_7652	TTAATTGTGATACATTCTGTGCTGGTAGTA	..............................	0	ORF1ab	N
crRNA_7736_7765	GGAACCATTCTTCACTGTAACACTATCAAC	..............................	0			Target_7736_7765	GTTGATAGTGTTACAGTGAAGAATGGTTCC	..............................	0	ORF1ab	N
crRNA_7737_7766	TGGAACCATTCTTCACTGTAACACTATCAA	..............................	0			Target_7737_7766	TTGATAGTGTTACAGTGAAGAATGGTTCCA	..............................	0	ORF1ab	N
crRNA_8198_8227	ACATTCAACAACATCTTTAGTTTCTACATC	..............................	0			Target_8198_8227	GATGTAGAAACTAAAGATGTTGTTGAATGT	..............................	0	ORF1ab	N
crRNA_8321_8350	ACTACAGTCAATACAAGCACCAAGGTCACG	..............................	0			Target_8321_8350	CGTGACCTTGGTGCTTGTATTGACTGTAGT	..............................	0	ORF1ab	N
crRNA_8594_8623	AATAGCAGCAACAAAAAGGAACACAAGTGT	..............................	0			Target_8594_8623	ACACTTGTGTTCCTTTTTGTTGCTGCTATT	..............................	0	ORF1ab	N
crRNA_8595_8624	AAATAGCAGCAACAAAAAGGAACACAAGTG	..............................	0			Target_8595_8624	CACTTGTGTTCCTTTTTGTTGCTGCTATTT	..............................	0	ORF1ab	N
crRNA_8599_8628	TAGAAAATAGCAGCAACAAAAAGGAACACA	..............................	0			Target_8599_8628	TGTGTTCCTTTTTGTTGCTGCTATTTTCTA	..............................	0	ORF1ab	N
crRNA_8600_8629	ATAGAAAATAGCAGCAACAAAAAGGAACAC	..............................	0			Target_8600_8629	GTGTTCCTTTTTGTTGCTGCTATTTTCTAT	..............................	0	ORF1ab	N
crRNA_8619_8648	CATGAACAGGTGTTATTAAATAGAAAATAG	..............................	0			Target_8619_8648	CTATTTTCTATTTAATAACACCTGTTCATG	..............................	0	ORF1ab	N
crRNA_8891_8920	TAAGAAATGCAAAAAGTCACCATTAGTTGT	..............................	0			Target_8891_8920	ACAACTAATGGTGACTTTTTGCATTTCTTA	..............................	0	ORF1ab	N
crRNA_8892_8921	GTAAGAAATGCAAAAAGTCACCATTAGTTG	..............................	0			Target_8892_8921	CAACTAATGGTGACTTTTTGCATTTCTTAC	..............................	0	ORF1ab	N
crRNA_9014_9043	AGAAGCATCTTTAAAAATTGTACATTCAGC	..............................	0			Target_9014_9043	GCTGAATGTACAATTTTTAAAGATGCTTCT	..............................	0	ORF1ab	N
crRNA_9141_9170	GGTAGGTGTTAGGAAATTGAATAATAGAGC	..............................	0			Target_9141_9170	GCTCTATTATTCAATTTCCTAACACCTACC	..............................	0	ORF1ab	N
crRNA_9142_9171	AGGTAGGTGTTAGGAAATTGAATAATAGAG	..............................	0			Target_9142_9171	CTCTATTATTCAATTTCCTAACACCTACCT	..............................	0	ORF1ab	N
crRNA_9143_9172	AAGGTAGGTGTTAGGAAATTGAATAATAGA	..............................	0			Target_9143_9172	TCTATTATTCAATTTCCTAACACCTACCTT	..............................	0	ORF1ab	N
crRNA_9144_9173	CAAGGTAGGTGTTAGGAAATTGAATAATAG	..............................	0			Target_9144_9173	CTATTATTCAATTTCCTAACACCTACCTTG	..............................	0	ORF1ab	N
crRNA_9145_9174	TCAAGGTAGGTGTTAGGAAATTGAATAATA	..............................	0			Target_9145_9174	TATTATTCAATTTCCTAACACCTACCTTGA	..............................	0	ORF1ab	N
crRNA_9271_9300	CTGTAATAATCATTGTTAAGTACCCATCTA	..............................	0			Target_9271_9300	TAGATGGGTACTTAACAATGATTATTACAG	..............................	0	ORF1ab	N
crRNA_9272_9301	TCTGTAATAATCATTGTTAAGTACCCATCT	..............................	0			Target_9272_9301	AGATGGGTACTTAACAATGATTATTACAGA	..............................	0	ORF1ab	N
crRNA_9273_9302	ATCTGTAATAATCATTGTTAAGTACCCATC	..............................	0			Target_9273_9302	GATGGGTACTTAACAATGATTATTACAGAT	..............................	0	ORF1ab	N
crRNA_9274_9303	GATCTGTAATAATCATTGTTAAGTACCCAT	..............................	0			Target_9274_9303	ATGGGTACTTAACAATGATTATTACAGATC	..............................	0	ORF1ab	N
crRNA_9498_9527	ACATAAGGAATAGTAAAGTATTAAAGGCAA	..............................	0			Target_9498_9527	TTGCCTTTAATACTTTACTATTCCTTATGT	..............................	0	ORF1ab	N
crRNA_9499_9528	GACATAAGGAATAGTAAAGTATTAAAGGCA	..............................	0			Target_9499_9528	TGCCTTTAATACTTTACTATTCCTTATGTC	..............................	0	ORF1ab	N
crRNA_9500_9529	TGACATAAGGAATAGTAAAGTATTAAAGGC	..............................	0			Target_9500_9529	GCCTTTAATACTTTACTATTCCTTATGTCA	..............................	0	ORF1ab	N
crRNA_9501_9530	ATGACATAAGGAATAGTAAAGTATTAAAGG	..............................	0			Target_9501_9530	CCTTTAATACTTTACTATTCCTTATGTCAT	..............................	0	ORF1ab	N
crRNA_9502_9531	AATGACATAAGGAATAGTAAAGTATTAAAG	..............................	0			Target_9502_9531	CTTTAATACTTTACTATTCCTTATGTCATT	..............................	0	ORF1ab	N
crRNA_9505_9534	GTGAATGACATAAGGAATAGTAAAGTATTA	..............................	0			Target_9505_9534	TAATACTTTACTATTCCTTATGTCATTCAC	..............................	0	ORF1ab	N
crRNA_9511_9540	AGTACAGTGAATGACATAAGGAATAGTAAA	..............................	0			Target_9511_9540	TTTACTATTCCTTATGTCATTCACTGTACT	..............................	0	ORF1ab	N
crRNA_9512_9541	GAGTACAGTGAATGACATAAGGAATAGTAA	..............................	0			Target_9512_9541	TTACTATTCCTTATGTCATTCACTGTACTC	..............................	0	ORF1ab	N
crRNA_9514_9543	CAGAGTACAGTGAATGACATAAGGAATAGT	..............................	0			Target_9514_9543	ACTATTCCTTATGTCATTCACTGTACTCTG	..............................	0	ORF1ab	N
crRNA_9515_9544	ACAGAGTACAGTGAATGACATAAGGAATAG	..............................	0			Target_9515_9544	CTATTCCTTATGTCATTCACTGTACTCTGT	..............................	0	ORF1ab	N
crRNA_9516_9545	AACAGAGTACAGTGAATGACATAAGGAATA	..............................	0			Target_9516_9545	TATTCCTTATGTCATTCACTGTACTCTGTT	..............................	0	ORF1ab	N
crRNA_9517_9546	AAACAGAGTACAGTGAATGACATAAGGAAT	..............................	0			Target_9517_9546	ATTCCTTATGTCATTCACTGTACTCTGTTT	..............................	0	ORF1ab	N
crRNA_9553_9582	GAATAAACACCAGGTAAGAATGAGTAAACT	..............................	0			Target_9553_9582	AGTTTACTCATTCTTACCTGGTGTTTATTC	..............................	0	ORF1ab	N
crRNA_9557_9586	AACAGAATAAACACCAGGTAAGAATGAGTA	..............................	0			Target_9557_9586	TACTCATTCTTACCTGGTGTTTATTCTGTT	..............................	0	ORF1ab	N
crRNA_9558_9587	TAACAGAATAAACACCAGGTAAGAATGAGT	..............................	0			Target_9558_9587	ACTCATTCTTACCTGGTGTTTATTCTGTTA	..............................	0	ORF1ab	N
crRNA_9559_9588	ATAACAGAATAAACACCAGGTAAGAATGAG	..............................	0			Target_9559_9588	CTCATTCTTACCTGGTGTTTATTCTGTTAT	..............................	0	ORF1ab	N
crRNA_9560_9589	AATAACAGAATAAACACCAGGTAAGAATGA	..............................	0			Target_9560_9589	TCATTCTTACCTGGTGTTTATTCTGTTATT	..............................	0	ORF1ab	N
crRNA_9563_9592	GTAAATAACAGAATAAACACCAGGTAAGAA	..............................	0			Target_9563_9592	TTCTTACCTGGTGTTTATTCTGTTATTTAC	..............................	0	ORF1ab	N
crRNA_9890_9919	ACTAAAATACTTGTACTTATTATAAAGAGC	..............................	0			Target_9890_9919	GCTCTTTATAATAAGTACAAGTATTTTAGT	..............................	0	ORF1ab	N
crRNA_9891_9920	CACTAAAATACTTGTACTTATTATAAAGAG	..............................	0			Target_9891_9920	CTCTTTATAATAAGTACAAGTATTTTAGTG	..............................	0	ORF1ab	N
crRNA_9895_9924	GCTCCACTAAAATACTTGTACTTATTATAA	..............................	0			Target_9895_9924	TTATAATAAGTACAAGTATTTTAGTGGAGC	..............................	0	ORF1ab	N
crRNA_9896_9925	TGCTCCACTAAAATACTTGTACTTATTATA	..............................	0			Target_9896_9925	TATAATAAGTACAAGTATTTTAGTGGAGCA	..............................	0	ORF1ab	N
crRNA_9897_9926	TTGCTCCACTAAAATACTTGTACTTATTAT	..............................	0			Target_9897_9926	ATAATAAGTACAAGTATTTTAGTGGAGCAA	..............................	0	ORF1ab	N
crRNA_9898_9927	ATTGCTCCACTAAAATACTTGTACTTATTA	..............................	0			Target_9898_9927	TAATAAGTACAAGTATTTTAGTGGAGCAAT	..............................	0	ORF1ab	N
crRNA_9899_9928	CATTGCTCCACTAAAATACTTGTACTTATT	..............................	0			Target_9899_9928	AATAAGTACAAGTATTTTAGTGGAGCAATG	..............................	0	ORF1ab	N
crRNA_9900_9929	CCATTGCTCCACTAAAATACTTGTACTTAT	..............................	0			Target_9900_9929	ATAAGTACAAGTATTTTAGTGGAGCAATGG	..............................	0	ORF1ab	N
crRNA_9901_9930	TCCATTGCTCCACTAAAATACTTGTACTTA	..............................	0			Target_9901_9930	TAAGTACAAGTATTTTAGTGGAGCAATGGA	..............................	0	ORF1ab	N
crRNA_9902_9931	ATCCATTGCTCCACTAAAATACTTGTACTT	..............................	0			Target_9902_9931	AAGTACAAGTATTTTAGTGGAGCAATGGAT	..............................	0	ORF1ab	N
crRNA_9903_9932	TATCCATTGCTCCACTAAAATACTTGTACT	..............................	0			Target_9903_9932	AGTACAAGTATTTTAGTGGAGCAATGGATA	..............................	0	ORF1ab	N
crRNA_10006_10035	ATAGAGGTTTGTGGTGGTTGGTAAAGAACA	..............................	0			Target_10006_10035	TGTTCTTTACCAACCACCACAAACCTCTAT	..............................	0	ORF1ab	N
crRNA_10007_10036	GATAGAGGTTTGTGGTGGTTGGTAAAGAAC	..............................	0			Target_10007_10036	GTTCTTTACCAACCACCACAAACCTCTATC	..............................	0	ORF1ab	N
crRNA_10008_10037	TGATAGAGGTTTGTGGTGGTTGGTAAAGAA	..............................	0			Target_10008_10037	TTCTTTACCAACCACCACAAACCTCTATCA	..............................	0	ORF1ab	N
crRNA_10009_10038	GTGATAGAGGTTTGTGGTGGTTGGTAAAGA	..............................	0			Target_10009_10038	TCTTTACCAACCACCACAAACCTCTATCAC	..............................	0	ORF1ab	N
crRNA_10010_10039	GGTGATAGAGGTTTGTGGTGGTTGGTAAAG	..............................	0			Target_10010_10039	CTTTACCAACCACCACAAACCTCTATCACC	..............................	0	ORF1ab	N
crRNA_10011_10040	AGGTGATAGAGGTTTGTGGTGGTTGGTAAA	..............................	0			Target_10011_10040	TTTACCAACCACCACAAACCTCTATCACCT	..............................	0	ORF1ab	N
crRNA_10012_10041	GAGGTGATAGAGGTTTGTGGTGGTTGGTAA	..............................	0			Target_10012_10041	TTACCAACCACCACAAACCTCTATCACCTC	..............................	0	ORF1ab	N
crRNA_10015_10044	GCTGAGGTGATAGAGGTTTGTGGTGGTTGG	..............................	0			Target_10015_10044	CCAACCACCACAAACCTCTATCACCTCAGC	..............................	0	ORF1ab	N
crRNA_10016_10045	AGCTGAGGTGATAGAGGTTTGTGGTGGTTG	..............................	0			Target_10016_10045	CAACCACCACAAACCTCTATCACCTCAGCT	..............................	0	ORF1ab	N
crRNA_10081_10110	TGTACCATACAACCCTCAACTTTACCAGAT	..............................	0			Target_10081_10110	ATCTGGTAAAGTTGAGGGTTGTATGGTACA	..............................	0	ORF1ab	N
crRNA_10187_10216	ATAATTAGGGTTAAGCATGTCTTCAGAGGT	..............................	0			Target_10187_10216	ACCTCTGAAGACATGCTTAACCCTAATTAT	..............................	0	ORF1ab	N
crRNA_10188_10217	CATAATTAGGGTTAAGCATGTCTTCAGAGG	..............................	0			Target_10188_10217	CCTCTGAAGACATGCTTAACCCTAATTATG	..............................	0	ORF1ab	N
crRNA_10365_10394	CTGAAAAAGTCTGTCCTGGTTGAATGCGAA	..............................	0			Target_10365_10394	TTCGCATTCAACCAGGACAGACTTTTTCAG	..............................	0	ORF1ab	N
crRNA_10366_10395	ACTGAAAAAGTCTGTCCTGGTTGAATGCGA	..............................	0			Target_10366_10395	TCGCATTCAACCAGGACAGACTTTTTCAGT	..............................	0	ORF1ab	N
crRNA_10477_10506	TTAAAACCAACACTACCACATGAACCATTA	..............................	0			Target_10477_10506	TAATGGTTCATGTGGTAGTGTTGGTTTTAA	..............................	0	ORF1ab	N
crRNA_10478_10507	GTTAAAACCAACACTACCACATGAACCATT	..............................	0			Target_10478_10507	AATGGTTCATGTGGTAGTGTTGGTTTTAAC	..............................	0	ORF1ab	N
crRNA_10828_10857	AATGAAGCACACATATCTAAAACGGCAATT	..............................	0			Target_10828_10857	AATTGCCGTTTTAGATATGTGTGCTTCATT	..............................	0	ORF1ab	N
crRNA_10829_10858	TAATGAAGCACACATATCTAAAACGGCAAT	..............................	0			Target_10829_10858	ATTGCCGTTTTAGATATGTGTGCTTCATTA	..............................	0	ORF1ab	N
crRNA_10830_10859	TTAATGAAGCACACATATCTAAAACGGCAA	..............................	0			Target_10830_10859	TTGCCGTTTTAGATATGTGTGCTTCATTAA	..............................	0	ORF1ab	N
crRNA_10831_10860	TTTAATGAAGCACACATATCTAAAACGGCA	..............................	0			Target_10831_10860	TGCCGTTTTAGATATGTGTGCTTCATTAAA	..............................	0	ORF1ab	N
crRNA_11058_11087	CATACAAAAAAAAGAACAAAGACCATTGAG	..............................	0			Target_11058_11087	CTCAATGGTCTTTGTTCTTTTTTTTGTATG	..............................	0	ORF1ab	Y
crRNA_11059_11088	TCATACAAAAAAAAGAACAAAGACCATTGA	..............................	0			Target_11059_11088	TCAATGGTCTTTGTTCTTTTTTTTGTATGA	..............................	0	ORF1ab	Y
crRNA_11171_11200	GGCAAGAGAAGGTAACAAAAACAAACAGAG	..............................	0			Target_11171_11200	CTCTGTTTGTTTTTGTTACCTTCTCTTGCC	..............................	0	ORF1ab	N
crRNA_11172_11201	TGGCAAGAGAAGGTAACAAAAACAAACAGA	..............................	0			Target_11172_11201	TCTGTTTGTTTTTGTTACCTTCTCTTGCCA	..............................	0	ORF1ab	N
crRNA_11413_11442	GCATTACCATAATAAACTTTATAAACGAGT	..............................	0			Target_11413_11442	ACTCGTTTATAAAGTTTATTATGGTAATGC	..............................	0	ORF1ab	N
crRNA_11414_11443	AGCATTACCATAATAAACTTTATAAACGAG	..............................	0			Target_11414_11443	CTCGTTTATAAAGTTTATTATGGTAATGCT	..............................	0	ORF1ab	N
crRNA_11532_11561	AATACTCAACACACATAAAAACAATACCTC	..............................	0			Target_11532_11561	GAGGTATTGTTTTTATGTGTGTTGAGTATT	..............................	0	ORF1ab	N
crRNA_11533_11562	CAATACTCAACACACATAAAAACAATACCT	..............................	0			Target_11533_11562	AGGTATTGTTTTTATGTGTGTTGAGTATTG	..............................	0	ORF1ab	N
crRNA_11534_11563	GCAATACTCAACACACATAAAAACAATACC	..............................	0			Target_11534_11563	GGTATTGTTTTTATGTGTGTTGAGTATTGC	..............................	0	ORF1ab	N
crRNA_11535_11564	GGCAATACTCAACACACATAAAAACAATAC	..............................	0			Target_11535_11564	GTATTGTTTTTATGTGTGTTGAGTATTGCC	..............................	0	ORF1ab	N
crRNA_11555_11584	ACCAGTTATGAAGAAAATAGGGCAATACTC	..............................	0			Target_11555_11584	GAGTATTGCCCTATTTTCTTCATAACTGGT	..............................	0	ORF1ab	N
crRNA_11562_11591	GTGTATTACCAGTTATGAAGAAAATAGGGC	..............................	0			Target_11562_11591	GCCCTATTTTCTTCATAACTGGTAATACAC	..............................	0	ORF1ab	N
crRNA_11563_11592	AGTGTATTACCAGTTATGAAGAAAATAGGG	..............................	0			Target_11563_11592	CCCTATTTTCTTCATAACTGGTAATACACT	..............................	0	ORF1ab	N
crRNA_11564_11593	AAGTGTATTACCAGTTATGAAGAAAATAGG	..............................	0			Target_11564_11593	CCTATTTTCTTCATAACTGGTAATACACTT	..............................	0	ORF1ab	N
crRNA_11565_11594	GAAGTGTATTACCAGTTATGAAGAAAATAG	..............................	0			Target_11565_11594	CTATTTTCTTCATAACTGGTAATACACTTC	..............................	0	ORF1ab	N
crRNA_11566_11595	TGAAGTGTATTACCAGTTATGAAGAAAATA	..............................	0			Target_11566_11595	TATTTTCTTCATAACTGGTAATACACTTCA	..............................	0	ORF1ab	N
crRNA_11636_11665	GAGTAAACAAAAGAGGCCAAAGTAACAAGT	..............................	0			Target_11636_11665	ACTTGTTACTTTGGCCTCTTTTGTTTACTC	..............................	0	ORF1ab	N
crRNA_11637_11666	TGAGTAAACAAAAGAGGCCAAAGTAACAAG	..............................	0			Target_11637_11666	CTTGTTACTTTGGCCTCTTTTGTTTACTCA	..............................	0	ORF1ab	N
crRNA_11638_11667	TTGAGTAAACAAAAGAGGCCAAAGTAACAA	..............................	0			Target_11638_11667	TTGTTACTTTGGCCTCTTTTGTTTACTCAA	..............................	0	ORF1ab	N
crRNA_11999_12028	CATGGAAAGCAAAACAGAAAGTAGTGAAAC	..............................	0			Target_11999_12028	GTTTCACTACTTTCTGTTTTGCTTTCCATG	..............................	0	ORF1ab	N
crRNA_12592_12621	GAATTGTCCATACTAATTTCACTAAGTTGA	..............................	0			Target_12592_12621	TCAACTTAGTGAAATTAGTATGGACAATTC	..............................	0	ORF1ab	N
crRNA_12593_12622	TGAATTGTCCATACTAATTTCACTAAGTTG	..............................	0			Target_12593_12622	CAACTTAGTGAAATTAGTATGGACAATTCA	..............................	0	ORF1ab	N
crRNA_12923_12952	GTATAAATACTTCACTTTAGGACCTTTAGG	..............................	0			Target_12923_12952	CCTAAAGGTCCTAAAGTGAAGTATTTATAC	..............................	0	ORF1ab	N
crRNA_12924_12953	AGTATAAATACTTCACTTTAGGACCTTTAG	..............................	0			Target_12924_12953	CTAAAGGTCCTAAAGTGAAGTATTTATACT	..............................	0	ORF1ab	N
crRNA_13042_13071	AAAGATAATACAGTTGAATTGGCAGGCACT	..............................	0			Target_13042_13071	AGTGCCTGCCAATTCAACTGTATTATCTTT	..............................	0	ORF1ab	N
crRNA_13043_13072	GAAAGATAATACAGTTGAATTGGCAGGCAC	..............................	0			Target_13043_13072	GTGCCTGCCAATTCAACTGTATTATCTTTC	..............................	0	ORF1ab	N
crRNA_13044_13073	AGAAAGATAATACAGTTGAATTGGCAGGCA	..............................	0			Target_13044_13073	TGCCTGCCAATTCAACTGTATTATCTTTCT	..............................	0	ORF1ab	N
crRNA_13045_13074	CAGAAAGATAATACAGTTGAATTGGCAGGC	..............................	0			Target_13045_13074	GCCTGCCAATTCAACTGTATTATCTTTCTG	..............................	0	ORF1ab	N
crRNA_13530_13559	TCATTGTAGATGTCAAAAGCCCTGTATACG	..............................	0			Target_13530_13559	CGTATACAGGGCTTTTGACATCTACAATGA	..............................	0	ORF1ab	N
crRNA_13531_13560	ATCATTGTAGATGTCAAAAGCCCTGTATAC	..............................	0			Target_13531_13560	GTATACAGGGCTTTTGACATCTACAATGAT	..............................	0	ORF1ab	N
crRNA_13629_13658	TTAACTACAAAGTAAGAATCAATTAAATTG	..............................	0			Target_13629_13658	CAATTTAATTGATTCTTACTTTGTAGTTAA	..............................	0	ORF1ab	N
crRNA_13660_13689	TTCATGTTGGTAGTTAGAGAAAGTGTGTCT	..............................	0			Target_13660_13689	AGACACACTTTCTCTAACTACCAACATGAA	..............................	0	ORF1ab	N
crRNA_13662_13691	TCTTCATGTTGGTAGTTAGAGAAAGTGTGT	..............................	0			Target_13662_13691	ACACACTTTCTCTAACTACCAACATGAAGA	..............................	0	ORF1ab	N
crRNA_13671_13700	TAAATTGTTTCTTCATGTTGGTAGTTAGAG	..............................	0			Target_13671_13700	CTCTAACTACCAACATGAAGAAACAATTTA	..............................	0	ORF1ab	N
crRNA_13675_13704	ATTATAAATTGTTTCTTCATGTTGGTAGTT	..............................	0			Target_13675_13704	AACTACCAACATGAAGAAACAATTTATAAT	..............................	0	ORF1ab	N
crRNA_13676_13705	AATTATAAATTGTTTCTTCATGTTGGTAGT	..............................	0			Target_13676_13705	ACTACCAACATGAAGAAACAATTTATAATT	..............................	0	ORF1ab	N
crRNA_13679_13708	GTAAATTATAAATTGTTTCTTCATGTTGGT	..............................	0			Target_13679_13708	ACCAACATGAAGAAACAATTTATAATTTAC	..............................	0	ORF1ab	N
crRNA_13688_13717	AATCCTTAAGTAAATTATAAATTGTTTCTT	..............................	0			Target_13688_13717	AAGAAACAATTTATAATTTACTTAAGGATT	..............................	0	ORF1ab	N
crRNA_13830_13859	TCACAATTACCTTCATCAAAATGCCTTAAA	..............................	0			Target_13830_13859	TTTAAGGCATTTTGATGAAGGTAATTGTGA	..............................	0	ORF1ab	N
crRNA_13831_13860	GTCACAATTACCTTCATCAAAATGCCTTAA	..............................	0			Target_13831_13860	TTAAGGCATTTTGATGAAGGTAATTGTGAC	..............................	0	ORF1ab	N
crRNA_13832_13861	TGTCACAATTACCTTCATCAAAATGCCTTA	..............................	0			Target_13832_13861	TAAGGCATTTTGATGAAGGTAATTGTGACA	..............................	0	ORF1ab	N
crRNA_13833_13862	GTGTCACAATTACCTTCATCAAAATGCCTT	..............................	0			Target_13833_13862	AAGGCATTTTGATGAAGGTAATTGTGACAC	..............................	0	ORF1ab	N
crRNA_13834_13863	TGTGTCACAATTACCTTCATCAAAATGCCT	..............................	0			Target_13834_13863	AGGCATTTTGATGAAGGTAATTGTGACACA	..............................	0	ORF1ab	N
crRNA_13835_13864	ATGTGTCACAATTACCTTCATCAAAATGCC	..............................	0			Target_13835_13864	GGCATTTTGATGAAGGTAATTGTGACACAT	..............................	0	ORF1ab	N
crRNA_13836_13865	AATGTGTCACAATTACCTTCATCAAAATGC	..............................	0			Target_13836_13865	GCATTTTGATGAAGGTAATTGTGACACATT	..............................	0	ORF1ab	N
crRNA_13837_13866	TAATGTGTCACAATTACCTTCATCAAAATG	..............................	0			Target_13837_13866	CATTTTGATGAAGGTAATTGTGACACATTA	..............................	0	ORF1ab	N
crRNA_14131_14160	CAATGAATAATAAGAATCTACAACAGGAAC	..............................	0			Target_14131_14160	GTTCCTGTTGTAGATTCTTATTATTCATTG	..............................	0	ORF1ab	N
crRNA_14375_14404	GGAACACTGTAGAGAATAAAACATTAAAGT	..............................	0			Target_14375_14404	ACTTTAATGTTTTATTCTCTACAGTGTTCC	..............................	0	ORF1ab	N
crRNA_14376_14405	GGGAACACTGTAGAGAATAAAACATTAAAG	..............................	0			Target_14376_14405	CTTTAATGTTTTATTCTCTACAGTGTTCCC	..............................	0	ORF1ab	N
crRNA_14377_14406	TGGGAACACTGTAGAGAATAAAACATTAAA	..............................	0			Target_14377_14406	TTTAATGTTTTATTCTCTACAGTGTTCCCA	..............................	0	ORF1ab	N
crRNA_14669_14698	AGAAGTCTTTGTTAAAATTACCGGGTTTGA	..............................	0			Target_14669_14698	TCAAACCCGGTAATTTTAACAAAGACTTCT	..............................	0	ORF1ab	N
crRNA_14670_14699	TAGAAGTCTTTGTTAAAATTACCGGGTTTG	..............................	0			Target_14670_14699	CAAACCCGGTAATTTTAACAAAGACTTCTA	..............................	0	ORF1ab	N
crRNA_14671_14700	ATAGAAGTCTTTGTTAAAATTACCGGGTTT	..............................	0			Target_14671_14700	AAACCCGGTAATTTTAACAAAGACTTCTAT	..............................	0	ORF1ab	N
crRNA_14672_14701	CATAGAAGTCTTTGTTAAAATTACCGGGTT	..............................	0			Target_14672_14701	AACCCGGTAATTTTAACAAAGACTTCTATG	..............................	0	ORF1ab	N
crRNA_14674_14703	GTCATAGAAGTCTTTGTTAAAATTACCGGG	..............................	0			Target_14674_14703	CCCGGTAATTTTAACAAAGACTTCTATGAC	..............................	0	ORF1ab	N
crRNA_14675_14704	AGTCATAGAAGTCTTTGTTAAAATTACCGG	..............................	0			Target_14675_14704	CCGGTAATTTTAACAAAGACTTCTATGACT	..............................	0	ORF1ab	N
crRNA_14676_14705	AAGTCATAGAAGTCTTTGTTAAAATTACCG	..............................	0			Target_14676_14705	CGGTAATTTTAACAAAGACTTCTATGACTT	..............................	0	ORF1ab	N
crRNA_14847_14876	TACTTATCAACAACTTCAACTACAAATAGT	..............................	0			Target_14847_14876	ACTATTTGTAGTTGAAGTTGTTGATAAGTA	..............................	0	ORF1ab	N
crRNA_14971_15000	ACTCATTGAATCATAATAAAGTCTAGCCTT	..............................	0			Target_14971_15000	AAGGCTAGACTTTATTATGATTCAATGAGT	..............................	0	ORF1ab	N
crRNA_15377_15406	CTAATCTATAGAAACGGTGTGACAAGCTAC	..............................	0			Target_15377_15406	GTAGCTTGTCACACCGTTTCTATAGATTAG	..............................	0	ORF1ab	N
crRNA_15381_15410	TTAGCTAATCTATAGAAACGGTGTGACAAG	..............................	0			Target_15381_15410	CTTGTCACACCGTTTCTATAGATTAGCTAA	..............................	0	ORF1ab	N
crRNA_15382_15411	ATTAGCTAATCTATAGAAACGGTGTGACAA	..............................	0			Target_15382_15411	TTGTCACACCGTTTCTATAGATTAGCTAAT	..............................	0	ORF1ab	N
crRNA_15853_15882	CTTACTAAAGGACCTCATGAATTTTGCTCT	..............................	0			Target_15853_15882	CTTACTAAAGGACCTCATGAATTTTGCTCT	..............................	0	ORF1ab	N
crRNA_15854_15883	GAGAGCAAAATTCATGAGGTCCTTTAGTAA	..............................	0			Target_15854_15883	TTACTAAAGGACCTCATGAATTTTGCTCTC	..............................	0	ORF1ab	N
crRNA_15855_15884	TGAGAGCAAAATTCATGAGGTCCTTTAGTA	..............................	0			Target_15855_15884	TACTAAAGGACCTCATGAATTTTGCTCTCA	..............................	0	ORF1ab	N
crRNA_15856_15885	TTGAGAGCAAAATTCATGAGGTCCTTTAGT	..............................	0			Target_15856_15885	ACTAAAGGACCTCATGAATTTTGCTCTCAA	..............................	0	ORF1ab	N
crRNA_15857_15886	GTTGAGAGCAAAATTCATGAGGTCCTTTAG	..............................	0			Target_15857_15886	CTAAAGGACCTCATGAATTTTGCTCTCAAC	..............................	0	ORF1ab	N
crRNA_15858_15887	TGTTGAGAGCAAAATTCATGAGGTCCTTTA	..............................	0			Target_15858_15887	TAAAGGACCTCATGAATTTTGCTCTCAACA	..............................	0	ORF1ab	N
crRNA_15859_15888	ATGTTGAGAGCAAAATTCATGAGGTCCTTT	..............................	0			Target_15859_15888	AAAGGACCTCATGAATTTTGCTCTCAACAT	..............................	0	ORF1ab	N
crRNA_15860_15889	TATGTTGAGAGCAAAATTCATGAGGTCCTT	..............................	0			Target_15860_15889	AAGGACCTCATGAATTTTGCTCTCAACATA	..............................	0	ORF1ab	N
crRNA_15861_15890	GTATGTTGAGAGCAAAATTCATGAGGTCCT	..............................	0			Target_15861_15890	AGGACCTCATGAATTTTGCTCTCAACATAC	..............................	0	ORF1ab	N
crRNA_15862_15891	TGTATGTTGAGAGCAAAATTCATGAGGTCC	..............................	0			Target_15862_15891	GGACCTCATGAATTTTGCTCTCAACATACA	..............................	0	ORF1ab	N
crRNA_15863_15892	TTGTATGTTGAGAGCAAAATTCATGAGGTC	..............................	0			Target_15863_15892	GACCTCATGAATTTTGCTCTCAACATACAA	..............................	0	ORF1ab	N
crRNA_15864_15893	ATTGTATGTTGAGAGCAAAATTCATGAGGT	..............................	0			Target_15864_15893	ACCTCATGAATTTTGCTCTCAACATACAAT	..............................	0	ORF1ab	N
crRNA_15865_15894	CATTGTATGTTGAGAGCAAAATTCATGAGG	..............................	0			Target_15865_15894	CCTCATGAATTTTGCTCTCAACATACAATG	..............................	0	ORF1ab	N
crRNA_16095_16124	AACTCATCATGTAGCTTTCTTATGTATTGT	..............................	0			Target_16095_16124	ACAATACATAAGAAAGCTACATGATGAGTT	..............................	0	ORF1ab	N
crRNA_16348_16377	CGGATTAACAGACAAGACTAATTTATGTGA	..............................	0			Target_16348_16377	TCACATAAATTAGTCTTGTCTGTTAATCCG	..............................	0	ORF1ab	N
crRNA_16349_16378	ACGGATTAACAGACAAGACTAATTTATGTG	..............................	0			Target_16349_16378	CACATAAATTAGTCTTGTCTGTTAATCCGT	..............................	0	ORF1ab	N
crRNA_16350_16379	TACGGATTAACAGACAAGACTAATTTATGT	..............................	0			Target_16350_16379	ACATAAATTAGTCTTGTCTGTTAATCCGTA	..............................	0	ORF1ab	N
crRNA_16351_16380	ATACGGATTAACAGACAAGACTAATTTATG	..............................	0			Target_16351_16380	CATAAATTAGTCTTGTCTGTTAATCCGTAT	..............................	0	ORF1ab	N
crRNA_16352_16381	CATACGGATTAACAGACAAGACTAATTTAT	..............................	0			Target_16352_16381	ATAAATTAGTCTTGTCTGTTAATCCGTATG	..............................	0	ORF1ab	N
crRNA_16353_16382	ACATACGGATTAACAGACAAGACTAATTTA	..............................	0			Target_16353_16382	TAAATTAGTCTTGTCTGTTAATCCGTATGT	..............................	0	ORF1ab	N
crRNA_16355_16384	AAACATACGGATTAACAGACAAGACTAATT	..............................	0			Target_16355_16384	AATTAGTCTTGTCTGTTAATCCGTATGTTT	..............................	0	ORF1ab	N
crRNA_16357_16386	GCAAACATACGGATTAACAGACAAGACTAA	..............................	0			Target_16357_16386	TTAGTCTTGTCTGTTAATCCGTATGTTTGC	..............................	0	ORF1ab	N
crRNA_16745_16774	AATTTCGGTTAAGTGGTGGTCTAGGTTTAC	..............................	0			Target_16745_16774	GTAAACCTAGACCACCACTTAACCGAAATT	..............................	0	ORF1ab	N
crRNA_16746_16775	TAATTTCGGTTAAGTGGTGGTCTAGGTTTA	..............................	0			Target_16746_16775	TAAACCTAGACCACCACTTAACCGAAATTA	..............................	0	ORF1ab	N
crRNA_16747_16776	ATAATTTCGGTTAAGTGGTGGTCTAGGTTT	..............................	0			Target_16747_16776	AAACCTAGACCACCACTTAACCGAAATTAT	..............................	0	ORF1ab	N
crRNA_16757_16786	CAGTAAAGACATAATTTCGGTTAAGTGGTG	..............................	0			Target_16757_16786	CACCACTTAACCGAAATTATGTCTTTACTG	..............................	0	ORF1ab	N
crRNA_16769_16798	TTACACGATAACCAGTAAAGACATAATTTC	..............................	0			Target_16769_16798	GAAATTATGTCTTTACTGGTTATCGTGTAA	..............................	0	ORF1ab	N
crRNA_17587_17616	CTTATTATCATAAACCAAAGCACTCACAGT	..............................	0			Target_17587_17616	ACTGTGAGTGCTTTGGTTTATGATAATAAG	..............................	0	ORF1ab	N
crRNA_17763_17792	TTCTGTGAATTATAAGGTGAAATAAAGACA	..............................	0			Target_17763_17792	TGTCTTTATTTCACCTTATAATTCACAGAA	..............................	0	ORF1ab	N
crRNA_17764_17793	ATTCTGTGAATTATAAGGTGAAATAAAGAC	..............................	0			Target_17764_17793	GTCTTTATTTCACCTTATAATTCACAGAAT	..............................	0	ORF1ab	N
crRNA_18053_18082	TTACCTTACTACAATCTTTAAAGAGTCCTG	..............................	0			Target_18053_18082	CAGGACTCTTTAAAGATTGTAGTAAGGTAA	..............................	0	ORF1ab	Y
crRNA_18054_18083	ATTACCTTACTACAATCTTTAAAGAGTCCT	..............................	0			Target_18054_18083	AGGACTCTTTAAAGATTGTAGTAAGGTAAT	..............................	0	ORF1ab	Y
crRNA_18468_18497	ATAAGTGGTATGAGGTGTTTAAATTGATCT	..............................	0			Target_18468_18497	AGATCAATTTAAACACCTCATACCACTTAT	..............................	0	ORF1ab	N
crRNA_18606_18635	ACAAAATACTTCATAGATGTCAACTCAAAG	..............................	0			Target_18606_18635	CTTTGAGTTGACATCTATGAAGTATTTTGT	..............................	0	ORF1ab	N
crRNA_18607_18636	CACAAAATACTTCATAGATGTCAACTCAAA	..............................	0			Target_18607_18636	TTTGAGTTGACATCTATGAAGTATTTTGTG	..............................	0	ORF1ab	N
crRNA_18608_18637	TCACAAAATACTTCATAGATGTCAACTCAA	..............................	0			Target_18608_18637	TTGAGTTGACATCTATGAAGTATTTTGTGA	..............................	0	ORF1ab	N
crRNA_18941_18970	TTCTACAAGCCGCATTAATCTTCAGTTCAT	..............................	0			Target_18941_18970	ATGAACTGAAGATTAATGCGGCTTGTAGAA	..............................	0	ORF1ab	N
crRNA_18942_18971	TTTCTACAAGCCGCATTAATCTTCAGTTCA	..............................	0			Target_18942_18971	TGAACTGAAGATTAATGCGGCTTGTAGAAA	..............................	0	ORF1ab	N
crRNA_18943_18972	CTTTCTACAAGCCGCATTAATCTTCAGTTC	..............................	0			Target_18943_18972	GAACTGAAGATTAATGCGGCTTGTAGAAAG	..............................	0	ORF1ab	N
crRNA_18998_19027	GAAGAACTGGGAATTTGTCTGCTAATAATG	..............................	0			Target_18998_19027	CATTATTAGCAGACAAATTCCCAGTTCTTC	..............................	0	ORF1ab	N
crRNA_18999_19028	TGAAGAACTGGGAATTTGTCTGCTAATAAT	..............................	0			Target_18999_19028	ATTATTAGCAGACAAATTCCCAGTTCTTCA	..............................	0	ORF1ab	N
crRNA_19000_19029	GTGAAGAACTGGGAATTTGTCTGCTAATAA	..............................	0			Target_19000_19029	TTATTAGCAGACAAATTCCCAGTTCTTCAC	..............................	0	ORF1ab	N
crRNA_19001_19030	CGTGAAGAACTGGGAATTTGTCTGCTAATA	..............................	0			Target_19001_19030	TATTAGCAGACAAATTCCCAGTTCTTCACG	..............................	0	ORF1ab	N
crRNA_19002_19031	TCGTGAAGAACTGGGAATTTGTCTGCTAAT	..............................	0			Target_19002_19031	ATTAGCAGACAAATTCCCAGTTCTTCACGA	..............................	0	ORF1ab	N
crRNA_19003_19032	GTCGTGAAGAACTGGGAATTTGTCTGCTAA	..............................	0			Target_19003_19032	TTAGCAGACAAATTCCCAGTTCTTCACGAC	..............................	0	ORF1ab	N
crRNA_19004_19033	TGTCGTGAAGAACTGGGAATTTGTCTGCTA	..............................	0			Target_19004_19033	TAGCAGACAAATTCCCAGTTCTTCACGACA	..............................	0	ORF1ab	N
crRNA_19005_19034	ATGTCGTGAAGAACTGGGAATTTGTCTGCT	..............................	0			Target_19005_19034	AGCAGACAAATTCCCAGTTCTTCACGACAT	..............................	0	ORF1ab	N
crRNA_19006_19035	AATGTCGTGAAGAACTGGGAATTTGTCTGC	..............................	0			Target_19006_19035	GCAGACAAATTCCCAGTTCTTCACGACATT	..............................	0	ORF1ab	N
crRNA_19358_19387	TGTCAGAGTAATAGAAAAATGGTAATTGTT	..............................	0			Target_19358_19387	AACAATTACCATTTTTCTATTACTCTGACA	..............................	0	ORF1ab	N
crRNA_19359_19388	CTGTCAGAGTAATAGAAAAATGGTAATTGT	..............................	0			Target_19359_19388	ACAATTACCATTTTTCTATTACTCTGACAG	..............................	0	ORF1ab	N
crRNA_19571_19600	TCCAGAGGTTATAAGTATCAAATTGTTTGT	..............................	0			Target_19571_19600	ACAAACAATTTGATACTTATAACCTCTGGA	..............................	0	ORF1ab	N
crRNA_19573_19602	GTTCCAGAGGTTATAAGTATCAAATTGTTT	..............................	0			Target_19573_19602	AAACAATTTGATACTTATAACCTCTGGAAC	..............................	0	ORF1ab	N
crRNA_19574_19603	TGTTCCAGAGGTTATAAGTATCAAATTGTT	..............................	0			Target_19574_19603	AACAATTTGATACTTATAACCTCTGGAACA	..............................	0	ORF1ab	N
crRNA_19575_19604	GTGTTCCAGAGGTTATAAGTATCAAATTGT	..............................	0			Target_19575_19604	ACAATTTGATACTTATAACCTCTGGAACAC	..............................	0	ORF1ab	N
crRNA_19576_19605	AGTGTTCCAGAGGTTATAAGTATCAAATTG	..............................	0			Target_19576_19605	CAATTTGATACTTATAACCTCTGGAACACT	..............................	0	ORF1ab	N
crRNA_19577_19606	AAGTGTTCCAGAGGTTATAAGTATCAAATT	..............................	0			Target_19577_19606	AATTTGATACTTATAACCTCTGGAACACTT	..............................	0	ORF1ab	N
crRNA_19578_19607	AAAGTGTTCCAGAGGTTATAAGTATCAAAT	..............................	0			Target_19578_19607	ATTTGATACTTATAACCTCTGGAACACTTT	..............................	0	ORF1ab	N
crRNA_19579_19608	AAAAGTGTTCCAGAGGTTATAAGTATCAAA	..............................	0			Target_19579_19608	TTTGATACTTATAACCTCTGGAACACTTTT	..............................	0	ORF1ab	N
crRNA_19580_19609	TAAAAGTGTTCCAGAGGTTATAAGTATCAA	..............................	0			Target_19580_19609	TTGATACTTATAACCTCTGGAACACTTTTA	..............................	0	ORF1ab	N
crRNA_19581_19610	GTAAAAGTGTTCCAGAGGTTATAAGTATCA	..............................	0			Target_19581_19610	TGATACTTATAACCTCTGGAACACTTTTAC	..............................	0	ORF1ab	N
crRNA_19582_19611	TGTAAAAGTGTTCCAGAGGTTATAAGTATC	..............................	0			Target_19582_19611	GATACTTATAACCTCTGGAACACTTTTACA	..............................	0	ORF1ab	N
crRNA_19587_19616	AGTCTTGTAAAAGTGTTCCAGAGGTTATAA	..............................	0			Target_19587_19616	TTATAACCTCTGGAACACTTTTACAAGACT	..............................	0	ORF1ab	N
crRNA_19588_19617	AAGTCTTGTAAAAGTGTTCCAGAGGTTATA	..............................	0			Target_19588_19617	TATAACCTCTGGAACACTTTTACAAGACTT	..............................	0	ORF1ab	N
crRNA_19629_19658	CCCTTATTTACAACATTAAAAGCCACATTT	..............................	0			Target_19629_19658	AAATGTGGCTTTTAATGTTGTAAATAAGGG	..............................	0	ORF1ab	N
crRNA_19721_19750	CAAACAATTCTACATCAACACCATCAACTT	..............................	0			Target_19721_19750	AAGTTGATGGTGTTGATGTAGAATTGTTTG	..............................	0	ORF1ab	N
crRNA_19796_19825	CCTCTGGTACTGGTTTAATGTTGCGCTTAG	..............................	0			Target_19796_19825	CTAAGCGCAACATTAAACCAGTACCAGAGG	..............................	0	ORF1ab	N
crRNA_20178_20207	TGAGTAAAGTAAGTTTCAGGTAATTGTTGG	..............................	0			Target_20178_20207	CCAACAATTACCTGAAACTTACTTTACTCA	..............................	0	ORF1ab	N
crRNA_20281_20310	ATAGCCTTCTAATTTATACCGTTCAATGAA	..............................	0			Target_20281_20310	TTCATTGAACGGTATAAATTAGAAGGCTAT	..............................	0	ORF1ab	N
crRNA_20282_20311	CATAGCCTTCTAATTTATACCGTTCAATGA	..............................	0			Target_20282_20311	TCATTGAACGGTATAAATTAGAAGGCTATG	..............................	0	ORF1ab	N
crRNA_20283_20312	GCATAGCCTTCTAATTTATACCGTTCAATG	..............................	0			Target_20283_20312	CATTGAACGGTATAAATTAGAAGGCTATGC	..............................	0	ORF1ab	N
crRNA_20372_20401	ATTCCTTAAAACGTTTAGCTAGTCCAATCA	..............................	0			Target_20372_20401	TGATTGGACTAGCTAAACGTTTTAAGGAAT	..............................	0	ORF1ab	N
crRNA_20475_20504	ATAACAGAACACACACACTTAGATGAACCT	..............................	0			Target_20475_20504	AGGTTCATCTAAGTGTGTGTGTTCTGTTAT	..............................	0	ORF1ab	N
crRNA_20477_20506	CAATAACAGAACACACACACTTAGATGAAC	..............................	0			Target_20477_20506	GTTCATCTAAGTGTGTGTGTTCTGTTATTG	..............................	0	ORF1ab	N
crRNA_20478_20507	TCAATAACAGAACACACACACTTAGATGAA	..............................	0			Target_20478_20507	TTCATCTAAGTGTGTGTGTTCTGTTATTGA	..............................	0	ORF1ab	N
crRNA_20479_20508	ATCAATAACAGAACACACACACTTAGATGA	..............................	0			Target_20479_20508	TCATCTAAGTGTGTGTGTTCTGTTATTGAT	..............................	0	ORF1ab	N
crRNA_20480_20509	AATCAATAACAGAACACACACACTTAGATG	..............................	0			Target_20480_20509	CATCTAAGTGTGTGTGTTCTGTTATTGATT	..............................	0	ORF1ab	N
crRNA_20481_20510	AAATCAATAACAGAACACACACACTTAGAT	..............................	0			Target_20481_20510	ATCTAAGTGTGTGTGTTCTGTTATTGATTT	..............................	0	ORF1ab	N
crRNA_20482_20511	TAAATCAATAACAGAACACACACACTTAGA	..............................	0			Target_20482_20511	TCTAAGTGTGTGTGTTCTGTTATTGATTTA	..............................	0	ORF1ab	N
crRNA_20483_20512	ATAAATCAATAACAGAACACACACACTTAG	..............................	0			Target_20483_20512	CTAAGTGTGTGTGTTCTGTTATTGATTTAT	..............................	0	ORF1ab	N
crRNA_20484_20513	AATAAATCAATAACAGAACACACACACTTA	..............................	0			Target_20484_20513	TAAGTGTGTGTGTTCTGTTATTGATTTATT	..............................	0	ORF1ab	N
crRNA_20485_20514	TAATAAATCAATAACAGAACACACACACTT	..............................	0			Target_20485_20514	AAGTGTGTGTGTTCTGTTATTGATTTATTA	..............................	0	ORF1ab	N
crRNA_20486_20515	GTAATAAATCAATAACAGAACACACACACT	..............................	0			Target_20486_20515	AGTGTGTGTGTTCTGTTATTGATTTATTAC	..............................	0	ORF1ab	N
crRNA_20502_20531	TCAACAAAATCATCAAGTAATAAATCAATA	..............................	0			Target_20502_20531	TATTGATTTATTACTTGATGATTTTGTTGA	..............................	0	ORF1ab	N
crRNA_20504_20533	TTTCAACAAAATCATCAAGTAATAAATCAA	..............................	0			Target_20504_20533	TTGATTTATTACTTGATGATTTTGTTGAAA	..............................	0	ORF1ab	N
crRNA_20578_20607	AAATGAAATTTCTGTATAGTCAATAGTCAC	..............................	0			Target_20578_20607	GTGACTATTGACTATACAGAAATTTCATTT	..............................	0	ORF1ab	N
crRNA_20579_20608	TAAATGAAATTTCTGTATAGTCAATAGTCA	..............................	0			Target_20579_20608	TGACTATTGACTATACAGAAATTTCATTTA	..............................	0	ORF1ab	N
crRNA_20580_20609	ATAAATGAAATTTCTGTATAGTCAATAGTC	..............................	0			Target_20580_20609	GACTATTGACTATACAGAAATTTCATTTAT	..............................	0	ORF1ab	N
crRNA_20582_20611	GCATAAATGAAATTTCTGTATAGTCAATAG	..............................	0			Target_20582_20611	CTATTGACTATACAGAAATTTCATTTATGC	..............................	0	ORF1ab	N
crRNA_20825_20854	TCATATTATAGGGTACAGCTAATGTTAATG	..............................	0			Target_20825_20854	CATTAACATTAGCTGTACCCTATAATATGA	..............................	0	ORF1ab	N
crRNA_20856_20885	TTATCAGAACCAGCACCAAAATGTATAACT	..............................	0			Target_20856_20885	AGTTATACATTTTGGTGCTGGTTCTGATAA	..............................	0	ORF1ab	N
crRNA_20857_20886	TTTATCAGAACCAGCACCAAAATGTATAAC	..............................	0			Target_20857_20886	GTTATACATTTTGGTGCTGGTTCTGATAAA	..............................	0	ORF1ab	N
crRNA_20858_20887	CTTTATCAGAACCAGCACCAAAATGTATAA	..............................	0			Target_20858_20887	TTATACATTTTGGTGCTGGTTCTGATAAAG	..............................	0	ORF1ab	N
crRNA_20859_20888	CCTTTATCAGAACCAGCACCAAAATGTATA	..............................	0			Target_20859_20888	TATACATTTTGGTGCTGGTTCTGATAAAGG	..............................	0	ORF1ab	N
crRNA_21009_21038	ATGAGATCCCATTTATTAGCTGTATGTACA	..............................	0			Target_21009_21038	TGTACATACAGCTAATAAATGGGATCTCAT	..............................	0	ORF1ab	N
crRNA_21366_21395	TCAAATAAAGAATAGGAAGACAACTGAATT	..............................	0			Target_21366_21395	AATTCAGTTGTCTTCCTATTCTTTATTTGA	..............................	0	ORF1ab	N
crRNA_21561_21590	GTGGCAATAAAACAAGAAAAACAAACATTG	..............................	0			Target_21561_21590	CAATGTTTGTTTTTCTTGTTTTATTGCCAC	..............................	0	S	N
crRNA_21568_21597	GAGACTAGTGGCAATAAAACAAGAAAAACA	..............................	0			Target_21568_21597	TGTTTTTCTTGTTTTATTGCCACTAGTCTC	..............................	0	S	N
crRNA_21569_21598	AGAGACTAGTGGCAATAAAACAAGAAAAAC	..............................	0			Target_21569_21598	GTTTTTCTTGTTTTATTGCCACTAGTCTCT	..............................	0	S	N
crRNA_21631_21660	GTGAAAGAATTAGTGTATGCAGGGGGTAAT	..............................	0			Target_21631_21660	ATTACCCCCTGCATACACTAATTCTTTCAC	..............................	0	S	N
crRNA_21632_21661	TGTGAAAGAATTAGTGTATGCAGGGGGTAA	..............................	0			Target_21632_21661	TTACCCCCTGCATACACTAATTCTTTCACA	..............................	0	S	N
crRNA_21633_21662	GTGTGAAAGAATTAGTGTATGCAGGGGGTA	..............................	0			Target_21633_21662	TACCCCCTGCATACACTAATTCTTTCACAC	..............................	0	S	N
crRNA_21682_21711	GAATGTAAAACTGAGGATCTGAAAACTTTG	..............................	0			Target_21682_21711	CAAAGTTTTCAGATCCTCAGTTTTACATTC	..............................	0	S	N
crRNA_21683_21712	TGAATGTAAAACTGAGGATCTGAAAACTTT	..............................	0			Target_21683_21712	AAAGTTTTCAGATCCTCAGTTTTACATTCA	..............................	0	S	N
crRNA_21684_21713	TTGAATGTAAAACTGAGGATCTGAAAACTT	..............................	0			Target_21684_21713	AAGTTTTCAGATCCTCAGTTTTACATTCAA	..............................	0	S	N
crRNA_21701_21730	TAAGAACAAGTCCTGAGTTGAATGTAAAAC	..............................	0			Target_21701_21730	GTTTTACATTCAACTCAGGACTTGTTCTTA	..............................	0	S	N
crRNA_21702_21731	GTAAGAACAAGTCCTGAGTTGAATGTAAAA	..............................	0			Target_21702_21731	TTTTACATTCAACTCAGGACTTGTTCTTAC	..............................	0	S	N
crRNA_21703_21732	GGTAAGAACAAGTCCTGAGTTGAATGTAAA	..............................	0			Target_21703_21732	TTTACATTCAACTCAGGACTTGTTCTTACC	..............................	0	S	N
crRNA_21947_21976	ATCATTACAAAATTGAAATTCACAGACTTT	..............................	0			Target_21947_21976	AAAGTCTGTGAATTTCAATTTTGTAATGAT	..............................	0	S	N
crRNA_21948_21977	GATCATTACAAAATTGAAATTCACAGACTT	..............................	0			Target_21948_21977	AAGTCTGTGAATTTCAATTTTGTAATGATC	..............................	0	S	N
crRNA_21956_21985	CAAAAATGGATCATTACAAAATTGAAATTC	..............................	0			Target_21956_21985	GAATTTCAATTTTGTAATGATCCATTTTTG	..............................	0	S	N
crRNA_22050_22079	GAGAGACATATTCAAAAGTGCAATTATTCG	..............................	0			Target_22050_22079	CGAATAATTGCACTTTTGAATATGTCTCTC	..............................	0	S	N
crRNA_22051_22080	TGAGAGACATATTCAAAAGTGCAATTATTC	..............................	0			Target_22051_22080	GAATAATTGCACTTTTGAATATGTCTCTCA	..............................	0	S	N
crRNA_22052_22081	CTGAGAGACATATTCAAAAGTGCAATTATT	..............................	0			Target_22052_22081	AATAATTGCACTTTTGAATATGTCTCTCAG	..............................	0	S	N
crRNA_22053_22082	GCTGAGAGACATATTCAAAAGTGCAATTAT	..............................	0			Target_22053_22082	ATAATTGCACTTTTGAATATGTCTCTCAGC	..............................	0	S	N
crRNA_22054_22083	GGCTGAGAGACATATTCAAAAGTGCAATTA	..............................	0			Target_22054_22083	TAATTGCACTTTTGAATATGTCTCTCAGCC	..............................	0	S	N
crRNA_22055_22084	AGGCTGAGAGACATATTCAAAAGTGCAATT	..............................	0			Target_22055_22084	AATTGCACTTTTGAATATGTCTCTCAGCCT	..............................	0	S	N
crRNA_22059_22088	GAAAAGGCTGAGAGACATATTCAAAAGTGC	..............................	0			Target_22059_22088	GCACTTTTGAATATGTCTCTCAGCCTTTTC	..............................	0	S	N
crRNA_22061_22090	AAGAAAAGGCTGAGAGACATATTCAAAAGT	..............................	0			Target_22061_22090	ACTTTTGAATATGTCTCTCAGCCTTTTCTT	..............................	0	S	N
crRNA_22062_22091	TAAGAAAAGGCTGAGAGACATATTCAAAAG	..............................	0			Target_22062_22091	CTTTTGAATATGTCTCTCAGCCTTTTCTTA	..............................	0	S	N
crRNA_22063_22092	ATAAGAAAAGGCTGAGAGACATATTCAAAA	..............................	0			Target_22063_22092	TTTTGAATATGTCTCTCAGCCTTTTCTTAT	..............................	0	S	N
crRNA_22064_22093	CATAAGAAAAGGCTGAGAGACATATTCAAA	..............................	0			Target_22064_22093	TTTGAATATGTCTCTCAGCCTTTTCTTATG	..............................	0	S	N
crRNA_22065_22094	CCATAAGAAAAGGCTGAGAGACATATTCAA	..............................	0			Target_22065_22094	TTGAATATGTCTCTCAGCCTTTTCTTATGG	..............................	0	S	N
crRNA_22252_22281	GTTTGAAACCTAGTGATGTTAATACCTATT	..............................	0			Target_22252_22281	AATAGGTATTAACATCACTAGGTTTCAAAC	..............................	0	S	N
crRNA_22253_22282	AGTTTGAAACCTAGTGATGTTAATACCTAT	..............................	0			Target_22253_22282	ATAGGTATTAACATCACTAGGTTTCAAACT	..............................	0	S	N
crRNA_22255_22284	AAAGTTTGAAACCTAGTGATGTTAATACCT	..............................	0			Target_22255_22284	AGGTATTAACATCACTAGGTTTCAAACTTT	..............................	0	S	N
crRNA_22256_22285	TAAAGTTTGAAACCTAGTGATGTTAATACC	..............................	0			Target_22256_22285	GGTATTAACATCACTAGGTTTCAAACTTTA	..............................	0	S	N
crRNA_22257_22286	GTAAAGTTTGAAACCTAGTGATGTTAATAC	..............................	0			Target_22257_22286	GTATTAACATCACTAGGTTTCAAACTTTAC	..............................	0	S	N
crRNA_22258_22287	AGTAAAGTTTGAAACCTAGTGATGTTAATA	..............................	0			Target_22258_22287	TATTAACATCACTAGGTTTCAAACTTTACT	..............................	0	S	N
crRNA_22259_22288	AAGTAAAGTTTGAAACCTAGTGATGTTAAT	..............................	0			Target_22259_22288	ATTAACATCACTAGGTTTCAAACTTTACTT	..............................	0	S	N
crRNA_22260_22289	CAAGTAAAGTTTGAAACCTAGTGATGTTAA	..............................	0			Target_22260_22289	TTAACATCACTAGGTTTCAAACTTTACTTG	..............................	0	S	N
crRNA_22706_22735	GCAGAGATCATTTAATTTAGTAGGAGACAC	..............................	0			Target_22706_22735	GTGTCTCCTACTAAATTAAATGATCTCTGC	..............................	0	S	N
crRNA_22707_22736	AGCAGAGATCATTTAATTTAGTAGGAGACA	..............................	0			Target_22707_22736	TGTCTCCTACTAAATTAAATGATCTCTGCT	..............................	0	S	N
crRNA_22708_22737	AAGCAGAGATCATTTAATTTAGTAGGAGAC	..............................	0			Target_22708_22737	GTCTCCTACTAAATTAAATGATCTCTGCTT	..............................	0	S	N
crRNA_22709_22738	AAAGCAGAGATCATTTAATTTAGTAGGAGA	..............................	0			Target_22709_22738	TCTCCTACTAAATTAAATGATCTCTGCTTT	..............................	0	S	N
crRNA_22710_22739	TAAAGCAGAGATCATTTAATTTAGTAGGAG	..............................	0			Target_22710_22739	CTCCTACTAAATTAAATGATCTCTGCTTTA	..............................	0	S	N
crRNA_22711_22740	GTAAAGCAGAGATCATTTAATTTAGTAGGA	..............................	0			Target_22711_22740	TCCTACTAAATTAAATGATCTCTGCTTTAC	..............................	0	S	N
crRNA_22712_22741	AGTAAAGCAGAGATCATTTAATTTAGTAGG	..............................	0			Target_22712_22741	CCTACTAAATTAAATGATCTCTGCTTTACT	..............................	0	S	N
crRNA_22803_22832	TATAATTATAATCAGCAATCTTTCCAGTTT	..............................	0			Target_22803_22832	AAACTGGAAAGATTGCTGATTATAATTATA	..............................	0	S	N
crRNA_22804_22833	TTATAATTATAATCAGCAATCTTTCCAGTT	..............................	0			Target_22804_22833	AACTGGAAAGATTGCTGATTATAATTATAA	..............................	0	S	N
crRNA_22805_22834	TTTATAATTATAATCAGCAATCTTTCCAGT	..............................	0			Target_22805_22834	ACTGGAAAGATTGCTGATTATAATTATAAA	..............................	0	S	N
crRNA_22806_22835	ATTTATAATTATAATCAGCAATCTTTCCAG	..............................	0			Target_22806_22835	CTGGAAAGATTGCTGATTATAATTATAAAT	..............................	0	S	N
crRNA_22807_22836	AATTTATAATTATAATCAGCAATCTTTCCA	..............................	0			Target_22807_22836	TGGAAAGATTGCTGATTATAATTATAAATT	..............................	0	S	N
crRNA_22809_22838	GTAATTTATAATTATAATCAGCAATCTTTC	..............................	0			Target_22809_22838	GAAAGATTGCTGATTATAATTATAAATTAC	..............................	0	S	N
crRNA_22998_23027	AACAATTAAAACCTTCAACACCATTACAAG	..............................	0			Target_22998_23027	CTTGTAATGGTGTTGAAGGTTTTAATTGTT	..............................	0	S	N
crRNA_22999_23028	TAACAATTAAAACCTTCAACACCATTACAA	..............................	0			Target_22999_23028	TTGTAATGGTGTTGAAGGTTTTAATTGTTA	..............................	0	S	N
crRNA_23002_23031	AAGTAACAATTAAAACCTTCAACACCATTA	..............................	0			Target_23002_23031	TAATGGTGTTGAAGGTTTTAATTGTTACTT	..............................	0	S	N
crRNA_23097_23126	CTGGTGCATGTAGAAGTTCAAAAGAAAGTA	..............................	0			Target_23097_23126	TACTTTCTTTTGAACTTCTACATGCACCAG	..............................	0	S	N
crRNA_23297_23326	TGTAATGTCAAGAATCTCAAGTGTCTGTGG	..............................	0			Target_23297_23326	CCACAGACACTTGAGATTCTTGACATTACA	..............................	0	S	N
crRNA_23298_23327	GTGTAATGTCAAGAATCTCAAGTGTCTGTG	..............................	0			Target_23298_23327	CACAGACACTTGAGATTCTTGACATTACAC	..............................	0	S	N
crRNA_23299_23328	GGTGTAATGTCAAGAATCTCAAGTGTCTGT	..............................	0			Target_23299_23328	ACAGACACTTGAGATTCTTGACATTACACC	..............................	0	S	N
crRNA_23301_23330	ATGGTGTAATGTCAAGAATCTCAAGTGTCT	..............................	0			Target_23301_23330	AGACACTTGAGATTCTTGACATTACACCAT	..............................	0	S	N
crRNA_23302_23331	CATGGTGTAATGTCAAGAATCTCAAGTGTC	..............................	0			Target_23302_23331	GACACTTGAGATTCTTGACATTACACCATG	..............................	0	S	N
crRNA_23825_23854	GTTTAATTGTGTACAAAAACTGCCATATTG	..............................	0			Target_23825_23854	CAATATGGCAGTTTTTGTACACAATTAAAC	..............................	0	S	N
crRNA_23890_23919	TTGACTTGTGCAAAAACTTCTTGGGTGTTT	..............................	0			Target_23890_23919	AAACACCCAAGAAGTTTTTGCACAAGTCAA	..............................	0	S	N
crRNA_23958_23987	GATCTGGTAATATTTGTGAAAAATTAAAAC	..............................	0			Target_23958_23987	GTTTTAATTTTTCACAAATATTACCAGATC	..............................	0	S	N
crRNA_23959_23988	GGATCTGGTAATATTTGTGAAAAATTAAAA	..............................	0			Target_23959_23988	TTTTAATTTTTCACAAATATTACCAGATCC	..............................	0	S	N
crRNA_23960_23989	TGGATCTGGTAATATTTGTGAAAAATTAAA	..............................	0			Target_23960_23989	TTTAATTTTTCACAAATATTACCAGATCCA	..............................	0	S	N
crRNA_23961_23990	ATGGATCTGGTAATATTTGTGAAAAATTAA	..............................	0			Target_23961_23990	TTAATTTTTCACAAATATTACCAGATCCAT	..............................	0	S	N
crRNA_23962_23991	GATGGATCTGGTAATATTTGTGAAAAATTA	..............................	0			Target_23962_23991	TAATTTTTCACAAATATTACCAGATCCATC	..............................	0	S	N
crRNA_23963_23992	TGATGGATCTGGTAATATTTGTGAAAAATT	..............................	0			Target_23963_23992	AATTTTTCACAAATATTACCAGATCCATCA	..............................	0	S	N
crRNA_24266_24295	AACTCCAATACCATTAAACCTATAAGCCAT	..............................	0			Target_24266_24295	ATGGCTTATAGGTTTAATGGTATTGGAGTT	..............................	0	S	N
crRNA_24591_24620	CTCTGATTTCTGCAGCTCTAATTAATTGTT	..............................	0			Target_24591_24620	AACAATTAATTAGAGCTGCAGAAATCAGAG	..............................	0	S	N
crRNA_24892_24921	GTGTTGTCTGTAGTAATGATTTGTGGTTCA	..............................	0			Target_24892_24921	TGAACCACAAATCATTACTACAGACAACAC	..............................	0	S	N
crRNA_24893_24922	TGTGTTGTCTGTAGTAATGATTTGTGGTTC	..............................	0			Target_24893_24922	GAACCACAAATCATTACTACAGACAACACA	..............................	0	S	N
crRNA_24894_24923	ATGTGTTGTCTGTAGTAATGATTTGTGGTT	..............................	0			Target_24894_24923	AACCACAAATCATTACTACAGACAACACAT	..............................	0	S	N
crRNA_24895_24924	AATGTGTTGTCTGTAGTAATGATTTGTGGT	..............................	0			Target_24895_24924	ACCACAAATCATTACTACAGACAACACATT	..............................	0	S	N
crRNA_24896_24925	AAATGTGTTGTCTGTAGTAATGATTTGTGG	..............................	0			Target_24896_24925	CCACAAATCATTACTACAGACAACACATTT	..............................	0	S	N
crRNA_25003_25032	TTAAAATATTTATCTAACTCCTCCTTGAAT	..............................	0			Target_25003_25032	ATTCAAGGAGGAGTTAGATAAATATTTTAA	..............................	0	S	N
crRNA_25004_25033	CTTAAAATATTTATCTAACTCCTCCTTGAA	..............................	0			Target_25004_25033	TTCAAGGAGGAGTTAGATAAATATTTTAAG	..............................	0	S	N
crRNA_25006_25035	TTCTTAAAATATTTATCTAACTCCTCCTTG	..............................	0			Target_25006_25035	CAAGGAGGAGTTAGATAAATATTTTAAGAA	..............................	0	S	N
crRNA_25011_25040	TATGATTCTTAAAATATTTATCTAACTCCT	..............................	0			Target_25011_25040	AGGAGTTAGATAAATATTTTAAGAATCATA	..............................	0	S	N
crRNA_25012_25041	GTATGATTCTTAAAATATTTATCTAACTCC	..............................	0			Target_25012_25041	GGAGTTAGATAAATATTTTAAGAATCATAC	..............................	0	S	N
crRNA_25013_25042	TGTATGATTCTTAAAATATTTATCTAACTC	..............................	0			Target_25013_25042	GAGTTAGATAAATATTTTAAGAATCATACA	..............................	0	S	N
crRNA_25020_25049	CTGGTGATGTATGATTCTTAAAATATTTAT	..............................	0			Target_25020_25049	ATAAATATTTTAAGAATCATACATCACCAG	..............................	0	S	N
crRNA_25021_25050	TCTGGTGATGTATGATTCTTAAAATATTTA	..............................	0			Target_25021_25050	TAAATATTTTAAGAATCATACATCACCAGA	..............................	0	S	N
crRNA_25163_25192	TATATACTGCTCATACTTTCCAAGTTCTTG	..............................	0			Target_25163_25192	CAAGAACTTGGAAAGTATGAGCAGTATATA	..............................	0	S	N
crRNA_25356_25385	TTTATGTGTAATGTAATTTGACTCCTTTGA	..............................	0			Target_25356_25385	TCAAAGGAGTCAAATTACATTACACATAAA	..............................	0	S	N
crRNA_25357_25386	GTTTATGTGTAATGTAATTTGACTCCTTTG	..............................	0			Target_25357_25386	CAAAGGAGTCAAATTACATTACACATAAAC	..............................	0	S	N
crRNA_25358_25387	CGTTTATGTGTAATGTAATTTGACTCCTTT	..............................	0			Target_25358_25387	AAAGGAGTCAAATTACATTACACATAAACG	..............................	0	S	N
crRNA_25359_25388	TCGTTTATGTGTAATGTAATTTGACTCCTT	..............................	0			Target_25359_25388	AAGGAGTCAAATTACATTACACATAAACGA	..............................	0	S	N
crRNA_25360_25389	TTCGTTTATGTGTAATGTAATTTGACTCCT	..............................	0			Target_25360_25389	AGGAGTCAAATTACATTACACATAAACGAA	..............................	0	S	N
crRNA_25460_25489	CAGTAGCGCGAACAAAATCTGAAGGAGTAG	..............................	0			Target_25460_25489	CTACTCCTTCAGATTTTGTTCGCGCTACTG	..............................	0	ORF3a	N
crRNA_25692_25721	GCATAAAGATAGAGAAAAGGGGCTTCAAGG	..............................	0			Target_25692_25721	CCTTGAAGCCCCTTTTCTCTATCTTTATGC	..............................	0	ORF3a	N
crRNA_25693_25722	AGCATAAAGATAGAGAAAAGGGGCTTCAAG	..............................	0			Target_25693_25722	CTTGAAGCCCCTTTTCTCTATCTTTATGCT	..............................	0	ORF3a	N
crRNA_25699_25728	GACTAAAGCATAAAGATAGAGAAAAGGGGC	..............................	0			Target_25699_25728	GCCCCTTTTCTCTATCTTTATGCTTTAGTC	..............................	0	ORF3a	N
crRNA_25700_25729	AGACTAAAGCATAAAGATAGAGAAAAGGGG	..............................	0			Target_25700_25729	CCCCTTTTCTCTATCTTTATGCTTTAGTCT	..............................	0	ORF3a	N
crRNA_25701_25730	TAGACTAAAGCATAAAGATAGAGAAAAGGG	..............................	0			Target_25701_25730	CCCTTTTCTCTATCTTTATGCTTTAGTCTA	..............................	0	ORF3a	N
crRNA_25702_25731	GTAGACTAAAGCATAAAGATAGAGAAAAGG	..............................	0			Target_25702_25731	CCTTTTCTCTATCTTTATGCTTTAGTCTAC	..............................	0	ORF3a	N
crRNA_25703_25732	AGTAGACTAAAGCATAAAGATAGAGAAAAG	..............................	0			Target_25703_25732	CTTTTCTCTATCTTTATGCTTTAGTCTACT	..............................	0	ORF3a	N
crRNA_25705_25734	GAAGTAGACTAAAGCATAAAGATAGAGAAA	..............................	0			Target_25705_25734	TTTCTCTATCTTTATGCTTTAGTCTACTTC	..............................	0	ORF3a	N
crRNA_25708_25737	CAAGAAGTAGACTAAAGCATAAAGATAGAG	..............................	0			Target_25708_25737	CTCTATCTTTATGCTTTAGTCTACTTCTTG	..............................	0	ORF3a	N
crRNA_25709_25738	GCAAGAAGTAGACTAAAGCATAAAGATAGA	..............................	0			Target_25709_25738	TCTATCTTTATGCTTTAGTCTACTTCTTGC	..............................	0	ORF3a	N
crRNA_25741_25770	CCTCATTATTATTCTTACAAAGTTTATACT	..............................	0			Target_25741_25770	AGTATAAACTTTGTAAGAATAATAATGAGG	..............................	0	ORF3a	N
crRNA_25823_25852	AACAATTAGTATGCCAGCAAAGAAAATAGT	..............................	0			Target_25823_25852	ACTATTTTCTTTGCTGGCATACTAATTGTT	..............................	0	ORF3a	N
crRNA_26176_26205	AGTAGTCGTCGTCGGTTCATCATAAATTGG	..............................	0			Target_26176_26205	CCAATTTATGATGAACCGACGACGACTACT	..............................	0	ORF3a	N
crRNA_26177_26206	TAGTAGTCGTCGTCGGTTCATCATAAATTG	..............................	0			Target_26177_26206	CAATTTATGATGAACCGACGACGACTACTA	..............................	0	ORF3a	N
crRNA_26178_26207	CTAGTAGTCGTCGTCGGTTCATCATAAATT	..............................	0			Target_26178_26207	AATTTATGATGAACCGACGACGACTACTAG	..............................	0	ORF3a	N
crRNA_26179_26208	GCTAGTAGTCGTCGTCGGTTCATCATAAAT	..............................	0			Target_26179_26208	ATTTATGATGAACCGACGACGACTACTAGC	..............................	0	ORF3a	N
crRNA_26180_26209	CGCTAGTAGTCGTCGTCGGTTCATCATAAA	..............................	0			Target_26180_26209	TTTATGATGAACCGACGACGACTACTAGCG	..............................	0	ORF3a	N
crRNA_26278_26307	AAGAAAAAGAAGTACGCTATTAACTATTAA	..............................	0			Target_26278_26307	TTAATAGTTAATAGCGTACTTCTTTTTCTT	..............................	0	E	N
crRNA_26279_26308	CAAGAAAAAGAAGTACGCTATTAACTATTA	..............................	0			Target_26279_26308	TAATAGTTAATAGCGTACTTCTTTTTCTTG	..............................	0	E	N
crRNA_26280_26309	GCAAGAAAAAGAAGTACGCTATTAACTATT	..............................	0			Target_26280_26309	AATAGTTAATAGCGTACTTCTTTTTCTTGC	..............................	0	E	N
crRNA_26369_26398	CAAGACTCACGTTAACAATATTGCAGCAGT	..............................	0			Target_26369_26398	ACTGCTGCAATATTGTTAACGTGAGTCTTG	..............................	0	E	N
crRNA_26653_26682	GGAAAATTAACTTAATTATATACAAAAACC	..............................	0			Target_26653_26682	GGTTTTTGTATATAATTAAGTTAATTTTCC	..............................	0	M	N
crRNA_26657_26686	CAGAGGAAAATTAACTTAATTATATACAAA	..............................	0			Target_26657_26686	TTTGTATATAATTAAGTTAATTTTCCTCTG	..............................	0	M	N
crRNA_26658_26687	CCAGAGGAAAATTAACTTAATTATATACAA	..............................	0			Target_26658_26687	TTGTATATAATTAAGTTAATTTTCCTCTGG	..............................	0	M	N
crRNA_26659_26688	GCCAGAGGAAAATTAACTTAATTATATACA	..............................	0			Target_26659_26688	TGTATATAATTAAGTTAATTTTCCTCTGGC	..............................	0	M	N
crRNA_26660_26689	AGCCAGAGGAAAATTAACTTAATTATATAC	..............................	0			Target_26660_26689	GTATATAATTAAGTTAATTTTCCTCTGGCT	..............................	0	M	N
crRNA_26804_26833	GCAAACAGTCTGAAAGAAGCAATGAAGTAG	..............................	0			Target_26804_26833	CTACTTCATTGCTTCTTTCAGACTGTTTGC	..............................	0	M	N
crRNA_27014_27043	CGTGATGTAGCAACAGTGATTTCTTTAGGC	..............................	0			Target_27014_27043	GCCTAAAGAAATCACTGTTGCTACATCACG	..............................	0	M	N
crRNA_27015_27044	TCGTGATGTAGCAACAGTGATTTCTTTAGG	..............................	0			Target_27015_27044	CCTAAAGAAATCACTGTTGCTACATCACGA	..............................	0	M	N
crRNA_27016_27045	TTCGTGATGTAGCAACAGTGATTTCTTTAG	..............................	0			Target_27016_27045	CTAAAGAAATCACTGTTGCTACATCACGAA	..............................	0	M	N
crRNA_27037_27066	CCAATTTGTAATAAGAAAGCGTTCGTGATG	..............................	0			Target_27037_27066	CATCACGAACGCTTTCTTATTACAAATTGG	..............................	0	M	N
crRNA_27236_27265	AAGTCCTCATAATAATTAGTAATATCTCTG	..............................	0			Target_27236_27265	CAGAGATATTACTAATTATTATGAGGACTT	..............................	0	ORF6	N
crRNA_27237_27266	AAAGTCCTCATAATAATTAGTAATATCTCT	..............................	0			Target_27237_27266	AGAGATATTACTAATTATTATGAGGACTTT	..............................	0	ORF6	N
crRNA_27238_27267	AAAAGTCCTCATAATAATTAGTAATATCTC	..............................	0			Target_27238_27267	GAGATATTACTAATTATTATGAGGACTTTT	..............................	0	ORF6	N
crRNA_27240_27269	TTAAAAGTCCTCATAATAATTAGTAATATC	..............................	0			Target_27240_27269	GATATTACTAATTATTATGAGGACTTTTAA	..............................	0	ORF6	N
crRNA_27242_27271	CTTTAAAAGTCCTCATAATAATTAGTAATA	..............................	0			Target_27242_27271	TATTACTAATTATTATGAGGACTTTTAAAG	..............................	0	ORF6	N
crRNA_27243_27272	ACTTTAAAAGTCCTCATAATAATTAGTAAT	..............................	0			Target_27243_27272	ATTACTAATTATTATGAGGACTTTTAAAGT	..............................	0	ORF6	N
crRNA_27798_27827	CATAATTAAAACAAGGAATAGCAGAAAGGC	..............................	0			Target_27798_27827	GCCTTTCTGCTATTCCTTGTTTTAATTATG	..............................	0	ORF7b	N
crRNA_27799_27828	GCATAATTAAAACAAGGAATAGCAGAAAGG	..............................	0			Target_27799_27828	CCTTTCTGCTATTCCTTGTTTTAATTATGC	..............................	0	ORF7b	N
crRNA_27800_27829	AGCATAATTAAAACAAGGAATAGCAGAAAG	..............................	0			Target_27800_27829	CTTTCTGCTATTCCTTGTTTTAATTATGCT	..............................	0	ORF7b	N
crRNA_27801_27830	AAGCATAATTAAAACAAGGAATAGCAGAAA	..............................	0			Target_27801_27830	TTTCTGCTATTCCTTGTTTTAATTATGCTT	..............................	0	ORF7b	N
crRNA_27802_27831	TAAGCATAATTAAAACAAGGAATAGCAGAA	..............................	0			Target_27802_27831	TTCTGCTATTCCTTGTTTTAATTATGCTTA	..............................	0	ORF7b	N
crRNA_27803_27832	ATAAGCATAATTAAAACAAGGAATAGCAGA	..............................	0			Target_27803_27832	TCTGCTATTCCTTGTTTTAATTATGCTTAT	..............................	0	ORF7b	N
crRNA_27805_27834	TAATAAGCATAATTAAAACAAGGAATAGCA	..............................	0			Target_27805_27834	TGCTATTCCTTGTTTTAATTATGCTTATTA	..............................	0	ORF7b	N
crRNA_27808_27837	AGATAATAAGCATAATTAAAACAAGGAATA	..............................	0			Target_27808_27837	TATTCCTTGTTTTAATTATGCTTATTATCT	..............................	0	ORF7b	N
crRNA_27812_27841	CAAAAGATAATAAGCATAATTAAAACAAGG	..............................	0			Target_27812_27841	CCTTGTTTTAATTATGCTTATTATCTTTTG	..............................	0	ORF7b	N
crRNA_27813_27842	CCAAAAGATAATAAGCATAATTAAAACAAG	..............................	0			Target_27813_27842	CTTGTTTTAATTATGCTTATTATCTTTTGG	..............................	0	ORF7b	N
crRNA_27818_27847	GAGAACCAAAAGATAATAAGCATAATTAAA	..............................	0			Target_27818_27847	TTTAATTATGCTTATTATCTTTTGGTTCTC	..............................	0	ORF7b	N
crRNA_27819_27848	TGAGAACCAAAAGATAATAAGCATAATTAA	..............................	0			Target_27819_27848	TTAATTATGCTTATTATCTTTTGGTTCTCA	..............................	0	ORF7b	N
crRNA_27820_27849	GTGAGAACCAAAAGATAATAAGCATAATTA	..............................	0			Target_27820_27849	TAATTATGCTTATTATCTTTTGGTTCTCAC	..............................	0	ORF7b	N
crRNA_27821_27850	AGTGAGAACCAAAAGATAATAAGCATAATT	..............................	0			Target_27821_27850	AATTATGCTTATTATCTTTTGGTTCTCACT	..............................	0	ORF7b	N
crRNA_27822_27851	AAGTGAGAACCAAAAGATAATAAGCATAAT	..............................	0			Target_27822_27851	ATTATGCTTATTATCTTTTGGTTCTCACTT	..............................	0	ORF7b	N
crRNA_27823_27852	CAAGTGAGAACCAAAAGATAATAAGCATAA	..............................	0			Target_27823_27852	TTATGCTTATTATCTTTTGGTTCTCACTTG	..............................	0	ORF7b	N
crRNA_27824_27853	TCAAGTGAGAACCAAAAGATAATAAGCATA	..............................	0			Target_27824_27853	TATGCTTATTATCTTTTGGTTCTCACTTGA	..............................	0	ORF7b	N
crRNA_27825_27854	TTCAAGTGAGAACCAAAAGATAATAAGCAT	..............................	0			Target_27825_27854	ATGCTTATTATCTTTTGGTTCTCACTTGAA	..............................	0	ORF7b	N
crRNA_28133_28162	CAATTAATTGTAAAAGGTAAACAGGAAACT	..............................	0			Target_28133_28162	AGTTTCCTGTTTACCTTTTACAATTAATTG	..............................	0	ORF8	Y
crRNA_29004_29033	CCTCAGCAGCAGATTTCTTAGTGACAGTTT	..............................	0			Target_29004_29033	AAACTGTCACTAAGAAATCTGCTGCTGAGG	..............................	0	N	N
crRNA_29303_29332	CAGCAAAATGACTTGATCTTTGAAATTTGG	..............................	0			Target_29303_29332	CCAAATTTCAAAGATCAAGTCATTTTGCTG	..............................	0	N	N
crRNA_29650_29679	GATTGCTATGTGAGATTAAAGTTAACTACA	..............................	0			Target_29650_29679	TGTAGTTAACTTTAATCTCACATAGCAATC	..............................	0	Intergenic	N
crRNA_29652_29681	AAGATTGCTATGTGAGATTAAAGTTAACTA	..............................	0			Target_29652_29681	TAGTTAACTTTAATCTCACATAGCAATCTT	..............................	0	Intergenic	N
crRNA_29653_29682	AAAGATTGCTATGTGAGATTAAAGTTAACT	..............................	0			Target_29653_29682	AGTTAACTTTAATCTCACATAGCAATCTTT	..............................	0	Intergenic	N
crRNA_29654_29683	TAAAGATTGCTATGTGAGATTAAAGTTAAC	..............................	0			Target_29654_29683	GTTAACTTTAATCTCACATAGCAATCTTTA	..............................	0	Intergenic	N
crRNA_29655_29684	TTAAAGATTGCTATGTGAGATTAAAGTTAA	..............................	0			Target_29655_29684	TTAACTTTAATCTCACATAGCAATCTTTAA	..............................	0	Intergenic	N
crRNA_29656_29685	ATTAAAGATTGCTATGTGAGATTAAAGTTA	..............................	0			Target_29656_29685	TAACTTTAATCTCACATAGCAATCTTTAAT	..............................	0	Intergenic	N
crRNA_29657_29686	GATTAAAGATTGCTATGTGAGATTAAAGTT	..............................	0			Target_29657_29686	AACTTTAATCTCACATAGCAATCTTTAATC	..............................	0	Intergenic	N
crRNA_29831_29860	TAAGAAGCTATTAAAATCACATGGGGATAG	..............................	0			Target_29831_29860	CTATCCCCATGTGATTTTAATAGCTTCTTA	..............................	0	Intergenic	N
