# Supplementary material for: Reprogrammed CRISPR-Cas13b suppresses SARS-CoV-2 replication and circumvents its mutational escape through mismatch tolerance
Source: Nat Commun. 2021 Jul 13;12:4270. doi: 10.1038/s41467-021-24577-9 (PMC8277810; doi:10.1038/s41467-021-24577-9)
Supplement: Supplementary file 7 — Supplementary Data file 6 [file 41467_2021_24577_MOESM7_ESM.xlsx]

## Sheet: Sheet1
chrom	chromStart	chromEnd	name	score	strand	thickStart	thickEnd	reserved	blockCount	blockSizes	chromStarts	name2	cdsStartStat	cdsEndStat	exonFrames	type	geneName	geneName2	geneType	note	product	geneId
NC_045512v2	265	21555	ORF1ab	0	+	265	21555	0	2	#######	0,13202	ORF1ab	cmpl	cmpl	0,0	N.a.	ORF1ab	ORF1ab	N.a.	pp1ab; translated by -1 ribosomal frameshift	YP_009724389.1	43740578
NC_045512v2	21562	25384	S	0	+	21562	25384	0	1	3822	0	S	cmpl	cmpl	0	N.a.	S	S	N.a.	structural protein; spike protein	YP_009724390.1	43740568
NC_045512v2	25392	26220	ORF3a	0	+	25392	26220	0	1	828	0	ORF3a	cmpl	cmpl	0	N.a.	ORF3a	ORF3a	N.a.		YP_009724391.1	43740569
NC_045512v2	26244	26472	E	0	+	26244	26472	0	1	228	0	E	cmpl	cmpl	0	N.a.	E	E	N.a.	ORF4; structural protein; E protein	YP_009724392.1	43740570
NC_045512v2	26522	27191	M	0	+	26522	27191	0	1	669	0	M	cmpl	cmpl	0	N.a.	M	M	N.a.	ORF5; structural protein	YP_009724393.1	43740571
NC_045512v2	27201	27387	ORF6	0	+	27201	27387	0	1	186	0	ORF6	cmpl	cmpl	0	N.a.	ORF6	ORF6	N.a.		YP_009724394.1	43740572
NC_045512v2	27393	27759	ORF7a	0	+	27393	27759	0	1	366	0	ORF7a	cmpl	cmpl	0	N.a.	ORF7a	ORF7a	N.a.		YP_009724395.1	43740573
NC_045512v2	27755	27887	ORF7b	0	+	27755	27887	0	1	132	0	ORF7b	cmpl	cmpl	0	N.a.	ORF7b	ORF7b	N.a.		YP_009725318.1	43740574
NC_045512v2	27893	28259	ORF8	0	+	27893	28259	0	1	366	0	ORF8	cmpl	cmpl	0	N.a.	ORF8	ORF8	N.a.		YP_009724396.1	43740577
NC_045512v2	28273	29533	N	0	+	28273	29533	0	1	1260	0	N	cmpl	cmpl	0	N.a.	N	N	N.a.	ORF9; structural protein	YP_009724397.2	43740575
https://genome.ucsc.edu/cgi-bin/hgTables?db=wuhCor1&hgta_group=genes&hgta_track=ncbiGeneBGP&hgta_table=ncbiGeneBGP&hgta_doSchema=describe+table+schema
