# Supplementary material for: Reprogrammed CRISPR-Cas13b suppresses SARS-CoV-2 replication and circumvents its mutational escape through mismatch tolerance
Source: Nat Commun. 2021 Jul 13;12:4270. doi: 10.1038/s41467-021-24577-9 (PMC8277810; doi:10.1038/s41467-021-24577-9)
Supplement: Supplementary file 8 — Supplementary Data file 7 [file 41467_2021_24577_MOESM8_ESM.xlsx]

## Sheet: Sheet1
RefP	RefN	AltN	FreqGis	Feature	Gene product	AltAA	Mutation*	IR	CpG	In top hits
241	C	T	0.69	5′ UTR	–	–	–	N	Y	No
1059	C	T	0.21	ORF1ab	nsp2	T85I	NS	Y	N	No
1605	A	C	0.04	ORF1ab	non-structural polyprotein 1AB	N267T	NS	Y	N	No
2891	G	R	0.06	ORF1ab	nsp3	A58T	NS	Y	N	No
3037	C	T	0.65	ORF1ab	nsp3	F106F	S	N	N	Yes	B.1.1.7
8782	C	T	0.14	ORF1ab	nsp4	S76S	S	N	N	No
11 083	G	T	0.15	ORF1ab	nsp6	L37F	NS	Y	N	Yes
14 408	C	T	0.64	ORF1ab	RNA-dependent rna polymerase (nsp12)	P314L	NS	N	N	No
14 805	C	T	0.11	ORF1ab	RNA-dependent rna polymerase (nsp12)	Y446Y	S	Y	N	No
17 247	T	C	0.04	ORF1ab	helicase (nsp13)	R337R	S	Y	Y	No
17 747	C	T	0.09	ORF1ab	helicase (nsp13)	P504L	NS	Y	N	No
17 858	A	G	0.08	ORF1ab	helicase (nsp13)	Y541C	NS	Y	N	No
18 060	C	T	0.1	ORF1ab	3′-5′ exonuclease activity	L7L	S	Y	N	Yes
23 403	A	G	0.64	S	spike glycoprotein	D614G	NS	Y	N	No
25 563	G	T	0.24	ORF3a	ORF3a protein	Q57H	NS	N	N	No
26 144	G	T	0.11	OR3a	ORF3a protein	G251V	NS	N	Y	No
28 144	T	C	0.13	ORF8	ORF8 protein	L84S	NS	Y	N	Yes
28 881	G	A	0.2	ORF9/N	nucleocapsid phosphoprotein	R203K	NS	Y	N	No
https://doi.org/10.1093/bib/bbaa385
