# Supplementary material for: Reprogrammed CRISPR-Cas13b suppresses SARS-CoV-2 replication and circumvents its mutational escape through mismatch tolerance
Source: Nat Commun. 2021 Jul 13;12:4270. doi: 10.1038/s41467-021-24577-9 (PMC8277810; doi:10.1038/s41467-021-24577-9)
Supplement: Supplementary file 14 — Source Data file [file 41467_2021_24577_MOESM14_ESM.xlsx]

## Sheet: Figure 1B
Figure 1B: Representative images of SGP-eGFP silencing with various crRNAs in HEK 293 and VERO cells

## Sheet: Figure 1C
Figure 1C
HEK 293 cells									VERO cells
	NT	SGP1	SGP2	SGP3	SGP4					NT	SGP1	SGP2	SGP3	SGP4
Normalized silencing efficiency (A.U.)	0.941606	0.074127	0.039568	0.111959	0.152013				Normalized silencing efficiency (A.U.)	1.19718	0.0301421	0.0221245	0.010765	0.0411046
	1.06035	0.075777	0.014694	0.085799	0.216946					0.858577	0.0451986	0.0412822	0.128562	0.105187
	0.925669	0.042855	0.019561	0.085165	0.159063					0.706772	0.0172748	0.0370723	0.0478971	0.05428
	1.07237	0.067589	0.016726	0.094984	0.165413					1.23646	0.142816	0.0409397	0.0943081	0.0798641
	1.09559	0.148061	0.023525	0.082062	0.112447					0.895624	0.0553275	0.115534	0.0109644	0.113045
	0.875884	0.096804	0.029093	0.06717	0.153653					1.27926	0.085281	0.125711	0.0392089	0.0330508
	0.891335	0.066747	0.027629	0.058335	0.193086					1.11383	0.0261912	0.05567	0.034854	0.0757538
	1.13719	0.064954	0.023218	0.043893	0.13543					1.48846	0.0437705	0.0289242	0.0379095	0.087068
	0.959161	0.045495	0.007592	0.072078	0.104871					0.953518	0.121154	0.171809	0.050514	0.044548
	1.08263	0.05258	0.008325	0.024012	0.077008					0.700977	0.111991	0.0438901	0.082443	0.0594994
	1.21422	0.061548	0.006043	0.024279	0.086013					0.638853	0.307187	0.0260499	0.0314759	0.0422935
	1.02295	0.033194	0.007499	0.020428	0.04844					0.930485	0.0404105	0.0377555	0.133526	0.0177623
	1.0636	0.040252	0.014927	0.024768	0.113651
	0.891751	0.042039	0.013082	0.024516	0.118777
	0.856546	0.062856	0.012121	0.027676	0.078647
	0.909143	0.039723	0.006947	0.020362	0.116895

## Sheet: Figure 1D
Figure 1D
			crRNA [ng]	NT crRNA (% of silencing efficiency)																SGP crRNA#2 (% of silencing efficiency)
			0	0.899635	0.976389	1.06726	1.05671	0.857328	1.10155	0.915148	1.12598	1.04561	1.07161	0.881635	1.00114	1.27519	0.686671	0.734544	1.3036	1.13851	1.15764	1.11203	1.25833	1.18438	0.823835	0.865196	0.823538	0.672487	1.27141	0.85827	1.18429	1.49714	1.6315	1.43038	1.01914
			0.16	0.955612	0.93084	1.08782	1.02573	1.26161	0.614827	1.04001	1.08356	1.16743	1.02277	0.868602	0.941196	0.956544	0.472882	1.02089	1.04511	0.881526	0.889834	0.786821	0.953342	0.914946	1.36515	1.23794	1.33516	0.905768	0.848305	0.709103	0.759863	0.981042	0.784357	1.0607	1.0048
			0.8	1.14081	1.05376	1.02884	0.776588	1.39718	0.525406	0.948821	1.1286	1.06119	0.998644	1.04402	0.896144	0.833217	1.11146	1.26725	1.00524	0.551204	0.540885	0.566602	0.394691	0.835174	0.796149	0.680405	0.592477	0.646797	0.841432	0.576356	0.690162	0.782842	0.721248	0.708542	0.772554
			4	1.08928	0.930563	0.934337	1.04582	0.500704	1.21275	0.888169	1.39838	0.896846	1.05135	1.07586	0.975949	0.805268	1.23223	0.987945	0.974555	0.19908	0.271254	0.190675	0.146312	0.336814	0.342534	0.319863	0.29053	0.326598	0.390831	0.336575	0.359362	0.30202	0.262423	0.280869	0.233685
			20	1.01794	0.942795	0.946175	1.09309	1.0205	0.972015	1.02019	0.987293	1.16529	1.00679	0.494896	1.33303	1.1207	1.01517	0.787891	1.07624	0.058329	0.057637	0.061778	0.054881	0.059447	0.101644	0.084714	0.054688	0.08423	0.094373	0.150668	0.063016	0.113323	0.071831	0.070098	0.070098

## Sheet: Figure 1E
Figure 1E
SGP crRNA#2 log [ng/100uL]	SGP crRNA#2 (% of silencing efficiency )
5.01703	-1.90373	-1.97012	-1.57284	-2.23453	-1.79647	2.25186	0.627613	-2.25304	0.581179	1.55429	6.95516	-1.45407	3.37232	-0.608365	-0.774627	-0.774627
4.31702	11.5997	18.524	10.7934	6.53725	24.8138	25.3625	23.1875	20.3733	23.8337	29.9961	24.7908	26.977	21.4757	17.6768	19.4465	14.9197
3.61805	45.3821	44.3921	46.8593	30.3664	72.6258	68.8818	57.7774	49.3417	54.5531	73.2262	47.7951	58.7135	67.6051	61.6959	60.4769	66.6181
2.91908	77.0727	77.8698	67.9869	83.9627	80.279	123.471	111.267	120.594	79.3985	73.8856	60.5307	65.4005	86.6202	67.7505	94.2625	88.8998
0	101.728	103.562	99.1868	113.223	106.128	71.5379	75.5061	71.5094	57.0178	114.477	74.8416	106.119	136.133	149.024	129.729	90.2755

## Sheet: Figure 1F
Figure 1F
		Position of tiled crRNA targeting SGP
	NT	1	2	3	4	5	6	7	8	9	10	11	12	13	14	15	16	17	18	19	20	21	22	23	24	25	26	27	28	29	30	31	32	33	34	35	36	37	38	39	40	41	42	43	44	45	46	47	48
Normalized silencing efficiency (A.U.)	0.989006	0.00875	0.264819	0.14425	0.086017	0.14293	0.202192	0.371589	0.129435	0.375884	0.125014	0.117151	0.082069	0.152075	0.502069	0.168874	0.179888	0.13783	0.215021	0.191431	0.167892	0.206591	0.131415	0.146184	0.152417	0.04219	0.067528	0.122065	0.09333	0.116189	0.156108	0.172789	0.317323	0.260877	0.152999	0.185012	0.223281	0.091824	0.146769	0.59386	0.585521	0.197101	0.216332	0.251311	0.340443	0.275234	0.158933	0.149297	0.594614
	1.00914	0.035158	0.231304	0.059177	0.079909	0.132917	0.175346	0.360586	0.120247	0.235177	0.099279	0.10989	0.060832	0.098296	0.393471	0.168874	0.146256	0.104449	0.161339	0.258891	0.160178	0.157059	0.159729	0.155334	0.109748	0.043813	0.062881	0.135282	0.105602	0.065273	0.246535	0.144594	0.256576	0.351072	0.203842	0.188073	0.126796	0.195747	0.171551	0.651289	0.425277	0.180297	0.178083	0.380902	0.375599	0.238559	0.209159	0.142864	0.553163
	0.89159	0.042077	0.42447	0.062014	0.07677	0.162871	0.178585	0.255923	0.115398	0.29411	0.095471	0.07344	0.039026	0.084021	0.334244	0.075939	0.110095	0.1603	0.109535	0.267819	0.101968	0.111018	0.080266	0.077558	0.13283	0.030092	0.058714	0.048094	0.109906	0.048012	0.486674	0.223076	0.294169	0.171918	0.112172	0.113459	0.153869	0.088877	0.078206	0.521929	0.339628	0.109295	0.271738	0.23217	0.274833	0.204233	0.123635	0.094556	0.581053
	1.11027	0.012797	0.166283	0.165015	0.108268	0.187546	0.251386	0.201321	0.145379	0.257122	0.074863	0.089603	0.046531	0.065475	0.398297	0.041788	0.194792	0.110567	0.111554	0.093828	0.141022	0.110992	0.072371	0.045798	0.077672	0.064385	0.073258	0.055163	0.09345	0.119064	0.07698	0.067981	0.187674	0.190799	0.123044	0.132814	0.120937	0.107996	0.118312	0.479998	0.329996	0.150989	0.163638	0.144226	0.286929	0.232656	0.083541	0.199588	0.674762
[truncated: 13 more columns]

## Sheet: Figure 2B
Figure 2B

## Sheet: Figure 2C
Figure 2C
HEK 293					VERO
NT	NCP1	NCP2	NCP3		NT	NCP1	NCP3	NCP4
1.1266	0.0328521	0.312985	0.208597		1.1266	0.0328521	0.312985	0.208597
0.845972	0.0224395	0.401417	0.33942		0.845972	0.0224395	0.401417	0.33942
1.05416	0.0391157	0.692839	0.204848		1.05416	0.0391157	0.692839	0.204848
1.11643	0.0411047	0.416687	0.261584		1.11643	0.0411047	0.416687	0.261584
1.14041	0.027602	0.217781	0.17863		1.14041	0.027602	0.217781	0.17863
0.847822	0.0289703	0.175809	0.203776		0.847822	0.0289703	0.175809	0.203776
0.901395	0.0373982	0.281104	0.131217		0.901395	0.0373982	0.281104	0.131217
0.654792	0.0306511	0.386306	0.247968		0.654792	0.0306511	0.386306	0.247968
1.0788	0.0308207	0.0902329	0.204376		1.0788	0.0308207	0.0902329	0.204376
1.19439	0.024157	0.0643018	0.246167		1.19439	0.024157	0.0643018	0.246167
1.06183	0.0297125	0.0988177	0.211533		1.06183	0.0297125	0.0988177	0.211533
0.977404	0.104088	0.114608	0.179346		0.977404	0.104088	0.114608	0.179346
					0.928337	0.0323645	0.14885	0.103037
					1.16099	0.0680283	0.242246	0.135453
					0.727693	0.095219	0.0810459	0.130344
					1.2754	0.0364726	0.109816	0.223778
					0.81417	0.10255	0.15213	0.116241
					1.00307	0.118931	0.148657	0.248376
					0.810305	0.0754101	0.105316	0.0844416
					0.944796	0.061038	0.0458892	0.141814
					1.23411	0.103718	0.238612	0.0597414
					1.04353	0.117499	0.0413318	0.258518
					0.987912	0.0656789	0.121877	0.165963
					1.05952	0.162721	0.089795	0.208276

## Sheet: Figure 2D
Figure 2D.anti-HA (NCP) and anti-actin

## Sheet: Figure 2E
Figure 2E
	NT 0ng	NT 0.16ng	NT 0.8ng	NT 4ng	NT 20ng	NCP1 0ng	NCP1 0.16ng	NCP1 0.8ng	NCP1 4ng	NCP1 20ng
	0.802629	1.15055	0.894757	1.0622	0.787368	1.12083	0.338351	0.0977796	0.0208393	0.0044621
	0.845424	1.28345	0.728159	1.00788	0.933109	1.04683	0.412665	0.134809	0.0209123	0.00454964
	0.872738	1.14645	0.767469	0.67867	0.839167	0.989023	0.346767	0.126337	0.030301	0.00401468
	0.927976	1.12936	0.841334	0.869563	0.889291	0.911222	0.365559	0.0880603	0.0313539	0.00497032
	1.24468	1.07337	1.28581	1.26863	1.38794	1.43956	0.649957	0.215744	0.053054	0.00372045
	0.930588	1.10857	0.992128	1.19707	1.33336	1.408	0.47576	0.233729	0.0514686	0.00383473
	0.893855	1.0619	1.38985	1.20601	1.41008	1.35587	0.484985	0.22916	0.0507367	0.00260188
	1.03948	1.12441	1.30072	1.48114	1.45192	1.43032	0.576861	0.173081	0.0512716	0.00491196
	0.959182	1.49861	1.60163	1.494	1.34112	1.58366	0.955709	0.305585	0.0808017	0.00859836
	1.0184	1.28143	1.61668	1.47593	1.31682	1.45046	1.03384	0.314847	0.104938	0.00636366
	0.972553	1.37061	1.50295	1.52193	1.72274	1.53273	0.799059	0.343937	0.104333	0.00606214
	1.49249	1.38793	1.57603	1.39547	1.49948	1.60014	0.992194	0.236435	0.0811008	0.0126447

## Sheet: Figure 2F
Figure 2F
NCP crRNA#1 log [ng/100uL]	NCP crRNA#1 (% of silencing efficiency)
4.30103	-0.0834669	-0.0768191	-0.117444	-0.0448726	-0.139788	-0.13111	-0.224732	-0.0493045	0.230641	0.0609379	0.0380404	0.537917
3.60206	1.16022	1.16576	1.87874	1.9587	3.60661	3.48621	3.43063	3.47126	5.71378	7.54672	7.50074	5.73649
2.90309	7.00308	9.8151	9.17174	6.26499	15.9614	17.3271	16.9801	12.7215	22.7838	23.4872	25.6963	17.5326
2.20412	25.2721	30.9156	25.9113	27.3383	48.9355	35.707	36.4076	43.3846	72.1544	78.0879	60.2584	74.9251
0	84.694	79.0744	74.6843	68.776	108.898	106.502	102.543	108.196	119.841	109.726	115.973	121.093

[truncated: 33 more sheets: Figure 2G, Figure 2H, Figure 2I, Figure 3A, Figure 3B, Figure 3C, Figure 4B, Figure 4C, Figure 4D, Figure 4E, Figure 4F, Figure 4G, Figure 4H, Figure 5A, Figure 5B, Figure 5C, Figure 6A, Figure 6C, Figure 6D, Figure 6E …]
